# Supplementary material for: Transcriptome of the synganglion in the tick Ixodes ricinus and evolution of the cys-loop ligand-gated ion channel family in ticks
Source: BMC Genomics. 2022 Jun 23;23:463. doi: 10.1186/s12864-022-08669-4 (PMC9219234; doi:10.1186/s12864-022-08669-4)
Supplement: Supplementary file 1 — Additional file 1: Table S1. Taxonomic assignation of the reads with Kraken 2. First column, taxonomic categories or taxa. Next columns, for each synganglion library (label in the first line), percentage of the reads assigned to the corresponding taxon. [file 12864_2022_8669_MOESM1_ESM.xlsx]

## Sheet: Feuille1
Table S1. Taxonomic assignation of the reads with Kraken 2. First column, taxonomic categories or taxa. Next columns, for each synganglion library (label in the first line), percentage of the reads assigned to the corresponding taxon.
	Libraries
	F01	F02	F03	M01_02	M03	FSG01	FSG02	FSG03
% Classified	0.6537	0.6429	0.6474	0.6566	0.6597	0.6393	0.6589	0.6588
Ixodidae (ticks)	0.839988	0.84461	0.832715	0.848614	0.823859	0.809948	0.747458	0.768215
Filarioidea (parasitic nematodes)	0.00397736	0	0	0	0.000151584	0	0	0
Plasmodiidae (includes Babesia sp.)	0.00107083	0.00108882	0.00123571	0.0010661	0.00151584	0.00156421	0.00197299	0.00227687
Bacteria	0.0203457	0.0200653	0.0222428	0.0194944	0.0231924	0.0229939	0.0279253	0.0226169
Gammaproteobacteria	0.00382438	0.00404417	0.00432499	0.00395979	0.00439594	0.00453621	0.00455304	0.00470553
Rickettsiales	0.000152975	0.000155545	0.000154464	0.0001523	0.000151584	0.000156421	0.00455304	0.000151791
Cutibacterium sp.	0.00107083	0.00031109	0.000308928	0.0001523	0.000606336	0.00187705	0.0066778	0.00197328
Spirochaetes	0.000152975	0.000155545	0.000154464	0.0001523	0.000151584	0.000156421	0.000151768	0.000151791
Viruses	0.000764877	0.000622181	0.00077232	0.000761499	0.000606336	0.000625684	0.000607072	0.000607165
Iflaviridae	0.000305951	0	0	0	0	0	0	0
