# Supplementary material for: Transcriptome of the synganglion in the tick Ixodes ricinus and evolution of the cys-loop ligand-gated ion channel family in ticks
Source: BMC Genomics. 2022 Jun 23;23:463. doi: 10.1186/s12864-022-08669-4 (PMC9219234; doi:10.1186/s12864-022-08669-4)
Supplement: Supplementary file 2 — Additional file 2: Table S2. Top 20 enriched Gene Ontology terms among genes significantly down-regulated in the synganglion. Columns, GO IDs and terms for Molecular Function, Biological Process and Cellular localization; Annotated : number of transcripts associated with each GO; Significant: number of genes annotated with this term in the enriched category. Expected: expected number of genes. Weight01: level of significance of the enrichment. [file 12864_2022_8669_MOESM2_ESM.xlsx]

## Sheet: SYN-
Table S2. Top 20 enriched Gene Ontology terms among genes significantly down-regulated in the synganglion. Columns, GO IDs and terms for Molecular Function, Biological Process and Cellular localization; Annotated : number of transcripts associated with each GO; Significant: number of genes annotated with this term in the enriched category. Expected: expected number of genes. Weight01: level of si…
GO.ID	Term	Annotated	Significant	Expected	weight01
Molecular Function
GO:0005506	iron ion binding	532	93	41.38	1.5e-13
GO:0020037	heme binding	468	84	36.41	3.2e-13
GO:0070330	aromatase activity	205	43	15.95	1.7e-09
GO:0050649	testosterone 6-beta-hydroxylase activity	96	22	7.47	3.4e-06
GO:0004222	metalloendopeptidase activity	168	31	13.07	5.3e-06
GO:0015129	lactate transmembrane transporter activity	21	9	1.63	1.3e-05
GO:0008401	retinoic acid 4-hydroxylase activity	63	16	4.9	1.8e-05
GO:0016207	4-coumarate-CoA ligase activity	22	9	1.71	2.0e-05
GO:0101020	estrogen 16-alpha-hydroxylase activity	78	18	6.07	2.3e-05
GO:0019825	oxygen binding	34	11	2.64	3.3e-05
GO:0102756	very-long-chain 3-ketoacyl-CoA synthase activity	62	15	4.82	6.1e-05
GO:0102336	3-oxo-arachidoyl-CoA synthase activity	62	15	4.82	6.1e-05
GO:0102337	3-oxo-cerotoyl-CoA synthase activity	62	15	4.82	6.1e-05
GO:0102338	3-oxo-lignoceronyl-CoA synthase activity	62	15	4.82	6.1e-05
GO:0004784	superoxide dismutase activity	23	8	1.79	0.00022
GO:0050833	pyruvate transmembrane transporter activity	18	7	1.4	0.00025
GO:0005496	steroid binding	106	17	8.25	0.00042
GO:0004497	monooxygenase activity	438	78	34.07	0.00053
GO:0005518	collagen binding	33	9	2.57	0.00071
GO:0004252	serine-type endopeptidase activity	209	30	16.26	0.00081
Biological Process
GO:0006508	proteolysis	1655	149	129.54	1.6e-07
GO:0055114	oxidation-reduction process	1361	166	106.52	2.3e-07
GO:0055085	transmembrane transport	1325	125	103.71	3.6e-07
GO:0051923	sulfation	89	22	6.97	9.5e-07
GO:0008202	steroid metabolic process	541	72	42.34	7.4e-06
GO:0009058	biosynthetic process	5826	451	456	8.9e-06
GO:0070989	oxidative demethylation	110	23	8.61	1.1e-05
GO:0009698	phenylpropanoid metabolic process	31	10	2.43	2.1e-05
GO:0042381	hemolymph coagulation	29	10	2.27	4.2e-05
GO:1901475	pyruvate transmembrane transport	13	6	1.02	5.3e-05
GO:0035873	lactate transmembrane transport	7	5	0.55	5.4e-05
GO:0046697	decidualization	12	6	0.94	0.00014
GO:0019953	sexual reproduction	999	63	78.19	0.00026
GO:0050790	regulation of catalytic activity	1263	72	98.85	0.00030
GO:0051603	proteolysis involved in cellular protein catabolic process	797	50	62.38	0.00036
GO:0042572	retinol metabolic process	80	16	6.26	0.00041
GO:0006526	arginine biosynthetic process	6	4	0.47	0.00049
GO:0061014	positive regulation of mRNA catabolic process	62	8	4.85	0.00049
GO:0008209	androgen metabolic process	58	13	4.54	0.00055
GO:0042359	vitamin D metabolic process	21	7	1.64	0.00077
Cellular Component
GO:0005576	extracellular region	2132	195	166.11	2.8e-06
GO:0005764	lysosome	658	70	51.27	3.4e-05
GO:0005840	ribosome	384	42	29.92	9.8e-05
GO:0031932	TORC2 complex	14	5	1.09	0.0031
GO:0005789	endoplasmic reticulum membrane	1406	140	109.55	0.0058
GO:0005777	peroxisome	294	37	22.91	0.0085
GO:0031526	brush border membrane	82	13	6.39	0.0105
GO:0005739	mitochondrion	2170	193	169.07	0.0139
GO:1905369	endopeptidase complex	115	11	8.96	0.0172
GO:0042788	polysomal ribosome	22	5	1.71	0.0246
GO:0030133	transport vesicle	349	14	27.19	0.0328
GO:0046581	intercellular canaliculus	24	5	1.87	0.0349
GO:0005779	integral component of peroxisomal membrane	41	7	3.19	0.0373
GO:0009897	external side of plasma membrane	95	13	7.4	0.0398
GO:0016324	apical plasma membrane	310	33	24.15	0.0484
GO:0071797	LUBAC complex	11	3	0.86	0.0485
GO:0035631	CD40 receptor complex	11	3	0.86	0.0485
