# Supplementary material for: Transcriptome of the synganglion in the tick Ixodes ricinus and evolution of the cys-loop ligand-gated ion channel family in ticks
Source: BMC Genomics. 2022 Jun 23;23:463. doi: 10.1186/s12864-022-08669-4 (PMC9219234; doi:10.1186/s12864-022-08669-4)
Supplement: Supplementary file 3 — Additional file 3: Table S3. Top 20 enriched Gene Ontology terms among genes significantly up-regulated in the “fed” conditions. Comparison between the “fed” and “unfed” condition, for synganglion libraries only. [file 12864_2022_8669_MOESM3_ESM.xlsx]

## Sheet: SYN libraries only - Fed+
Table S3. Top 20 enriched Gene Ontology terms among genes significantly up-regulated in the "fed" conditions. Comparison between the "fed" and "unfed" condition, for synganglion libraries only.
GO.ID	Term	Annotated	Significant	Expected	weight01
Molecular Function
GO:0008061	chitin binding	159	33	4.99	3.6e-18
GO:0042302	structural constituent of cuticle	97	24	3.04	2.1e-15
GO:0051087	chaperone binding	108	16	3.39	2.5e-07
GO:0008453	alanine-glyoxylate transaminase activity	5	4	0.16	4.7e-06
GO:0051082	unfolded protein binding	156	17	4.89	8.4e-06
GO:0003998	acylphosphatase activity	6	4	0.19	1.4e-05
GO:0004867	serine-type endopeptidase inhibitor activity	165	17	5.18	1.8e-05
GO:0004252	serine-type endopeptidase activity	209	19	6.56	3.4e-05
GO:0003796	lysozyme activity	8	4	0.25	6.1e-05
GO:0032036	myosin heavy chain binding	18	5	0.56	0.00018
GO:0008289	lipid binding	746	33	23.4	0.00023
GO:0005125	cytokine activity	44	7	1.38	0.0004
GO:0005200	structural constituent of cytoskeleton	107	11	3.36	0.00054
GO:0008083	growth factor activity	60	8	1.88	0.00054
GO:0098505	G-rich strand telomeric DNA binding	6	3	0.19	0.00057
GO:0005212	structural constituent of eye lens	14	4	0.44	0.00075
GO:0001640	adenylate cyclase inhibiting G protein-coupled glutamate receptor activity	9	3	0.28	0.00098
GO:0016723	oxidoreductase activity, oxidizing metal ions, NAD or NADP as acceptor	8	3	0.25	0.00153
GO:0004601	peroxidase activity	68	8	2.13	0.00162
GO:0009922	fatty acid elongase activity	29	5	0.91	0.0019
Biological Process
GO:0006030	chitin metabolic process	95	21	2.89	7.5e-13
GO:0042157	lipoprotein metabolic process	168	15	5.12	3e-07
GO:0060266	negative regulation of respiratory burst involved in inflammatory response	21	7	0.64	1.9e-06
GO:0009436	glyoxylate catabolic process	5	4	0.15	4.2e-06
GO:0006937	regulation of muscle contraction	90	10	2.74	4.7e-06
GO:0002282	microglial cell activation involved in immune response	16	6	0.49	4.8e-06
GO:1905673	positive regulation of lysosome organization	16	6	0.49	4.8e-06
GO:0106016	positive regulation of inflammatory response to wounding	16	6	0.49	4.8e-06
GO:1902564	negative regulation of neutrophil activation	17	6	0.52	7.2e-06
GO:1905247	positive regulation of aspartic-type peptidase activity	17	6	0.52	7.2e-06
GO:1903979	negative regulation of microglial cell activation	17	6	0.52	7.2e-06
GO:1903334	positive regulation of protein folding	17	6	0.52	7.2e-06
GO:0009405	pathogenesis	17	6	0.52	7.2e-06
GO:0042026	protein refolding	36	8	1.1	1e-05
GO:0002265	astrocyte activation involved in immune response	20	6	0.61	2.1e-05
GO:1900426	positive regulation of defense response to bacterium	30	7	0.91	2.6e-05
GO:0006636	unsaturated fatty acid biosynthetic process	62	9	1.89	2.8e-05
GO:0042853	L-alanine catabolic process	7	4	0.21	2.8e-05
GO:0007042	lysosomal lumen acidification	23	6	0.7	5e-05
GO:0005975	carbohydrate metabolic process	703	32	21.42	8.9e-05
Cellular Component
GO:0005576	extracellular region	2132	157	67.16	4.3e-25
GO:0005615	extracellular space	1146	60	36.1	8.4e-06
GO:0035578	azurophil granule lumen	46	8	1.45	8.4e-05
GO:0001520	outer dense fiber	5	3	0.16	0.0003
GO:0098826	endoplasmic reticulum tubular network membrane	16	4	0.5	0.0013
GO:0030018	Z disc	148	12	4.66	0.0025
GO:0032839	dendrite cytoplasm	34	5	1.07	0.004
GO:0001725	stress fiber	49	6	1.54	0.0042
GO:0034663	endoplasmic reticulum chaperone complex	11	3	0.35	0.0042
GO:0031012	extracellular matrix	231	17	7.28	0.0054
GO:0032983	kainate selective glutamate receptor complex	12	3	0.38	0.0055
GO:0005770	late endosome	285	18	8.98	0.0068
GO:0033018	sarcoplasmic reticulum lumen	13	3	0.41	0.007
GO:0005859	muscle myosin complex	25	4	0.79	0.0073
GO:0005662	DNA replication factor A complex	26	4	0.82	0.0084
GO:0009507	chloroplast	16	3	0.5	0.0128
GO:0065010	extracellular membrane-bounded organelle	6	2	0.19	0.0137
GO:1905103	integral component of lysosomal membrane	6	2	0.19	0.0137
GO:0005788	endoplasmic reticulum lumen	159	13	5.01	0.0168
GO:0005861	troponin complex	7	2	0.22	0.0187
