# Supplementary material for: Transcriptome of the synganglion in the tick Ixodes ricinus and evolution of the cys-loop ligand-gated ion channel family in ticks
Source: BMC Genomics. 2022 Jun 23;23:463. doi: 10.1186/s12864-022-08669-4 (PMC9219234; doi:10.1186/s12864-022-08669-4)
Supplement: Supplementary file 4 — Additional file 4: Table S4. Top 20 enriched Gene Ontology terms among genes significantly down-regulated in the “fed” condition. Comparison between the “fed” and “unfed” condition, for synganglion libraries only. [file 12864_2022_8669_MOESM4_ESM.xlsx]

## Sheet: SYN libraries only , Fed-
Table S4. Top 20 enriched Gene Ontology terms among genes significantly down-regulated in the "fed" condition. Comparison between the "fed" and "unfed" condition, for synganglion libraries only.
GO.ID	Term	Annotated	Significant	Expected	weight01
Molecular Function
GO:0001227	DNA-binding transcription repressor activity, RNA polymerase II-specific	127	29	6.77	1.9e-11
GO:0000978	RNA polymerase II proximal promoter sequence-specific DNA binding	257	33	13.7	3.7e-06
GO:0005089	Rho guanyl-nucleotide exchange factor activity	79	16	4.21	6.4e-06
GO:0005096	GTPase activator activity	246	29	13.12	5.3e-05
GO:0004971	AMPA glutamate receptor activity	11	5	0.59	0.00015
GO:0000977	RNA polymerase II regulatory region sequence-specific DNA binding	435	56	23.19	0.0002
GO:0015485	cholesterol binding	58	11	3.09	0.00021
GO:0005516	calmodulin binding	217	25	11.57	0.00024
GO:0004143	diacylglycerol kinase activity	12	5	0.64	0.00025
GO:1990829	C-rich single-stranded DNA binding	7	4	0.37	0.00025
GO:0005244	voltage-gated ion channel activity	110	23	5.86	0.00039
GO:0060072	large conductance calcium-activated potassium channel activity	8	4	0.43	0.00047
GO:0005001	transmembrane receptor protein tyrosine phosphatase activity	21	6	1.12	0.00061
GO:0004970	ionotropic glutamate receptor activity	31	9	1.65	0.0008
GO:0005154	epidermal growth factor receptor binding	23	6	1.23	0.00104
GO:0020037	heme binding	468	41	24.95	0.00127
GO:0008140	cAMP response element binding protein binding	5	3	0.27	0.00139
GO:0005509	calcium ion binding	569	47	30.34	0.00198
GO:0050839	cell adhesion molecule binding	237	21	12.64	0.00199
GO:0070300	phosphatidic acid binding	18	5	0.96	0.00204
Biological Process
GO:0000122	negative regulation of transcription by RNA polymerase II	563	65	30.9	1.7e-08
GO:0007268	chemical synaptic transmission	612	87	33.59	3.2e-06
GO:0086012	membrane depolarization during cardiac muscle cell action potential	14	7	0.77	3.6e-06
GO:0045175	basal protein localization	14	7	0.77	3.6e-06
GO:0008355	olfactory learning	36	10	1.98	4e-06
GO:0035023	regulation of Rho protein signal transduction	109	21	5.98	5.6e-06
GO:0045475	locomotor rhythm	41	11	2.25	6.8e-06
GO:0019991	septate junction assembly	34	10	1.87	9.3e-06
GO:1904862	inhibitory synapse assembly	5	4	0.27	4.3e-05
GO:0048147	negative regulation of fibroblast proliferation	26	8	1.43	5.1e-05
GO:0042058	regulation of epidermal growth factor receptor signaling pathway	69	13	3.79	5.4e-05
GO:2000279	negative regulation of DNA biosynthetic process	39	10	2.14	5.4e-05
GO:0007165	signal transduction	3588	299	196.91	7.9e-05
GO:0007585	respiratory gaseous exchange	52	12	2.85	8.5e-05
GO:0046834	lipid phosphorylation	48	8	2.63	9.8e-05
GO:0010944	negative regulation of transcription by competitive promoter binding	10	5	0.55	9.8e-05
GO:0060244	negative regulation of cell proliferation involved in contact inhibition	10	5	0.55	9.8e-05
GO:0034765	regulation of ion transmembrane transport	228	30	12.51	0.0001
GO:0001738	morphogenesis of a polarized epithelium	137	12	7.52	0.00012
GO:0045944	positive regulation of transcription by RNA polymerase II	771	69	42.31	0.00015
Cellular Component
GO:0030054	cell junction	1061	118	59.21	1.1e-07
GO:0098839	postsynaptic density membrane	57	14	3.18	3e-07
GO:0005886	plasma membrane	3677	320	205.2	4.4e-07
GO:0099056	integral component of presynaptic membrane	37	11	2.06	3.5e-06
GO:0016323	basolateral plasma membrane	251	29	14.01	3.7e-05
GO:0016020	membrane	7989	538	445.83	7.9e-05
GO:0045211	postsynaptic membrane	281	44	15.68	0.00017
GO:0098978	glutamatergic synapse	206	25	11.5	0.00021
GO:0005913	cell-cell adherens junction	75	12	4.19	0.00031
GO:0098685	Schaffer collateral - CA1 synapse	49	10	2.73	0.00031
GO:0005938	cell cortex	411	35	22.94	0.00045
GO:0017146	NMDA selective glutamate receptor complex	8	4	0.45	0.00056
GO:0014069	postsynaptic density	279	39	15.57	0.00057
GO:0043235	receptor complex	205	31	11.44	0.00068
GO:0032587	ruffle membrane	64	11	3.57	0.00076
GO:1990454	L-type voltage-gated calcium channel complex	9	4	0.5	0.00097
GO:0005604	basement membrane	90	13	5.02	0.00142
GO:0043005	neuron projection	1224	121	68.31	0.0015
GO:0098684	photoreceptor ribbon synapse	10	4	0.56	0.00154
GO:0005614	interstitial matrix	5	3	0.28	0.00159
