# Supplementary material for: Transcriptome of the synganglion in the tick Ixodes ricinus and evolution of the cys-loop ligand-gated ion channel family in ticks
Source: BMC Genomics. 2022 Jun 23;23:463. doi: 10.1186/s12864-022-08669-4 (PMC9219234; doi:10.1186/s12864-022-08669-4)
Supplement: Supplementary file 5 — Additional file 5: Table S5. Lists of differentially expressed genes with their annotation and read counts for all libraries. Columns: Gene ID in the meta-transcriptome, Best BLASTX hit against the SwissProt database, Best BLASTX hit on theUniref90 database, list of GO terms associated, normalized reads counts in Fragments per Kilobase per Million reads (FPKM) for each libraries (Synganglion or Whole Body, Fed or Unfed ticks, as precised by the column title. Below each each library name, the terms «Up», «Down» or «NI» respectively indicate up-regulation, down-regulation, or that the library was not included in the statistical analysis. Sheet A (A – Syn+ genes): comparison between the synganglion and whole body libraries, n=8483 genes up-regulated in the synganglion. Sheet B (B – Syn- genes): comparison between the synganglion and whole-body libraries, n=5040 genes down-regulated in the synganglion. Sheet C (C – Fed+ genes, Syn libraries only): comparison between the synganglion of fed ticks and the synganglion of unfed ticks, genes up-regulated in fed ticks. Sheet D (D – Fed- genes , Syn libraries only): comparison between the synganglion of fed ticks and the synganglion of unfed ticks, genes down-regulated in fed ticks. [file 12864_2022_8669_MOESM5_ESM.xlsx]

## Sheet: A - Syn+ genes
Table S5 : Lists of differentially expressed genes with their annotation and read counts for all libraries.
gene_id	sprot_BLASTX	uniref90_BLASTX	go_terms	SYN_Fed_AG	SYN_Fed_AH	SYN_Fed_AI	SYN_Unfed_AA	SYN_Unfed_AB	SYN_Unfed_AC	SYN_Unfed_AF	SYN_Unfed_AJ	WB_Fed_D	WB_Fed_E	WB_Fed_F	WB_Fed_M	WB_Unfed_A	WB_Unfed_C	WB_Unfed_G	WB_Unfed_H	WB_Unfed_J	WB_Unfed_K	WB_Unfed_L
				Up	Up	Up	Up	Up	Up	Up	Up	Down	Down	Down	Down	Down	Down	Down	Down	Down	Down	Down
GABA-1_cysloop_c1_g1	GBRB_MUSDO	UniRef90_C8CGT5	GO:0030054,GO:0034707,GO:0030285,GO:0045211,GO:0008503,GO:0005254,GO:0005230,GO:0004890,GO:0007214,GO:0006836,GO:0001505,GO:0006811,GO:0016021	75	94.83	34.36	324.93	348.12	333.83	238.97	198.41	1.44	2.23	1.75	0.65	12.11	7.61	2.95	5.62	4.38	5.19	2.47
GABA-3_cysloop_c1_g3	GBRA6_RAT	UniRef90_R9S1A7	GO:0030054,GO:0099192,GO:0034707,GO:0030425,GO:0032590,GO:1902711,GO:0098982,GO:0098686,GO:0005887,GO:0099060,GO:0016020,GO:0043005,GO:0032809,GO:0098794,GO:0045211,GO:0042734,GO:0043235,GO:0045202,GO:0005254,GO:0008144,GO:0004890,GO:0022851,GO:0005237,GO:1904315,GO:0007268,GO:1902476,GO:0007214,GO:0034220,GO:0050877,GO:0051291,GO:0042391,GO:0060078,GO:0007165,GO:0051932,GO:0005230,GO:0006811,GO:…	1.77	1.34	1.53	3.5	3.13	4.77	6.91	6.27	0.13	0.18	0	0.13	0	0	0	0.2	0.78	0.1	0.76
GABA2_cysloop_c1_g2	GBRB3_DROME	UniRef90_B7Q4M3	GO:0030054,GO:0034707,GO:0005887,GO:0043005,GO:0005886,GO:0045211,GO:0045202,GO:0004890,GO:0022851,GO:0007268,GO:0034220,GO:0050877,GO:0042391,GO:0007165,GO:0005230,GO:0006811,GO:0016021	17.27	17.77	10.49	30.96	31.54	29.18	35.94	27.67	1.24	1.32	2.24	0.2	3.17	5.01	0.93	0.95	1.25	1.31	1.7
GABA5_cysloop_c1_g5	GBRAL_DROME	UniRef90_R9S0M8	GO:0030054,GO:0034707,GO:0016021,GO:0005887,GO:0043005,GO:0005886,GO:0045211,GO:0045202,GO:0005261,GO:0016933,GO:0004890,GO:0022851,GO:0022852,GO:0015276,GO:0007268,GO:1902476,GO:0034220,GO:0006811,GO:1904456,GO:0050877,GO:0042752,GO:0042391,GO:0007165,GO:0060012,GO:0005230	1.92	2.53	1.82	3.8	3.89	3.06	3.71	3.64	0.23	0.16	0.19	0	0	0.36	0.17	0	0.34	0.25	0.67
GFVZ01.1.fsa_nt_GFVZ01000007.1_c291898_g1	DICER_CHICK	UniRef90_B7P5Y8	GO:0005737,GO:0005634,GO:0016442,GO:0070578,GO:0005524,GO:0004530,GO:0003677,GO:0004386,GO:0046872,GO:0004525,GO:0003723,GO:0006309,GO:0031054,GO:0030422,GO:0030423,GO:0003676,GO:0016787	6.75	12.27	2.35	16.26	17.97	18.7	6.37	12.93	3.41	0.59	3.36	2.92	0.45	0.45	0.63	0.65	0.87	0.64	1.52
GFVZ01.1.fsa_nt_GFVZ01000146.1_c308897_g2	.	UniRef90_A0A4D5RR06	.	14.38	18.61	10.47	41.32	42.29	38.41	25.65	38.45	3.73	6	6.18	13.88	2.62	2.61	0.53	1.36	15.2	9.22	10.8
GFVZ01.1.fsa_nt_GFVZ01001225.1_c300195_g1	.	.	.	6.65	7.47	2.87	10.06	9.68	9.1	8.11	9.53	0.53	1.5	2.36	0.35	0	0	0.27	1.09	1.62	1.72	0
GFVZ01.1.fsa_nt_GFVZ01001309.1_c309910_g1	NEUA_MOUSE	UniRef90_A0A131YIJ7	GO:0016020,GO:0005654,GO:0005634,GO:0008781,GO:0006054,GO:0006055	53.24	66.65	40.41	85.98	79.02	80.77	39.15	96.13	9.3	5.57	7.5	8.45	7.55	6.18	2.39	4.67	3.34	4.42	3.21
GFVZ01.1.fsa_nt_GFVZ01001471.1_c295809_g1	.	UniRef90_B7P1B7	.	1.46	1.29	0.16	4.27	4.3	4.64	4.89	2.27	0	1.04	0.96	1.22	0	0	1.11	0	0.25	1.12	0
GFVZ01.1.fsa_nt_GFVZ01001620.1_c303272_g2	MBN2A_TAKRU	UniRef90_A0A147BAH8	GO:0005737,GO:0005634,GO:0046872,GO:0003723,GO:0006397,GO:0008380	9.57	21.4	11.69	52.85	49.04	36.58	32.6	38.04	2.4	0.63	5.09	1.31	2.64	1.45	2	0	2.41	2.08	2.36
GFVZ01.1.fsa_nt_GFVZ01001741.1_c308725_g2	.	.	.	17.1	23.4	5.47	23.09	24.61	28.86	21.99	19.11	7.29	3.19	7.68	4.68	0	0	3.44	0	1.25	1.88	1.47
GFVZ01.1.fsa_nt_GFVZ01001761.1_c279093_g1	.	UniRef90_B7PX01	.	0.48	2.04	0.19	5.33	8.92	5.75	9.96	2.89	0	0	0	1.23	0	0	0	0	3.42	0.63	0.5
GFVZ01.1.fsa_nt_GFVZ01001891.1_c304400_g2	CA2D3_HUMAN	UniRef90_A0A6B0VET1	GO:0005886,GO:0005891,GO:0046872,GO:0005245,GO:0061337,GO:0034765	74.98	74.59	56.32	102.52	100.99	106.64	79.82	87.38	10.12	6.72	15	7.56	66.62	53.29	32.71	37.13	20.33	23.05	24.54
GFVZ01.1.fsa_nt_GFVZ01002041.1_c301315_g1	.	.	.	5.17	6.08	4.47	14.23	11.89	13.94	13.09	8.47	4.4	1.72	1.92	1.82	4.17	1.71	0	0.35	2.82	2.61	2.19
GFVZ01.1.fsa_nt_GFVZ01002153.1_c309274_g2	PHAR2_HUMAN	UniRef90_A0A4D5RP31	GO:0005886,GO:0031092,GO:0003779,GO:0004864,GO:0002576	7.12	8.88	5.66	23.52	28.96	27.18	23.62	20.53	2.26	1.87	3.54	3.7	3.02	2.32	3.71	6.81	5.03	4.11	2.93
GFVZ01.1.fsa_nt_GFVZ01002392.1_c299768_g2	KC1G3_MOUSE	UniRef90_B7PYH7	GO:0005737,GO:0005634,GO:0005886,GO:0005524,GO:0004674,GO:0018105,GO:0090263,GO:0046777,GO:0006468,GO:0016055,GO:0004672	10.62	16.92	10.14	51.66	52.77	63.75	85.05	40.53	3.66	0.72	4.57	5.91	0	2.04	2.64	1.05	8.35	9.3	6.64
GFVZ01.1.fsa_nt_GFVZ01002808.1_c295321_g1	.	UniRef90_A0A4D5RI67	GO:0003676	18.53	15.98	7.56	37.79	39.6	40.68	33.73	30.47	5.99	3.32	5.41	4.02	4.66	13.63	3.93	5.4	16.07	13.34	11.56
GFVZ01.1.fsa_nt_GFVZ01003315.1_c300643_g3	.	.	.	10.74	11.08	8.23	17.07	20.1	19.65	11.43	15.65	1.09	1.3	2.73	0	0.58	2.57	0	0.21	2.43	1.92	1.81
GFVZ01.1.fsa_nt_GFVZ01003503.1_c293918_g1	.	UniRef90_B7PL18	.	4.95	5.91	5.45	7.3	7	4.95	4.28	5.04	0.31	1.08	1.64	0.5	0	0.18	0	1.17	1.09	2.52	0.9
GFVZ01.1.fsa_nt_GFVZ01003757.1_c293150_g2	.	.	.	3.24	4.41	2.15	3.17	3.5	5.98	5.04	2.55	0.63	0	1.7	0	1.76	1.97	0.31	0	0.97	0.33	2.45
GFVZ01.1.fsa_nt_GFVZ01003869.1_c299466_g1	.	UniRef90_A0A6B0UPE6	.	5.73	8.28	5.68	2.44	3.95	3.2	1.94	3.01	1.69	3.9	0	5.08	0	0.49	0.4	0	2.38	0.64	2.54
GFVZ01.1.fsa_nt_GFVZ01004082.1_c296333_g1	.	UniRef90_V5ID82	.	10.17	10	5.04	12.61	12.29	10.82	5.19	8.78	1.53	1.08	0.95	2.93	3.65	1.81	0.86	0	1.94	4.05	3.38
GFVZ01.1.fsa_nt_GFVZ01004109.1_c310110_g2	ITSN1_XENLA	UniRef90_V5HDF9	GO:0030054,GO:0005905,GO:0005737,GO:0030027,GO:0043005,GO:0005635,GO:0005886,GO:0055037,GO:0045202,GO:0005509,GO:0005089,GO:0006897,GO:0006887,GO:0035556,GO:0015031,GO:0035023,GO:0005515	51.77	59.92	29.94	85.24	86.09	77.71	59.12	76.44	14	14.48	16.1	15.56	11.05	14.34	7.14	6.55	11.48	10.4	10.15
GFVZ01.1.fsa_nt_GFVZ01004111.1_c307709_g1	ADCK1_MOUSE	UniRef90_B7P6W7	GO:0005576,GO:0005739,GO:0005524,GO:0004674	5.73	4.42	2.91	3.6	3.53	3.19	1.07	3.25	5.88	4.95	0.48	2.57	0	0.95	1.32	0	0	0.45	0.4
GFVZ01.1.fsa_nt_GFVZ01004191.1_c305786_g1	.	UniRef90_A0A6B0TZ38	.	12.88	15.76	12.69	9.42	11.77	10.13	4.68	9.77	0.9	0.64	1.87	0.89	16.47	12.35	4.05	6.21	2.29	0.85	0.8
GFVZ01.1.fsa_nt_GFVZ01004241.1_c308422_g1	.	UniRef90_A0A6B0UQ74	.	6.36	16.7	3.93	15.31	11.18	20.95	14.17	12.17	0.78	2.01	1.18	1.53	0	3.07	0	0	2.27	1.13	0.81
GFVZ01.1.fsa_nt_GFVZ01004424.1_c301522_g5	.	UniRef90_A0A4D5RWW0	.	3.47	7.44	4.34	20.34	24.3	17.01	17.36	17.04	1.87	0.66	0.8	1.37	0	0.55	0	1.5	1.05	1.18	4.85
GFVZ01.1.fsa_nt_GFVZ01004682.1_c299778_g1	.	UniRef90_B7QM72	.	69.21	101.13	27.64	673.28	652.56	593.61	410.2	393.72	3.03	0.88	0	1.16	1.25	1.24	1.76	0	3.06	2.43	1.96
GFVZ01.1.fsa_nt_GFVZ01004812.1_c305612_g4	.	UniRef90_A0A6B0V2Q9	.	9.21	4.33	7.56	8.81	11.36	10.64	6.88	6.4	2.93	0.98	0	0.69	2.96	0.37	0	0	2.49	2.38	1.02
GFVZ01.1.fsa_nt_GFVZ01004989.1_c240168_g1	S7A14_BOVIN	UniRef90_UPI001161BAAB	GO:0016021,GO:0022857,GO:0006865,GO:0010923,GO:0055085,GO:0016020	1.02	0.64	0.13	10.42	11.45	6.79	8.66	5.44	0	2.12	0	1	0	0	0.75	0	0	0.39	0.49
GFVZ01.1.fsa_nt_GFVZ01005168.1_c305516_g2	DLG1_XENTR	UniRef90_A0A131X9H1	GO:0016324,GO:0016323,GO:0030054,GO:0005789,GO:0031594,GO:0043005,GO:0098839,GO:0098609,GO:0007268,GO:0045197,GO:0043113,GO:0097120,GO:0005515	64.25	79.52	38.68	100.93	94.36	101.28	116.04	85.66	6.97	6.77	9.05	12.76	11.03	17.84	11.61	12.55	40.42	29.36	30.7
GFVZ01.1.fsa_nt_GFVZ01005556.1_c308080_g1	COW_DROME	UniRef90_B7QD12	GO:0005615,GO:0005509,GO:0004867,GO:0017147,GO:0035592,GO:0006858,GO:0090090,GO:0090263,GO:0007367,GO:0048190,GO:0005515	193.6	246.03	232.92	332.96	329.27	322.7	283.1	352	24.23	14.68	31.13	12.73	109.98	93.1	27.05	36.2	26.75	23.46	22.88
GFVZ01.1.fsa_nt_GFVZ01005662.1_c305698_g1	BROX_RAT	UniRef90_B7QNQ7	GO:0016020	12.43	13	11.22	27.56	27.62	24.12	17.21	24.22	3.47	4.91	3.47	6.83	4.28	2.73	3.79	8.2	5.46	4.1	5.02
GFVZ01.1.fsa_nt_GFVZ01005852.1_c305972_g2	MET15_BOVIN	UniRef90_A0A131XXL7	GO:0071424,GO:0070475,GO:0008168	3.19	1.67	0.61	3.97	3.33	2.79	3.97	5.49	0.57	0	1.52	0.77	0	0	0	0	2.76	2.38	0.36
GFVZ01.1.fsa_nt_GFVZ01005893.1_c309059_g1	UBE3A_HUMAN	UniRef90_A0A4D5RZ51	GO:0005829,GO:0005634,GO:0000502,GO:0046872,GO:0003713,GO:0061630,GO:0004842,GO:0030521,GO:0007420,GO:1990416,GO:0061002,GO:0001541,GO:0014068,GO:0031398,GO:0045944,GO:0050847,GO:0060736,GO:0051865,GO:0070936,GO:0006508,GO:0042752,GO:2000058,GO:0042220,GO:0042542,GO:0032570,GO:0048511,GO:0035037,GO:0006511,GO:0016032	14.05	17.92	6.41	54.23	50.9	52.23	26.89	47.46	1.47	2.03	1.61	3.83	0	0.51	0	0.74	14.97	8.91	2.91
GFVZ01.1.fsa_nt_GFVZ01006092.1_c199541_g1	.	UniRef90_B7Q9T5	.	116.26	109.85	36.76	168.74	191.03	144.78	173.94	164.93	3.94	5.03	1.41	4.93	0	0	0	0	5.31	1.64	1.88
GFVZ01.1.fsa_nt_GFVZ01006208.1_c303259_g2	PLCG1_BOVIN	UniRef90_A0A2R5L918	GO:0008180,GO:0030027,GO:0001726,GO:0005509,GO:0004435,GO:0071364,GO:0035924,GO:0001701,GO:0032959,GO:0048015,GO:0009395,GO:0010634,GO:0051209,GO:0005515,GO:0006629,GO:0007165,GO:0035556	8.55	10.09	5.38	13.24	13.27	11.22	13.05	9.97	1.09	1.73	2.3	2.29	5.3	4.81	1.21	1.73	2.99	2.65	1.79
GFVZ01.1.fsa_nt_GFVZ01006440.1_c310447_g1	.	UniRef90_A0A6B0U7X6	.	153.8	165.35	87.31	100.16	98.06	91.75	80.06	100.57	11.43	21.67	7.4	20.04	22.85	12.94	12.26	14.01	5.74	12.56	7.92
GFVZ01.1.fsa_nt_GFVZ01006633.1_c308342_g3	SLO_DROME	UniRef90_B7QBL4	GO:0016021,GO:0016020,GO:0043005,GO:0043025,GO:0005886,GO:0045211,GO:0015269,GO:0060072,GO:0005244,GO:0048512,GO:0007623,GO:0045433,GO:1900074,GO:0006813,GO:0034765,GO:0008582,GO:0042493	12.01	7.73	3.1	70.31	66.56	67.45	94.66	50.66	2.74	0.49	0.77	0	0	0	0	0	1.28	0	0
GFVZ01.1.fsa_nt_GFVZ01006708.1_c306365_g4	.	UniRef90_A0A6B0UGU7	.	3.93	4.9	3.45	8.21	5.69	7.92	2.99	6.87	3.46	0.85	0.77	0.2	5.37	5.95	0	2.59	2.67	2.48	2.33
GFVZ01.1.fsa_nt_GFVZ01007122.1_c285870_g1	DSCL_DROME	UniRef90_UPI0011615A13	GO:0030424,GO:0005887,GO:0005886,GO:0098632,GO:0042802,GO:0007411,GO:0070593,GO:0007156,GO:0048812,GO:0005515	4.19	2.66	2.38	6.43	7.26	9.9	4.37	5.47	1.2	0	1.77	0	0	1.77	1.08	0.73	1.95	1.44	1.7
GFVZ01.1.fsa_nt_GFVZ01007213.1_c300223_g2	FAS2_SCHAM	UniRef90_A0A4D5S1F3	GO:0016021,GO:0007155,GO:0030154,GO:0007399,GO:0005515	2.76	5.2	1.54	8.54	8.55	8.87	5.59	6.65	0.22	0.31	0.66	0	0	0.59	0	0	0.56	2.13	0.51
GFVZ01.1.fsa_nt_GFVZ01007226.1_c298533_g7	.	UniRef90_A0A6B0V603	GO:0003676	9.63	8.68	4.46	19.82	17.18	18.08	8.68	28.1	2.18	1.5	0	1.06	1.71	12.47	2.4	3.3	3.88	1.65	7.12
GFVZ01.1.fsa_nt_GFVZ01007276.1_c294045_g1	.	UniRef90_A0A6B0UP10	.	8.53	8.74	6.65	31.57	27.18	31.41	23.94	17.11	2.2	0	0	0	4.05	0.57	0	0	2.24	0	0
GFVZ01.1.fsa_nt_GFVZ01007598.1_c306238_g6	.	UniRef90_A0A131XER8	.	2.5	1.14	1.29	6.22	5.31	5.37	8.49	4.93	0	0	0	0.71	0	0	0.63	2.2	1.83	0.81	1.71
GFVZ01.1.fsa_nt_GFVZ01008049.1_c310577_g1	CF410_MOUSE	UniRef90_A0A131XU24	GO:0036064,GO:0005737,GO:0005739,GO:0097733,GO:0032391,GO:0001750,GO:0005886,GO:0060271,GO:0007010,GO:0042769,GO:0008360,GO:0007224,GO:0005515	10.6	10.41	8.99	22.34	22.15	19.17	15.98	16.1	2.52	1.5	2.06	2.59	3.22	6.17	2.95	3.53	4.11	3.74	4.6
GFVZ01.1.fsa_nt_GFVZ01008063.1_c303083_g1	PAQRA_MOUSE	UniRef90_A0A147BNA2	GO:0000139,GO:0016021,GO:0048471,GO:0004672,GO:0019835,GO:0045666,GO:0045860,GO:0046579,GO:0032880	14.61	11.55	7.6	12.1	13.8	13.74	10.39	11.65	3.02	1.95	5.24	2.51	0.48	3.67	2.36	39.53	1.04	1.25	1.45
GFVZ01.1.fsa_nt_GFVZ01008249.1_c310236_g2	.	.	.	34.86	35.82	27.75	38.07	34.06	24.9	22.51	30.09	5.12	1.61	5.89	1.68	10.02	20.19	4.66	6.98	4.38	2.81	4.55
GFVZ01.1.fsa_nt_GFVZ01008722.1_c305616_g1	EXT2_BOVIN	UniRef90_B7P1I7	GO:0005789,GO:0005615,GO:0005794,GO:0000139,GO:0016021,GO:0008375,GO:0050508,GO:0015020,GO:0046872,GO:0050509,GO:0016757,GO:0006024,GO:0015012,GO:0006044,GO:0006486	5.89	5.49	5.67	11.53	12.89	10.75	7.24	10.52	5.11	3.4	5.26	1.92	3.92	0.41	0	2.23	4	2.78	1.19
GFVZ01.1.fsa_nt_GFVZ01008957.1_c291877_g1	GTPB2_HUMAN	UniRef90_A0A4D5RK33	GO:0005576,GO:0043231,GO:0031093,GO:0005525,GO:0003924,GO:0003746,GO:0070966,GO:0002576,GO:0072344,GO:0006414	2.02	7.57	2.83	25.02	14.99	12.56	22.25	19.81	0	1.06	0	0.34	0	0	0	0	1.71	1.14	1.35
GFVZ01.1.fsa_nt_GFVZ01008976.1_c298510_g1	.	.	.	7.68	7.98	3.74	10.36	13.42	10.54	12.63	8.6	1.62	1.17	2.29	0.27	2.43	3	1.1	0.56	2.63	1.91	1.94
GFVZ01.1.fsa_nt_GFVZ01009793.1_c304013_g1	A4_DROME	UniRef90_A0A131Y178	GO:0005576,GO:0016021,GO:0005886,GO:0008201,GO:0046914,GO:0007611,GO:0007616,GO:0016319,GO:1901215,GO:0048812,GO:0007422,GO:0048678,GO:0051602,GO:0007614,GO:0050808	319.27	319.38	210.33	343.54	310.38	343.55	282.04	362.73	85.81	58.78	77.94	61.72	162.11	153.04	60.1	70.6	80.43	65.75	63.29
GFVZ01.1.fsa_nt_GFVZ01009931.1_c298030_g2	.	.	.	3.59	4.29	2.93	12.16	12.4	10.4	5.76	10.72	1.11	0.17	1.03	0.85	7.01	3.9	0.93	0.76	0.75	1.11	1.02
GFVZ01.1.fsa_nt_GFVZ01009976.1_c298943_g5	.	UniRef90_A0A6B0UPK9	.	9.37	9.99	8.5	10.35	12.78	8.85	1.43	7.05	2.8	0	1.32	1.36	0	6.52	0	0	0	3.2	0
GFVZ01.1.fsa_nt_GFVZ01010329.1_c294237_g1	.	.	.	4.67	4.47	4.25	9.77	10.02	7.24	5.92	7.77	0.4	0	5.27	0	8.44	0.84	5.93	0	0.41	2.72	0
GFVZ01.1.fsa_nt_GFVZ01010399.1_c310869_g1	.	.	.	51.37	51.65	37.81	56.16	62.62	53.77	40.25	56.34	6.44	3.79	8.05	0.86	32.1	30.67	7.35	9.09	6.36	5.12	7.74
GFVZ01.1.fsa_nt_GFVZ01010492.1_c265121_g2	.	.	.	28.99	43.93	17.8	114.02	116	90.17	132.28	103.59	0	1.69	6.1	0	13.3	5.26	3.65	1.92	0	3.01	0
GFVZ01.1.fsa_nt_GFVZ01010674.1_c308204_g1	.	UniRef90_UPI0011617FC4	.	47.54	45.74	40.68	35.2	30.73	31.6	21.05	29.21	5.67	4.41	9.45	0.42	32.36	28.82	8.72	7.39	2.58	3.6	3.84
GFVZ01.1.fsa_nt_GFVZ01010748.1_c289324_g1	.	.	.	7.27	2.65	0.45	21.33	34.73	2.45	31.81	43.68	0	0	0	0	0	3.04	0	0	4.64	4.71	0
GFVZ01.1.fsa_nt_GFVZ01010782.1_c307601_g1	.	UniRef90_A0A147BQD3	.	13.9	16.53	8.38	15.29	14.26	14.05	3.59	15.88	3.53	0.75	0.89	4.92	0	3.37	0	0	0.81	0.59	0.63
GFVZ01.1.fsa_nt_GFVZ01010898.1_c297754_g1	.	.	.	8.65	7.67	7.19	7.24	9.14	5.12	9.87	9.41	1.03	0	1.94	0.34	1.46	6.15	0	3.16	1.4	1.3	0.82
GFVZ01.1.fsa_nt_GFVZ01010994.1_c289992_g2	.	.	.	14.06	12.96	5.49	21.68	23.6	18.86	16.5	14.6	4.14	2.39	4.38	5.18	0.6	1.19	2.25	2.31	4.39	3.52	1.55
GFVZ01.1.fsa_nt_GFVZ01011155.1_c308654_g2	RAB3_DROME	UniRef90_B7PEJ6	GO:0030054,GO:0005768,GO:0005886,GO:0048786,GO:0045202,GO:0008021,GO:0031982,GO:0005525,GO:0003924,GO:0048789,GO:0006886,GO:0048790,GO:0007269,GO:0072659,GO:0009306,GO:0032482,GO:0017157,GO:0048172,GO:0031630,GO:0006904,GO:0016192	35.21	47.09	23.62	118.8	113.94	107.56	109.99	107.01	3.22	4.8	5.71	2.75	0	0.73	0	4.27	6.75	6.81	2.2
GFVZ01.1.fsa_nt_GFVZ01011219.1_c305605_g4	.	UniRef90_A0A131Y646	.	5.27	6.48	3.68	8.2	7.3	6.25	5.15	5.03	1.48	1.35	1.18	0	0.19	3.2	0	0.27	1.93	2.56	3.75
GFVZ01.1.fsa_nt_GFVZ01011318.1_c122316_g1	.	UniRef90_B7Q7S5	.	3.73	2.62	0.73	7.82	9.89	19.6	47.66	9.35	0	0.8	0	0	0	0	1.72	0	0	0.41	0
GFVZ01.1.fsa_nt_GFVZ01011406.1_c291445_g1	.	.	.	2.3	2.66	2.19	6.34	6.1	7.17	3.75	5.36	0	0	0	1.85	0	0	0	0	3.55	0.99	2.55
GFVZ01.1.fsa_nt_GFVZ01011612.1_c308554_g3	OSBL6_HUMAN	UniRef90_A0A4D5RTY7	GO:0005829,GO:0005789,GO:0043231,GO:0016020,GO:0031965,GO:0097038,GO:0005886,GO:0015485,GO:0008289,GO:0032934,GO:0006699,GO:0006869	2.2	1.94	0.61	17.95	14.92	16.92	28.12	9.33	1.11	0	0	1.49	0	0	0	0.25	2.36	0.42	0
GFVZ01.1.fsa_nt_GFVZ01011659.1_c37208_g1	.	.	.	5.72	5.78	5.66	6.64	7.12	5.29	2.18	2.57	0	0	0	0.44	2.35	1.4	0	4.07	0.45	2.36	2.12
GFVZ01.1.fsa_nt_GFVZ01011715.1_c307799_g1	.	.	.	28.16	30.96	19.25	46.51	58.25	48.71	47.82	51.39	3.49	1.37	5.06	2.43	11.46	8.34	5.38	17.39	2.03	5.06	1.77
GFVZ01.1.fsa_nt_GFVZ01012037.1_c303756_g3	.	.	.	70.87	85.07	13.22	98.93	81.69	66.8	79.76	91.15	0	0	0	1.22	0	0	0	0	4.61	0	0
GFVZ01.1.fsa_nt_GFVZ01012131.1_c300513_g1	THEM6_MOUSE	UniRef90_A0A147BI52	GO:0005576	36.61	31.97	22.29	12.33	11.8	10.63	10.57	12.77	5.2	3.87	6.13	8.6	3.45	2.52	1.3	21.55	4.54	1.9	2.03
GFVZ01.1.fsa_nt_GFVZ01012284.1_c306353_g2	.	.	.	6.26	4.6	3.48	48.89	53.02	45.63	54.66	33.27	0.44	1.83	0	3.44	1.85	1.38	3.9	0	2.69	4.99	10.96
GFVZ01.1.fsa_nt_GFVZ01012581.1_c307592_g1	OTOP_DROME	UniRef90_A0A6B0VA74	GO:0016021,GO:0005886,GO:0015252,GO:1902600	1.31	3.51	4.3	28.02	23.14	25.08	51.12	26.89	1.82	1.82	1.61	0.64	2.95	1.71	0	1.49	1.98	0.74	1.42
GFVZ01.1.fsa_nt_GFVZ01012642.1_c300372_g5	HCDH2_CAEEL	UniRef90_A0A6B0V663	GO:0005759,GO:0003857,GO:0070403,GO:0006635,GO:0016491,GO:0006631,GO:0055114,GO:0050661	2.38	1.63	0.82	9.94	12.41	13.75	11.34	11.4	0.42	0.65	0	3.92	1.12	0.46	0	2.63	1.45	0	1.8
GFVZ01.1.fsa_nt_GFVZ01013090.1_c301095_g4	.	.	.	18.91	14.7	8.13	18.11	16.86	13.36	10.36	21.76	5.58	0.65	0.76	0	3.04	7.27	6.17	11.3	1.89	0.35	0
GFVZ01.1.fsa_nt_GFVZ01013186.1_c304645_g3	RBM18_DANRE	UniRef90_V5H1X4	GO:0003723,GO:0003676	15.12	15.25	0	47.47	51.45	54.59	47.7	56.12	0	0	0	0	0	0	0	0	0	1.61	0
GFVZ01.1.fsa_nt_GFVZ01013192.1_c279147_g1	.	.	.	17	12.73	15.7	14.49	15	26.5	27.74	21.28	7.69	3.44	3.31	2.37	13.2	11.34	2.27	0	6.15	8.66	0.41
GFVZ01.1.fsa_nt_GFVZ01013427.1_c309815_g1	.	.	.	13.29	22.7	4.33	69.32	60.16	57.04	42.08	64.19	0	0	2.18	3.7	0	0	4.13	2.02	4.06	5.64	6.98
GFVZ01.1.fsa_nt_GFVZ01013546.1_c292498_g2	.	.	.	1.68	3.8	1.01	5.28	3.51	2.05	6.7	4.43	2.16	0.25	0.3	0.35	0	0.38	0	0	0.37	0.67	1.27
GFVZ01.1.fsa_nt_GFVZ01013626.1_c298251_g3	.	UniRef90_B7Q2Y1	.	4.19	1.78	0.58	13.65	15.05	11.06	18.06	13.74	0	0	0	0.9	1.15	0	0.58	0	4.33	0.82	0
GFVZ01.1.fsa_nt_GFVZ01013822.1_c305321_g1	.	UniRef90_B7Q5T1	.	3.78	3.6	1.04	14.13	10.55	12.2	9.28	8.22	1.23	0.69	2.04	0.97	2.08	0.52	0	0	0.5	0.37	0.29
GFVZ01.1.fsa_nt_GFVZ01014014.1_c302199_g2	.	UniRef90_UPI001161A069	.	4.16	4.41	2.5	29.45	32.65	20.08	18.43	19.63	0.72	0.61	0.52	0.1	0.93	1.36	0.24	0	0.8	1.75	0.26
GFVZ01.1.fsa_nt_GFVZ01014551.1_c300464_g1	RN150_DANRE	UniRef90_A0A131Y031	GO:0016021,GO:0046872,GO:0061630,GO:0006511	1.38	3.05	0	14.62	16.61	23.9	21.16	13.06	0.12	0	0	0.31	0	0	1.16	0.4	1.2	1.76	1.59
GFVZ01.1.fsa_nt_GFVZ01014757.1_c306427_g1	.	UniRef90_UPI001161C3B7	.	8.82	9.34	9.01	14.6	12.99	13.69	8.63	13.66	4.16	5.87	3.31	5.32	0.56	0.77	2.53	6.13	2.49	1.43	1.66
GFVZ01.1.fsa_nt_GFVZ01014863.1_c304190_g1	.	.	.	9.56	8	9.09	7.89	8.91	9.41	16.46	4.95	1.27	1.78	1.32	1.25	5.9	2.07	1.91	2.44	0.81	1.87	1.31
GFVZ01.1.fsa_nt_GFVZ01014926.1_c307198_g1	.	UniRef90_V5ICD8	GO:0008289,GO:0006869,GO:0042157,GO:0005576	12.04	9.53	14.98	2.27	4.01	0.22	1.46	6.96	15.47	9.29	5.12	1.1	0	0	0	5.02	0.41	0	0
GFVZ01.1.fsa_nt_GFVZ01015221.1_c309198_g5	.	UniRef90_A0A6B0U6S3	.	4.1	3.97	1.93	12.33	10.98	13.66	16.32	14.1	0	0	1.26	4.53	5.71	0	0	0	4.4	5.36	0
GFVZ01.1.fsa_nt_GFVZ01015274.1_c308581_g2	.	.	.	5.7	6.26	3.66	15.4	17.8	14.6	22.02	10.9	0.63	0.88	2.06	0	2.47	4.12	0.84	6.18	0.32	1.77	0.91
GFVZ01.1.fsa_nt_GFVZ01015663.1_c305309_g1	.	UniRef90_UPI0011617452	GO:0005515	45.33	41.83	35.54	31.76	29.36	27.54	23.96	25.07	7.99	5.97	6.69	6.75	15.76	15	5.24	6.87	3.89	2.62	5.69
GFVZ01.1.fsa_nt_GFVZ01015747.1_c304994_g3	XKR6_TETNG	UniRef90_B7Q9H9	GO:0016021	3.26	4.05	1.19	6.02	6.06	5.53	7.81	4.42	0.33	4.3	3.08	3.23	0	0	0	0	1	1.49	0.43
GFVZ01.1.fsa_nt_GFVZ01015757.1_c310782_g1	.	UniRef90_A0A6B0U510	.	19.98	17.57	11.1	9.07	10.83	9.51	5.68	7.22	3.58	7.78	2.98	1.29	0	5.16	0	0.18	2.78	2.49	0.98
GFVZ01.1.fsa_nt_GFVZ01015767.1_c270894_g1	.	UniRef90_UPI001161608E	.	44.8	37.9	8.67	91.67	136.26	146.78	118.94	123.54	4.9	0	0	0	0	19.47	0	7.18	0	1.97	3.04
GFVZ01.1.fsa_nt_GFVZ01015939.1_c297486_g5	I5P1_CANLF	UniRef90_A0A4D5RPB8	GO:0005886,GO:0052659,GO:0052658,GO:0004445,GO:0046855,GO:0048016,GO:0046856	5.8	7.87	6.7	4.03	4.13	5.04	0.76	2.43	0	0	0.93	1.04	8.19	0	5.88	1.76	4.23	0	1.71
GFVZ01.1.fsa_nt_GFVZ01015975.1_c307806_g2	.	.	.	12.61	12.14	8.44	27.55	24.59	21.91	17.94	24.84	4.22	2.6	5.39	3.93	12.36	13.5	0.93	2.97	3.34	3.97	4.47
GFVZ01.1.fsa_nt_GFVZ01016093.1_c304787_g2	.	.	.	13.88	16.83	8.34	10.34	12.19	11.74	11.37	6.39	3.53	1.39	0	1.48	0	5.25	0	0	0	0.38	2.99
GFVZ01.1.fsa_nt_GFVZ01016152.1_c298486_g2	.	.	.	1.31	1.71	0.97	5.15	6	2.88	4.15	4.46	0	0	3.36	0.67	0	0.71	0	0	2.07	1.53	0
GFVZ01.1.fsa_nt_GFVZ01016696.1_c296545_g1	.	.	.	3.23	4.39	2.32	7.26	8.85	4.8	5.96	4.95	0.68	0.96	0.56	0.33	1.43	0.36	0.76	0.78	3.08	1.95	1.6
GFVZ01.1.fsa_nt_GFVZ01016908.1_c306540_g1	RIT1_HUMAN	UniRef90_L7LTJ3	GO:0005886,GO:0005516,GO:0019003,GO:0005525,GO:0003924,GO:0007265,GO:0007165	19.6	24.71	15.6	24.2	23.57	23.42	16.6	23.32	6.75	4.63	6.5	8.94	2.02	5.16	2.04	2.64	7.6	8.31	8.08
GFVZ01.1.fsa_nt_GFVZ01016918.1_c292398_g3	TTY1_DROME	UniRef90_A0A023GHA9	GO:0034707,GO:0016021,GO:0005886,GO:0005254,GO:0005229,GO:0072320,GO:0006821	10.64	8.78	1.54	21.67	18.16	15.64	8.34	20.8	0.9	1.71	5.63	0	6.5	5.74	1.35	4.54	8.53	2.71	0
GFVZ01.1.fsa_nt_GFVZ01016976.1_c248159_g1	.	UniRef90_B7Q9U1	.	70.76	95.24	8.05	291.96	302.43	398.69	273.23	144.62	6.74	0	0	0	6.81	0	0	0	0	0	0
GFVZ01.1.fsa_nt_GFVZ01017467.1_c297521_g6	.	UniRef90_A0A4D5RAM3	.	4.67	3.75	3.76	4.19	5.51	2.76	8.5	3.79	0.62	0.36	0.43	0	0.27	1.62	0.38	2.25	1.77	1.16	0
GFVZ01.1.fsa_nt_GFVZ01017517.1_c283102_g2	IGFBP_CUPSA	UniRef90_A0A4D5RBJ1	GO:0005576,GO:0005520,GO:0004867,GO:0001558,GO:0005515	268.21	278.59	344.72	183.51	223.97	83.77	37.93	286.54	43.68	34.86	13.27	40.71	9	0	7.17	11.52	3.55	1.87	3.96
GFVZ01.1.fsa_nt_GFVZ01017624.1_c299772_g1	.	UniRef90_B7PLR2	.	9.04	7.23	1.77	54.58	45.31	36.71	25.88	23.21	0	1.21	0	0.86	0	0	1.82	2.01	3.57	2.56	0.45
GFVZ01.1.fsa_nt_GFVZ01017695.1_c308779_g1	.	UniRef90_B7PU76	GO:0005515	11.37	11.75	4.49	42.06	33.33	43.96	37.65	40.47	0	0	0	6.24	0	3.1	0	1.13	0.76	1.58	2.68
GFVZ01.1.fsa_nt_GFVZ01018086.1_c308342_g3	SLO_DROME	UniRef90_UPI001161B98C	GO:0016021,GO:0016020,GO:0043005,GO:0043025,GO:0005886,GO:0045211,GO:0015269,GO:0060072,GO:0005244,GO:0048512,GO:0007623,GO:0045433,GO:1900074,GO:0006813,GO:0034765,GO:0008582,GO:0042493,GO:0005216,GO:0006811,GO:0055085	13.87	15.24	6.11	22.21	21.4	18.56	17.85	15.06	0	0.03	0.31	7.4	8.65	8.61	1.01	0	4.75	5.66	8.57
GFVZ01.1.fsa_nt_GFVZ01018309.1_c265058_g1	.	.	.	2	0.84	0.82	10.35	13	11.14	14.02	11.17	0	0	0.67	0	9.05	1.71	0	0	0	0.93	0.49
GFVZ01.1.fsa_nt_GFVZ01018314.1_c259734_g1	SCRT1_HUMAN	UniRef90_UPI001161A699	GO:0016604,GO:0005634,GO:0003677,GO:0003700,GO:0001227,GO:0046872,GO:0000977,GO:0043565,GO:0000122,GO:2001222,GO:0006355,GO:0003676	3.87	4.16	1.59	15.57	14.56	18.18	15.96	14.77	0	0	0	0	0	0	0	9.3	1.28	0	0
GFVZ01.1.fsa_nt_GFVZ01018476.1_c278760_g1	.	.	.	5.7	5.9	0.7	15.18	21.55	16.3	11.87	11.96	1.47	0	2.19	0	0	4.25	0	0	0.75	2.78	0
GFVZ01.1.fsa_nt_GFVZ01018770.1_c310592_g1	CPNE8_HUMAN	UniRef90_A0A4D5RQS1	GO:0070062,GO:0005886,GO:0005544,GO:0071277	11.42	9.19	8.82	18.28	18.5	16.04	7.63	15.44	3.42	1.92	1.99	2.09	2.77	3.35	1.06	4.82	3.25	3.01	3.35
GFVZ01.1.fsa_nt_GFVZ01018957.1_c303426_g1	.	UniRef90_L7M0M8	.	11.42	9.25	7.05	33.44	31.99	35.9	29.03	33.83	0	0.89	0.92	8.25	0	1.77	0	6.92	6.42	4.4	0.78
GFVZ01.1.fsa_nt_GFVZ01019205.1_c308432_g3	DPYL2_CHICK	UniRef90_A0A224YRG2	GO:0005829,GO:0016812,GO:0008017,GO:0007411,GO:0007420,GO:0007010,GO:0030516,GO:0016787	80.94	98.12	78.69	73.61	67.28	62.15	35.56	63.23	12.37	12.65	13.22	6.21	8.14	11.5	2.79	16.54	4.52	5	6.12
GFVZ01.1.fsa_nt_GFVZ01019442.1_c305587_g5	.	UniRef90_A0A0K8RJY2	.	127.86	153.57	203.24	72.57	71.13	49.5	56.17	122.36	23.96	18.58	34.19	9.72	22.92	9.73	20.72	34.02	8.67	8.89	16.66
GFVZ01.1.fsa_nt_GFVZ01020479.1_c304706_g1	.	UniRef90_A0A4D5RUK8	.	8.49	4.33	0.75	22.36	20.5	57.1	78.09	13.85	3.12	0.95	3.44	4.77	0	0.98	1.02	0	5.29	4.15	5.59
GFVZ01.1.fsa_nt_GFVZ01020527.1_c290414_g1	.	.	.	1.88	9.39	3.66	33.29	19.83	23.96	24.15	13.85	0	0	0	1.08	0	0	0	0	0	0	5.39
GFVZ01.1.fsa_nt_GFVZ01020800.1_c300191_g3	.	.	.	6.14	12.65	7.81	13.18	7.84	11.65	4.61	9.57	2.25	0	0.74	0	7.56	4.21	0	0	0.91	0	0
GFVZ01.1.fsa_nt_GFVZ01021719.1_c305755_g3	.	.	.	5.41	4.58	3.1	4.04	6.1	6.96	5.59	5.44	1.33	0.59	1	0	0	3.49	0	0	1.52	0.53	0
GFVZ01.1.fsa_nt_GFVZ01021946.1_c308504_g1	.	UniRef90_A0A147BD12	GO:0003676,GO:0044212	6.68	7.68	4.81	12.13	12.07	11.85	8.05	12.51	1.51	0.72	0	1.82	2.14	1.68	1.39	2.19	8.66	2.94	4.53
GFVZ01.1.fsa_nt_GFVZ01022118.1_c311072_g2	NOL4_HUMAN	UniRef90_A0A6B0VEE1	GO:0005730,GO:0003723	4.31	4.62	2.31	20.17	19.59	17.76	17.37	13.25	0.71	0.44	0.97	0.5	1.16	2.63	1.65	1.78	6.71	6.03	4.51
GFVZ01.1.fsa_nt_GFVZ01023053.1_c304963_g1	.	.	.	4.74	5.96	2.82	3.21	3.95	3.31	3.47	2.91	0.82	0.12	0.23	0.08	6.96	3.76	1.13	1.85	0.34	0.44	0.49
GFVZ01.1.fsa_nt_GFVZ01023240.1_c308448_g1	.	UniRef90_B7PVT7	.	36.78	38.92	30.17	33.09	37.97	33.62	25.63	31.98	5.86	3.91	7.7	0.76	10.68	12.38	1.18	5.62	2.57	3.21	4.76
GFVZ01.1.fsa_nt_GFVZ01023632.1_c311175_g1	.	UniRef90_A0A6B0URC7	.	7	6.5	7.58	8.2	9.62	7.16	8.15	10.31	2.27	0.45	1.59	0.79	6.54	4.15	3.79	1.14	3.9	2.05	2.28
GFVZ01.1.fsa_nt_GFVZ01023697.1_c294270_g1	.	UniRef90_A0A147BAJ7	.	6.74	5.16	5.4	2.78	2.23	3.44	2.1	4.06	0	0	0	0.52	2.81	0.56	1.19	1.63	1.62	2.4	1.88
GFVZ01.1.fsa_nt_GFVZ01023729.1_c284345_g1	.	UniRef90_B7PKV5	.	149.56	174.28	163.9	240.98	246.21	260.37	234.38	305.97	32.59	38.73	41.3	41.47	151.55	105.09	50.43	60.65	60.59	44.04	60.06
GFVZ01.1.fsa_nt_GFVZ01023846.1_c302406_g6	.	.	.	11.92	11.4	6.39	7.71	12.2	8.27	2.24	7.91	2.84	7.01	3.7	0	0	0	0	0	5.78	1.29	5.4
GFVZ01.1.fsa_nt_GFVZ01024240.1_c305543_g1	.	UniRef90_A0A224Z450	.	9.87	5.85	1.59	14.72	14.78	15.46	17.38	11.89	2.22	0.62	3.48	1.03	0.78	0	0.89	0	2.85	1.6	1.15
GFVZ01.1.fsa_nt_GFVZ01024341.1_c304055_g2	.	.	.	7.18	5.75	2.98	7.93	8.29	5.32	3.95	6.68	2.07	2.38	1.38	0.61	1.54	4.92	0.47	0.48	1.47	1.08	1.7
GFVZ01.1.fsa_nt_GFVZ01024364.1_c307628_g1	KCNAW_DROME	UniRef90_A0A131YJI9	GO:0030424,GO:0032590,GO:0016021,GO:0043025,GO:0032809,GO:0005886,GO:0008076,GO:0005251,GO:0022843,GO:0005249,GO:0071805,GO:0006813,GO:0051260,GO:0034765,GO:0030431,GO:0005216,GO:0006811,GO:0055085,GO:0016020	6.56	8.39	9.58	10.03	8.45	7.65	10.29	6.88	0.75	0	0.9	0	1.46	1.1	0.79	3.28	0.46	0.85	0.59
GFVZ01.1.fsa_nt_GFVZ01024397.1_c309529_g2	.	UniRef90_A0A6B0VAI0	.	12.4	33.64	5.14	51.81	46.57	37.24	14.29	39.51	10.99	2.37	6.56	7.29	0	1.2	3.95	0	6.94	9.5	4.53
GFVZ01.1.fsa_nt_GFVZ01024466.1_c301207_g2	AP2A_ANOGA	UniRef90_B7PEY0	GO:0030122,GO:0005905,GO:0005886,GO:0098793,GO:0035615,GO:0072583,GO:0006886,GO:0015031,GO:0048488,GO:0016192,GO:0030117,GO:0030131	49.01	47.81	28.39	78.23	75.73	61.82	29.28	60.78	5.92	9.2	6.76	15.72	4.36	4.84	0.91	3.31	44.05	29.41	19.61
GFVZ01.1.fsa_nt_GFVZ01024496.1_c298983_g1	.	UniRef90_UPI00116197B3	.	23.8	28.05	27.07	64.68	51.53	72.31	63.03	77.6	0.83	0.25	0.34	0.7	7.61	9.42	1.52	2.72	0.63	0	0
GFVZ01.1.fsa_nt_GFVZ01024593.1_c294250_g4	.	.	.	30.55	27.99	19.04	32.1	24.27	25.55	14.39	29.65	8.18	1.94	2.33	0	0	10.32	0	17.83	4.6	7.07	0
GFVZ01.1.fsa_nt_GFVZ01025352.1_c301948_g1	.	.	.	61.53	70.46	49.05	40.45	40.47	33.37	46.1	40.78	7.91	7.91	12.18	3.87	35.06	31.4	13.58	11.36	4.91	4.31	11.46
GFVZ01.1.fsa_nt_GFVZ01025365.1_c307053_g2	.	.	.	8.38	4.65	0.24	4.29	3.72	9.83	8.48	4.8	0	0	0	0	0.65	6.36	0	0	0	0.61	0
GFVZ01.1.fsa_nt_GFVZ01025454.1_c297495_g1	.	UniRef90_UPI0011619737	.	15.03	13.98	12.59	11.21	12.4	10.9	5.19	9.02	1.51	3.28	2.14	0.46	0.87	3.03	0.88	0	1.26	2.51	0.45
GFVZ01.1.fsa_nt_GFVZ01025771.1_c308958_g3	.	UniRef90_UPI0011618B7A	.	2.66	1.37	2.77	28.61	18.01	21.18	21.3	18.82	0	0	3.25	0	0	0.69	0	0	0.68	2.03	0
GFVZ01.1.fsa_nt_GFVZ01026258.1_c309829_g1	.	.	.	12.6	9.52	14.24	7.23	8.86	5.55	5.96	6.9	2.3	0.88	2.16	0.06	11.29	10.5	2.13	4.73	1.37	1.56	2.24
GFVZ01.1.fsa_nt_GFVZ01026890.1_c309226_g1	ECE_LOCMI	UniRef90_A0A147BSP0	GO:0016021,GO:0005886,GO:0004175,GO:0004222,GO:0008270,GO:0006508	11.35	12.24	7.02	45.89	47.11	46.85	27.52	41.18	1.95	1.09	1.16	4.04	2.54	2.46	2.16	3.21	4.46	2.72	1.65
GFVZ01.1.fsa_nt_GFVZ01026954.1_c295245_g2	R3HD2_BOVIN	UniRef90_UPI001161A5F2	GO:0005634,GO:0003676	7.34	7.72	3.65	9.83	7.88	12.4	9	10.02	1.95	1.09	0	0	0	0.94	0	0	0	1.66	0.33
GFVZ01.1.fsa_nt_GFVZ01027274.1_c310564_g2	SEPT4_PONAB	UniRef90_B7PKQ6	GO:0031514,GO:0031105,GO:0005525,GO:0007049,GO:0030154,GO:0051301,GO:0007283	42.99	58.66	32.49	205.06	197.57	212.87	148.12	165.75	0.93	1.52	2.5	2.13	3.14	7.88	2.83	3	9.34	7.23	9.5
GFVZ01.1.fsa_nt_GFVZ01027614.1_c307310_g1	.	UniRef90_A0A6B0VFQ5	.	2.57	1.38	1.6	3.21	2.6	2.69	4.84	2.55	0	0	0.53	0	0	0	0	2.41	3.72	1.17	1.64
GFVZ01.1.fsa_nt_GFVZ01027777.1_c310390_g2	FBXL5_SALSA	UniRef90_A0A147BV34	GO:0048471,GO:0019005,GO:0005506,GO:0055072,GO:0016567,GO:0031146,GO:0005515	2.27	2.94	1.47	25.69	22.1	21.57	17.78	15.51	0	0.78	2.32	3.83	0	0	0	0	2.78	2.12	0
GFVZ01.1.fsa_nt_GFVZ01027887.1_c289720_g6	KPC3_DROME	UniRef90_B7PJ72	GO:0005886,GO:0005524,GO:0046872,GO:0004697,GO:0004674,GO:0009950,GO:0007030,GO:0035556,GO:0034389,GO:0007616,GO:0008285,GO:0018105,GO:0006468,GO:0045471	9.32	8	6.03	80.15	71.78	67.32	37.49	59.15	1.51	2.04	2.43	2.2	0	0	0	4.54	10	18.99	5.4
GFVZ01.1.fsa_nt_GFVZ01028370.1_c307683_g1	.	UniRef90_A0A6B0TTF9	.	0	0	0	18.34	19.89	27.39	23.74	25.6	0	0	0	0	0	0	0	0	0	0	0
GFVZ01.1.fsa_nt_GFVZ01028509.1_c299517_g3	MED17_XENTR	UniRef90_A0A2R5LLR1	GO:0070847,GO:0016592,GO:0003712,GO:0006357	6.1	7.04	0	26.85	20.71	44.09	18.96	34.74	2.61	0	0	0	1.92	0	0	0	0	2	0
GFVZ01.1.fsa_nt_GFVZ01028699.1_c302293_g1	.	UniRef90_A0A6B0VF20	.	1.22	2.57	1.02	5.55	4.13	5.7	6.36	4.25	0.33	0	1.51	0.71	0	0	0	0	2.35	0.89	0.66
GFVZ01.1.fsa_nt_GFVZ01028753.1_c299326_g1	SH3G3_DROVI	UniRef90_A0A147BTT2	GO:0005737,GO:0005829,GO:0016020,GO:0061174,GO:0042171,GO:0005543,GO:0000045,GO:0009267,GO:0150007,GO:0097753,GO:0097749,GO:0097320,GO:0050803,GO:0048488,GO:0005515	24.19	35.39	12.68	28.51	16.79	14.84	13.2	17.66	3.32	2.6	1.08	1.3	0	0	0	2.34	8.77	2.91	0
GFVZ01.1.fsa_nt_GFVZ01028761.1_c304275_g1	.	.	.	3.82	5.32	2.34	5.89	6.79	6.02	6.91	3.94	1.8	0	0.97	0.5	0	1.3	0.75	0	0.85	1.26	0.4
GFVZ01.1.fsa_nt_GFVZ01029129.1_c307036_g1	.	.	.	40.57	42.23	35.51	20.9	23.45	25.49	37.71	21.75	3.98	3.66	6.69	1.07	17.48	19.29	2.92	8.82	2.64	1.65	5.3
GFVZ01.1.fsa_nt_GFVZ01029514.1_c306161_g4	MPRD_MOUSE	UniRef90_A0A4D5RGW8	GO:0005768,GO:0016021,GO:0005770,GO:0005765,GO:0048471,GO:0005802,GO:0019904,GO:1905394,GO:0006886,GO:0007041,GO:0006622,GO:0033299	6.01	9.26	3.14	23.13	22.14	27.19	19.74	22.12	6.43	2.42	4.8	4.39	1.04	0.91	0.37	1.5	2.27	2.28	2.36
GFVZ01.1.fsa_nt_GFVZ01029777.1_c305035_g1	DCLK1_HUMAN	UniRef90_A0A4D5RND1	GO:0005887,GO:0014069,GO:0005524,GO:0004672,GO:0004674,GO:0048675,GO:0007417,GO:0021952,GO:0048813,GO:0016197,GO:0030900,GO:0035556,GO:1900181,GO:0007399,GO:0001764,GO:0018105,GO:0006468,GO:0009615	7.97	9.57	7.19	11.27	11.18	11.39	8.35	10.56	3.72	3.79	3.67	3.96	0.47	3.3	1.57	3.66	1.51	2.3	2.9
GFVZ01.1.fsa_nt_GFVZ01029792.1_c308843_g2	.	UniRef90_A0A6B0ULL4	.	21.82	16.42	11.93	25.44	33.43	25.56	8.96	28.91	0.68	1.97	2.94	2.26	0.48	2.22	0.87	0.6	1.91	2.07	3.46
GFVZ01.1.fsa_nt_GFVZ01029941.1_c305762_g2	KAT6A_RAT	UniRef90_A0A147BDU7	GO:0000123,GO:0070776,GO:0000790,GO:0005730,GO:0000786,GO:0005634,GO:0016605,GO:0016407,GO:0003677,GO:0004402,GO:0042393,GO:0003713,GO:0008134,GO:0008270,GO:0090398,GO:0016573,GO:0043966,GO:0030099,GO:0045892,GO:0006334,GO:0010628,GO:0045944,GO:0045893,GO:0006473,GO:0006355	1.02	1.44	0.69	6.09	6.66	6.17	14.09	5.05	0.78	0	1.44	1.48	2.53	0.92	0	2.85	1.82	1	0.92
GFVZ01.1.fsa_nt_GFVZ01029974.1_c305515_g1	.	.	.	12.94	24.43	8.57	127.25	95.71	168.66	123.74	110.9	0	0	0	0	1.42	1.47	0	0	0	0	0
GFVZ01.1.fsa_nt_GFVZ01030002.1_c294375_g1	.	UniRef90_V5HNL1	.	4.04	3.61	4.54	5.44	6.4	6.54	4.66	2.87	1.36	0.73	0.64	4.39	1.84	2.4	0	0	1.99	2.15	4.54
GFVZ01.1.fsa_nt_GFVZ01030060.1_c416940_g1	.	.	.	3.25	4.91	0.25	17.36	16.76	23.28	23.36	17.55	0	0	0	0.97	5.18	6.16	0	0	0	1.54	0
GFVZ01.1.fsa_nt_GFVZ01030326.1_c282358_g1	.	UniRef90_A0A147BQY0	.	0.58	1	0.12	11.89	10.53	11.44	18.64	7.24	0	0	0.5	0	2.23	0	0	1.05	0	0	0
GFVZ01.1.fsa_nt_GFVZ01030411.1_c309743_g1	.	UniRef90_A0A4D5RVL8	.	28.24	32.7	16.11	20.36	19.91	19.48	30.45	17.17	1.04	0.73	5.16	0.26	7.96	7.92	2.33	0.79	1.58	0.59	0
GFVZ01.1.fsa_nt_GFVZ01030446.1_c306429_g4	.	.	.	6.76	6.62	7.48	7.06	7.92	7.06	4.12	8.85	0.34	0.97	0.57	0.68	1.64	4.91	1.55	5.28	0.35	1.94	3.45
GFVZ01.1.fsa_nt_GFVZ01030479.1_c302848_g1	GRIA4_MOUSE	UniRef90_UPI00116197E5	GO:0032281,GO:0030054,GO:0030425,GO:0043197,GO:0098978,GO:0099061,GO:0032983,GO:0043025,GO:0005886,GO:0014069,GO:0098839,GO:0045211,GO:0045202,GO:0043195,GO:0004971,GO:0008066,GO:0042802,GO:0004970,GO:1904315,GO:0007268,GO:0050804,GO:0051968,GO:0035249	5.1	8.04	1.79	21.35	26.69	16.72	8.51	15.48	2.01	0	0	0	0	0	0	0	1.25	1.39	0
GFVZ01.1.fsa_nt_GFVZ01030521.1_c293857_g1	CDK16_HUMAN	UniRef90_A0A293LIF3	GO:0030054,GO:0005737,GO:0005829,GO:0031234,GO:0015630,GO:0043005,GO:0005634,GO:0005886,GO:0008021,GO:0005524,GO:0004693,GO:0004674,GO:0006887,GO:0030252,GO:0031175,GO:0006468,GO:0061178,GO:0007283,GO:0004672	21.51	32.78	12.77	112.04	99.78	109.01	165.26	89.39	2.75	2.38	4.27	3.94	4.98	1.91	0.49	4.16	5.03	3.73	2.78
GFVZ01.1.fsa_nt_GFVZ01030628.1_c306827_g1	.	UniRef90_A0A4D5RVQ8	GO:0003676	1.48	1.01	0.88	3.49	2.54	1.59	2.77	1.51	1.44	1.02	0.14	2.21	0	0	0.36	0	0.99	1.19	1.73
GFVZ01.1.fsa_nt_GFVZ01030911.1_c308184_g3	.	UniRef90_A0A6B0TQQ9	.	13.12	15.91	11.63	17.15	19.34	13.75	6.64	19.26	8.15	3.86	3.02	1.47	4.05	5.42	0	0.56	4.31	3.7	3.64
GFVZ01.1.fsa_nt_GFVZ01031332.1_c309844_g2	GPRK1_DROME	UniRef90_V5H8A0	GO:0005737,GO:0005886,GO:0005524,GO:0001664,GO:0004703,GO:0035091,GO:0050254,GO:0016060,GO:0007603,GO:0045880,GO:0006468	2.16	0.87	0.16	1.54	1.23	2.48	2.23	1.57	0.56	0	0	0.5	0	0	0	1.24	2.03	0.38	0
GFVZ01.1.fsa_nt_GFVZ01031651.1_c302797_g2	DIX1A_DANRE	UniRef90_A0A131Z0E8	GO:0005829,GO:0005925,GO:0042803,GO:0043010,GO:0060070,GO:0030900	0.38	0.93	0.16	3.83	4.88	6.18	8.36	3.54	0	0	0	0	0	0	0	0.8	0	1.17	1.07
GFVZ01.1.fsa_nt_GFVZ01032171.1_c310097_g2	MIB2_CHICK	UniRef90_B7P3H6	GO:0005737,GO:0004842,GO:0008270,GO:0007219,GO:0016567,GO:0005515	5.85	3.46	5.71	21.61	13.08	12.7	15.12	18.09	0	0	0	0	0	1	0.7	0	0	0.6	0.93
GFVZ01.1.fsa_nt_GFVZ01032177.1_c300999_g2	.	UniRef90_B7PM73	.	472.34	531.22	446.92	690.13	698.9	765.84	804.74	726.75	30.74	17.82	44.48	4.58	139.3	110.9	26.03	47.39	36.44	33.74	38.25
GFVZ01.1.fsa_nt_GFVZ01032385.1_c307306_g2	.	.	.	35.66	34.37	18.8	76.22	79.36	64.5	56.41	84.22	3.8	1.89	6.15	0	8.25	7.54	0.88	3.8	8.2	2.67	3.96
GFVZ01.1.fsa_nt_GFVZ01032735.1_c309660_g1	LAP4_DROME	UniRef90_A0A4D5RHW3	GO:0016327,GO:1990794,GO:0016323,GO:0005923,GO:0005938,GO:0030054,GO:0005913,GO:0005911,GO:0045169,GO:0016328,GO:0031594,GO:0014069,GO:0005918,GO:0045202,GO:0030714,GO:0045175,GO:0060581,GO:0001708,GO:0000902,GO:0008283,GO:0098609,GO:0048749,GO:0007391,GO:0045198,GO:0001737,GO:0042067,GO:0035088,GO:0045197,GO:0016332,GO:0016334,GO:0016336,GO:0072002,GO:0007613,GO:0001738,GO:0016331,GO:0016333,GO:…	10.18	13.53	1.87	49.49	50.45	70.56	80.87	50.38	1.15	0	0	0	3.44	0	0	0	0	0	0
GFVZ01.1.fsa_nt_GFVZ01032799.1_c309073_g2	.	UniRef90_UPI0011616589	.	3.73	8.6	9.12	6.62	5.4	8.73	4.08	3.94	0	0.86	1.04	0.62	0.66	1.65	0	0	2.13	0	0
GFVZ01.1.fsa_nt_GFVZ01032850.1_c306259_g1	SEM2A_SCHGR	UniRef90_V5H0T9	GO:0005576,GO:0030215,GO:0030154,GO:0007399,GO:0005515	87.63	97.59	87.04	189.1	175.92	167.52	106.48	169.02	18.41	15.23	22.24	17.05	56.46	48.73	17.46	22.68	21.58	16.04	19.8
GFVZ01.1.fsa_nt_GFVZ01033158.1_c280730_g1	.	UniRef90_A0A6B0UZK2	GO:0003676	4.19	5	3.3	16.41	10.41	12.93	11.15	10.87	1.44	0	0	2.34	7.57	2.5	0	0	0.98	5.08	0
GFVZ01.1.fsa_nt_GFVZ01033576.1_c300164_g1	MFS10_HUMAN	UniRef90_A0A131Y7W9	GO:0031526,GO:0030659,GO:0016021,GO:0005887,GO:0005637,GO:0008514,GO:0008493,GO:0006915,GO:0043252,GO:0055085	2.12	2.23	1.68	3.59	3.4	3.06	2.61	2.27	1.84	1.21	1.76	1.31	1.33	0.39	0	0	0.84	0.45	0.41
GFVZ01.1.fsa_nt_GFVZ01033758.1_c308825_g1	STX_APLCA	UniRef90_A0A1Z5LGS9	GO:0005623,GO:0016021,GO:0005484,GO:0000149,GO:0006886,GO:0006836,GO:0017157,GO:0016192,GO:0016020	29.26	43.17	16.67	62.82	67.07	56.6	40.26	50.7	7.43	3.99	7.05	3.95	5.28	5.66	1.41	3.04	5.68	4.31	3.61
GFVZ01.1.fsa_nt_GFVZ01033806.1_c304536_g1	GCYB1_RAT	UniRef90_UPI0011618ED0	GO:0005829,GO:0098978,GO:0008074,GO:0048786,GO:0098831,GO:0032991,GO:0005525,GO:0004383,GO:0020037,GO:0051879,GO:0043167,GO:0046872,GO:0046982,GO:0071732,GO:0019934,GO:0038060,GO:0099555,GO:0006182,GO:0016849,GO:0009190,GO:0035556	8.29	10.7	12.86	16.69	15.61	13.8	17.98	14.61	1.33	1.12	1.31	0.7	8.48	9.16	1.71	3.06	0.75	2.4	0.85
GFVZ01.1.fsa_nt_GFVZ01034018.1_c305606_g3	RBM4_BOVIN	UniRef90_A0A131XUI5	GO:0016607,GO:0005634,GO:0003723,GO:0008270,GO:0045292,GO:0000381,GO:0005737,GO:0010494,GO:0005829,GO:0005730,GO:0005654,GO:0030332,GO:0035198,GO:0003730,GO:0003729,GO:0036002,GO:0097157,GO:0097158,GO:0002190,GO:0030154,GO:0097167,GO:0043153,GO:0002192,GO:0035278,GO:0017148,GO:0032055,GO:0045947,GO:0051149,GO:0046822,GO:0046685,GO:0003676	34.12	28.43	23.41	381.45	382.49	480.08	472.26	376.69	3.5	0.58	10.88	12.05	67.04	105.93	95.34	48.59	142.68	106.93	106.64
GFVZ01.1.fsa_nt_GFVZ01034264.1_c94017_g1	RGS20_CHICK	UniRef90_A0A147BKU8	GO:0005737,GO:0016020,GO:0005634,GO:0009968	1.47	2.76	1.26	9.97	8.47	6.46	7.91	4.23	1.49	0	1.44	0.37	0	0	0	0	0.47	0	0.22
GFVZ01.1.fsa_nt_GFVZ01034289.1_c283549_g1	.	UniRef90_A0A147BP26	.	1.11	2.87	1.33	6.38	6.65	4.94	8.18	5.92	0	0.56	0	0	0	0	0	3.7	0.82	1.53	0.48
GFVZ01.1.fsa_nt_GFVZ01034310.1_c301004_g3	.	.	.	9.73	8.43	6.7	8.71	10.79	9.11	7.62	6.79	1.51	0.65	2.53	0.75	4.4	5.64	1.32	1.95	3.54	4.15	4.95
GFVZ01.1.fsa_nt_GFVZ01034678.1_c308282_g1	SMC1A_RAT	UniRef90_V5HQ29	GO:0000776,GO:0030893,GO:0005634,GO:0005524,GO:0003682,GO:0051301,GO:0006281,GO:0051321,GO:0007064,GO:0072423,GO:0009314,GO:0005515,GO:0051276,GO:0005694	39.39	45.29	34.65	71.53	66.26	73.71	26.17	76.1	10.06	10.32	14.61	30.76	11.87	15.29	7.8	14.73	19.98	16.37	15.56
GFVZ01.1.fsa_nt_GFVZ01035037.1_c304013_g1	.	UniRef90_A0A6B0V9H9	.	7	4.09	2.02	54.29	31.17	26.59	35.15	30.6	3.05	0	4.76	2.78	0	0	0	0	4.84	3.58	3.71
GFVZ01.1.fsa_nt_GFVZ01035386.1_c299522_g1	CC177_HUMAN	UniRef90_B7PD87	.	8.5	9.84	3.77	23.41	22.99	18.32	10.64	16.03	1.73	1.02	2.5	0.71	0.32	1.14	0.9	0.37	1.18	3.2	1.78
GFVZ01.1.fsa_nt_GFVZ01036102.1_c299768_g2	.	.	.	16.24	9.91	9.03	14.74	16.43	11.51	21.23	7.86	2.6	4.82	2.07	0.8	0.53	2.54	0.37	0.76	4.02	7.6	3.17
GFVZ01.1.fsa_nt_GFVZ01036132.1_c304048_g2	.	.	.	9.2	7.83	9.25	9.03	7.51	7.36	4.4	8.99	0.8	1.52	2.9	0.53	6.52	3.76	0.6	0.82	1.76	0.87	0.77
GFVZ01.1.fsa_nt_GFVZ01036149.1_c308788_g8	.	UniRef90_A0A6B0U731	.	5.88	5.31	2.38	9.06	6.97	9.05	4.4	7.4	3.82	0.49	0	0	3.66	1.74	0	1.05	2.11	0.52	2.46
GFVZ01.1.fsa_nt_GFVZ01036310.1_c295446_g1	.	UniRef90_UPI001161BF00	.	2.36	4.23	5.08	20.98	38.9	25.95	27.36	46.45	4.93	0	0	0.68	0	0	1.02	0	2.26	0	4.2
GFVZ01.1.fsa_nt_GFVZ01036448.1_c311114_g4	OTUL_MOUSE	UniRef90_A0A4D5S4X8	GO:0005737,GO:0008234,GO:0004843,GO:0045087,GO:0050728,GO:0032088,GO:0070431,GO:1990108,GO:0060828,GO:0010803,GO:0002040,GO:0016055	10.55	13.8	9.82	53.81	48.93	48.22	38.72	42.94	2.43	2.38	2.6	2.95	4.34	5.98	2.43	2.74	7.91	6.43	5.67
GFVZ01.1.fsa_nt_GFVZ01037121.1_c303700_g1	.	UniRef90_A0A4D5RQN4	.	2.49	3.29	1.15	15.11	12.38	14.83	13.25	10.04	0	0.69	0	0.24	0	0.52	0	0	2.1	1.48	2.32
GFVZ01.1.fsa_nt_GFVZ01037168.1_c307625_g1	.	UniRef90_A0A6B0UDW0	.	13.67	9.14	7.02	4.31	4.81	4.32	9.36	3.72	3.43	0.57	2.35	0.4	0	7.87	0.3	0.31	1.64	1.06	1.19
GFVZ01.1.fsa_nt_GFVZ01037285.1_c305044_g2	PRC2A_MACMU	UniRef90_A0A6B0VEN5	GO:0005737,GO:0005634	36.48	30.94	12.38	113.89	130.48	126.37	103.63	79.68	7.49	7.74	7.27	7.85	6.98	6.38	6.19	9.55	17.43	13.8	10.15
GFVZ01.1.fsa_nt_GFVZ01037583.1_c299006_g3	.	.	.	28.11	32.09	11.82	40.24	46.83	27.22	56.56	30.41	1.39	0.64	3.04	0	0	4.85	0	0	1.89	2.1	0.55
GFVZ01.1.fsa_nt_GFVZ01037668.1_c307709_g4	TAF3_HUMAN	UniRef90_A0A131Y4Z7	GO:0031965,GO:0005654,GO:0005634,GO:0005669,GO:0046872,GO:0002039,GO:0046982,GO:0051457,GO:0043433,GO:0000122,GO:1901796,GO:0006366,GO:0006367	7.51	7.74	5.56	19.6	18.72	9.62	5.92	19.15	0.32	0.58	0.79	0.47	5.04	2.79	1.13	4.14	1.6	3.09	1.05
GFVZ01.1.fsa_nt_GFVZ01037740.1_c300261_g6	LBR_MOUSE	UniRef90_A0A131Y6S7	GO:0005737,GO:0005789,GO:0016021,GO:0005635,GO:0005637,GO:0005652,GO:0031965,GO:0005643,GO:0005634,GO:0051087,GO:0070087,GO:0050613,GO:0003677,GO:0070402,GO:0008139,GO:0006695,GO:0030223,GO:0016126,GO:0016020	10.15	10.17	10.2	23.65	22.14	24.34	33.2	21.42	1.73	4.92	4.12	3.99	6.04	5.36	2.23	0.87	5.48	6.3	5.17
GFVZ01.1.fsa_nt_GFVZ01037916.1_c299554_g1	.	UniRef90_A0A4D5RYX7	.	6.32	5.77	3.39	13.48	14.05	11.86	11.67	9.4	2.58	2.5	2.59	3.96	0	0.82	0.66	1.56	9.73	4.5	2.73
GFVZ01.1.fsa_nt_GFVZ01038314.1_c306273_g1	PSN1_CANLF	UniRef90_B7Q2V0	GO:0016235,GO:0016324,GO:0030424,GO:0009986,GO:0035253,GO:0043198,GO:0031901,GO:0005783,GO:0005789,GO:0070765,GO:0005794,GO:0000139,GO:0030426,GO:0016021,GO:0005887,GO:0005765,GO:0045121,GO:0005743,GO:0005739,GO:0031594,GO:0043005,GO:0043025,GO:0005634,GO:0048471,GO:0005886,GO:0005790,GO:0030018,GO:0042500,GO:0008013,GO:0045296,GO:0004175,GO:0042987,GO:0042982,GO:0034205,GO:0050435,GO:0006915,GO:…	73.15	69.95	50.15	72.21	71.44	70.52	76.62	89.57	21.06	23.12	12.96	9.07	28.79	19.97	13.55	15.25	12.96	17.41	12.98
GFVZ01.1.fsa_nt_GFVZ01038755.1_c307291_g3	.	.	.	3.49	3.37	1.59	5.1	9.06	7.84	5.34	6.81	2.33	0	0	0	3.92	1.95	0	4.25	0	0.35	0
GFVZ01.1.fsa_nt_GFVZ01038934.1_c304278_g1	PI42A_CHICK	UniRef90_A0A1E1X9R5	GO:0005737,GO:0005634,GO:0005886,GO:0016309,GO:0005524,GO:0016307,GO:0046488	37.82	39.75	15.89	97.85	118.99	102.12	80.26	99.22	1.11	0.4	0	3.24	0	5.32	1.3	0	8.08	4.8	3.75
GFVZ01.1.fsa_nt_GFVZ01039104.1_c309575_g1	.	.	.	9.9	11.66	4.99	10.12	11.29	9.49	9.02	10.14	3.14	2.19	4.05	2.21	2.08	1.19	0.07	0.8	2.14	1.04	0.72
GFVZ01.1.fsa_nt_GFVZ01039202.1_c308213_g1	MYT1L_HUMAN	UniRef90_A0A147BRP9	GO:0000790,GO:0005634,GO:0001228,GO:0000981,GO:0001227,GO:0000977,GO:0008270,GO:0000122,GO:0007399,GO:0048666,GO:0030182,GO:0048663,GO:0048665,GO:0006357,GO:0140110,GO:0006355	27.47	32.85	25.2	38.92	40.05	39.41	44.35	37.54	5.6	2.06	8.18	2.43	31.99	23.14	7.45	8.58	9	6.7	13.04
GFVZ01.1.fsa_nt_GFVZ01039527.1_c294657_g1	NCKX4_MOUSE	UniRef90_UPI0011616BB7	GO:0005737,GO:0005887,GO:0016020,GO:0005262,GO:0008273,GO:0005432,GO:0015293,GO:0097186,GO:0070588,GO:0006874,GO:0050896,GO:0007608,GO:0055085,GO:0016021	8.82	16.02	7.04	4.79	4.33	5.74	3.2	4.88	2.8	0.49	2.32	0.97	0.6	0.71	0	0	1.37	2.12	0.11
GFVZ01.1.fsa_nt_GFVZ01039632.1_c289105_g1	.	UniRef90_B7PGE9	.	4.35	3.71	3.37	15.33	20.24	13.38	6.4	9.36	1.03	0	0.17	0	0	2.12	0.51	0	0.58	0.52	0
GFVZ01.1.fsa_nt_GFVZ01039659.1_c290327_g2	.	.	.	3.37	4.44	1.23	17.28	16.1	15.87	13.73	11.87	1.02	1.4	0.46	0	0	2.63	0.41	0.84	0.52	0.59	0.24
GFVZ01.1.fsa_nt_GFVZ01039848.1_c304541_g1	DLG1_DROME	UniRef90_A0A224YX20	GO:0045179,GO:0016327,GO:0016323,GO:0005938,GO:0030054,GO:0005856,GO:0016328,GO:0016020,GO:0031594,GO:0043005,GO:0048471,GO:0005886,GO:0098839,GO:0045211,GO:0005918,GO:0005920,GO:0071212,GO:0045202,GO:0043195,GO:0061689,GO:0061174,GO:0061176,GO:0005154,GO:0004385,GO:0030714,GO:0045167,GO:0045175,GO:0048149,GO:0060581,GO:0001708,GO:0098609,GO:0007268,GO:0007391,GO:0000132,GO:0051294,GO:0045197,GO:…	9.31	13.5	3.28	38.22	36.61	43.49	44.61	34.45	0.76	0.7	1.66	1.78	1.51	3.3	2.97	3.99	6.95	8.75	4.6
GFVZ01.1.fsa_nt_GFVZ01040015.1_c305755_g3	.	.	.	6.54	9.31	6.13	6.53	6.47	11.02	7.18	8.08	1.54	0	1.49	0	0.32	0	1.34	0	0.91	2.31	1.06
GFVZ01.1.fsa_nt_GFVZ01040164.1_c309311_g2	CSKP_DROME	UniRef90_V5IFI6	GO:0031594,GO:0005886,GO:0061174,GO:0005524,GO:0005516,GO:0004683,GO:0042043,GO:0008344,GO:0007628,GO:0007615,GO:0048149,GO:0007298,GO:0007163,GO:0040011,GO:0007616,GO:0008049,GO:0072375,GO:0007274,GO:0007269,GO:1900244,GO:0040012,GO:1900073,GO:0046928,GO:0008582,GO:2000331,GO:0016081,GO:0048488,GO:0016080,GO:0005515	2.78	3.02	2.04	3	3.53	4.16	3.6	2.61	0.49	2.01	0.83	2.9	0.17	0.17	0.47	0	2.48	0.56	1.68
GFVZ01.1.fsa_nt_GFVZ01040248.1_c306237_g1	IMPA3_MOUSE	UniRef90_B7PTD3	GO:0005829,GO:0005794,GO:0016021,GO:0016604,GO:0005634,GO:0008441,GO:0008254,GO:0008934,GO:0052832,GO:0052833,GO:0046872,GO:0002063,GO:0030204,GO:0042733,GO:0001958,GO:0006021,GO:0046854,GO:0009791,GO:0001501	3.31	3.8	2.89	12.96	11.32	11.43	7.78	9.39	1.5	2.66	0.79	5.77	0	0	0	0.74	3.55	3.29	2.4
GFVZ01.1.fsa_nt_GFVZ01040630.1_c305870_g1	SCRB1_PIG	UniRef90_V5HAK9	GO:0016324,GO:0016323,GO:0005901,GO:0009986,GO:0005737,GO:0005887,GO:0043231,GO:0005886,GO:0001540,GO:0034186,GO:0008035,GO:0070506,GO:0001530,GO:0001875,GO:0030169,GO:0044406,GO:0043534,GO:0006707,GO:0033344,GO:0042632,GO:0070508,GO:0032497,GO:0001935,GO:0034384,GO:0034375,GO:0050892,GO:0015920,GO:0034383,GO:0015914,GO:0010886,GO:0051000,GO:0010867,GO:0043654,GO:0010899,GO:0043691,GO:0045056,GO:…	16.26	27.33	9.7	24.37	30.47	26.73	11.18	23.91	7.5	5.6	1.89	16.74	0	0.9	2.55	0	3.22	3.49	4.9
GFVZ01.1.fsa_nt_GFVZ01040747.1_c298741_g1	DRK_DROSI	UniRef90_B7P0R2	GO:0005654,GO:0005886,GO:0098793,GO:0032991,GO:0005154,GO:0001784,GO:0005118,GO:0005070,GO:0007173,GO:0007427,GO:0008543,GO:0007476,GO:0008355,GO:0030707,GO:0045793,GO:0070374,GO:0048260,GO:1904263,GO:0007265,GO:0007605,GO:0045500,GO:0007614,GO:0008293,GO:0007426,GO:0048010,GO:0005515	26.22	26.59	15.1	31.71	35.46	28.39	22.82	27.05	13.19	8.05	11.88	11.31	5.35	5.59	3	3.49	10.22	9.85	4.8
GFVZ01.1.fsa_nt_GFVZ01040836.1_c310627_g2	.	.	.	12.37	15.95	9.78	11.27	11.74	11.32	12.47	10.46	3.13	1.77	3.32	0.83	7.24	10.35	2.52	3.19	4.47	3.24	4.43
GFVZ01.1.fsa_nt_GFVZ01040997.1_c308589_g1	.	UniRef90_A0A4D5RUG6	.	5.43	8.25	3.43	24.2	22.77	20.07	5.96	19.82	0	0	2.75	1.66	0	0	0	0	5.71	0	0
GFVZ01.1.fsa_nt_GFVZ01041016.1_c307008_g4	.	.	.	92.26	103.77	117.99	45.3	44.97	40.48	53.3	56.48	13.4	6.7	20.9	0.89	50.5	48.18	15.56	20.25	10.69	8.73	14.38
GFVZ01.1.fsa_nt_GFVZ01041056.1_c303648_g6	SC5A7_DROME	UniRef90_A0A147BPX9	GO:0016021,GO:0015171,GO:0033265,GO:0015220,GO:0005307,GO:0008292,GO:0003333,GO:0015871,GO:0022857,GO:0055085,GO:0016020	47.71	49.42	24.66	67.57	62.82	59.56	72.82	57.58	3.84	2.35	5.7	0.59	4.1	2.42	1.16	1.28	2.88	2.21	2.09
GFVZ01.1.fsa_nt_GFVZ01041060.1_c259281_g2	.	UniRef90_B7QAV5	.	9.15	5.46	6.82	25.77	24.84	22.45	16.6	20.96	1.44	0.68	0.4	0.71	0.76	2.18	0	1.1	1.22	0.72	0.28
GFVZ01.1.fsa_nt_GFVZ01041190.1_c284233_g1	5NTC_BOVIN	UniRef90_A0A0K8RCM2	GO:0005737,GO:0008253,GO:0042802,GO:0046872,GO:0000166,GO:0046085,GO:0046040	51.96	60.59	29.86	166.24	170.31	212.02	240.32	159.79	5.42	4.62	2.2	13.86	13.47	3.52	2.96	11.27	20.74	10.84	9.7
GFVZ01.1.fsa_nt_GFVZ01041261.1_c308594_g5	.	UniRef90_UPI0011618BF8	.	9.23	15.45	8.33	27.36	28.08	27.06	18.22	22.5	0.22	1.46	1.07	0	3.52	2.89	1.22	1.43	0.98	1.36	0.63
GFVZ01.1.fsa_nt_GFVZ01041291.1_c305519_g4	KCIP4_BOVIN	UniRef90_UPI0011619252	GO:0005886,GO:0005509,GO:0005267,GO:0005244,GO:0034765	7.65	7.46	3.99	30.96	32.41	36.88	31.08	26.11	0.82	2.82	0	0	0	3.88	0	1.38	2.86	1.94	1.04
GFVZ01.1.fsa_nt_GFVZ01041390.1_c261748_g1	.	.	.	7.43	4.65	2.41	11.46	11.55	12.12	6.79	7.36	0.99	0.7	0.41	0.24	0.26	1.31	0	0.38	1.26	1.49	1.47
GFVZ01.1.fsa_nt_GFVZ01041611.1_c210781_g1	.	UniRef90_A0A0K8RRW9	.	43.19	64.32	39.32	55.37	44.7	47.63	50.64	47.51	5.17	7.21	4.9	12.39	35.1	8.75	0.82	9.48	18.7	9.56	6.6
GFVZ01.1.fsa_nt_GFVZ01041760.1_c300947_g1	TM189_HUMAN	UniRef90_V5H9R1	GO:0005783,GO:0005789,GO:0016021	7.24	5.71	3.95	9.44	9.45	8.86	7.82	5.9	2.92	2.28	1.07	4.09	0.86	1.12	0	0.42	3.54	2.64	1.28
GFVZ01.1.fsa_nt_GFVZ01042084.1_c302112_g3	DAB_DROME	UniRef90_A0A4D5RJW8	GO:0030424,GO:0005737,GO:0005829,GO:0098793,GO:0005118,GO:0017124,GO:0007349,GO:0072583,GO:0042051,GO:0007391,GO:0008045,GO:0045874,GO:0048488,GO:0005515	7.49	8.29	1.39	26.99	25.64	22.26	24.17	20.4	0	0	2.25	5.48	2.45	0	0	0	2.82	10.64	8.97
GFVZ01.1.fsa_nt_GFVZ01042150.1_c296347_g1	MGAT2_PIG	UniRef90_A0A4D5RK90	GO:0000139,GO:0005795,GO:0016021,GO:0008455,GO:0030145,GO:0042803,GO:0009312,GO:0018279	26.17	27.01	12.14	43.11	43.29	42.98	45.41	39.15	8.44	4.75	3.53	7.4	4.33	2.9	0.81	3.8	8.57	5.13	2.31
GFVZ01.1.fsa_nt_GFVZ01042307.1_c299352_g6	BACD1_BOVIN	UniRef90_B7PNB0	GO:0031463,GO:0005634,GO:0017049,GO:0016477,GO:0035024,GO:0050806,GO:0043161,GO:0051260,GO:0016567,GO:0043149	18.18	29.16	13.58	14.39	11.57	17.37	23.2	14.48	4.16	2.96	2.81	1.46	0	0	0.63	0	1.31	2.58	1.01
GFVZ01.1.fsa_nt_GFVZ01042438.1_c299865_g1	DIP2A_MOUSE	UniRef90_A0A4D5RIZ0	GO:0009986,GO:0005634,GO:0003824,GO:0007275,GO:0010629,GO:0042981	2.61	1.83	0.83	30.41	26.78	39.04	35.45	22.44	0	0	4.52	0	1.39	3.77	0.46	0	1.6	2.72	3.87
GFVZ01.1.fsa_nt_GFVZ01042812.1_c310737_g1	.	.	.	4.97	1.81	2.31	7.82	4.79	7.21	2.59	3.76	1.72	0	0	0	2.66	1.93	0	0	0.73	0	0
GFVZ01.1.fsa_nt_GFVZ01042815.1_c308724_g3	.	.	.	20.9	12.92	18.13	16.68	15.49	17.24	11.63	18.47	6.21	3.73	4.44	0.67	0	12.07	1	0	4.19	7.3	0
GFVZ01.1.fsa_nt_GFVZ01043147.1_c299697_g2	.	.	.	3.72	4.97	2.2	4.36	3.9	3.72	2.97	3.75	1.71	0.83	1.99	0	0.72	3.06	0	0	0.19	1.02	0.4
GFVZ01.1.fsa_nt_GFVZ01043292.1_c310284_g1	.	UniRef90_A0A131YA22	GO:0005515	2.45	0.18	0.8	5.29	3.93	7.27	5.66	3.5	0.63	0	1.01	0.32	0	0	0	0	0.43	1.21	0
GFVZ01.1.fsa_nt_GFVZ01043373.1_c309486_g4	FAS1_SCHAM	UniRef90_A0A4D5RVM9	GO:0031225,GO:0005886,GO:0007155	17.66	11.66	12.78	61.35	89.05	61.53	78.83	81.36	6.24	0	3.42	0	5.15	6.35	0	0	12.05	6.78	0
GFVZ01.1.fsa_nt_GFVZ01043599.1_c308114_g3	.	UniRef90_A0A6B0U9Q2	.	3.83	7.2	4.47	12.65	7.23	11.41	13.25	5.97	0	0	0.87	1.04	0	0	0	3.22	0	0	0
GFVZ01.1.fsa_nt_GFVZ01043617.1_c302774_g1	.	UniRef90_UPI001161AAD3	.	11.14	11.99	11.4	4.91	4.02	3.67	3.83	5.47	0.6	0.42	0	1.77	0	0	0.45	0	0.92	2.04	3.56
GFVZ01.1.fsa_nt_GFVZ01043702.1_c310150_g2	.	UniRef90_A0A1G4M4R2	.	5.52	7.96	3.15	18.02	9.98	10.94	16.61	18.94	1.99	0	2.88	0	7.31	3.41	0.78	3.24	4.55	2.72	3.95
GFVZ01.1.fsa_nt_GFVZ01043872.1_c303666_g1	.	UniRef90_A0A344AR44	.	5.28	6.89	6.94	4.75	5.86	4.61	4.15	5.12	0	0.82	0.36	0	0.33	0.7	1.25	4.69	2.57	5.78	8.78
GFVZ01.1.fsa_nt_GFVZ01044013.1_c297615_g1	.	.	.	2.71	4.09	2.48	2.32	2.95	2.95	2.68	3.34	1.03	0.72	0.85	4.31	0	0	0.38	0	0.79	0.19	0.91
GFVZ01.1.fsa_nt_GFVZ01044308.1_c306991_g3	.	.	.	7.82	4.75	1.96	33.67	26.14	41.42	15.72	18.36	2.64	1.8	0	0	0	2.31	3.85	1	6.74	14.07	22.03
GFVZ01.1.fsa_nt_GFVZ01044506.1_c310827_g3	.	.	.	81.51	86.93	38.17	86.25	98.53	149.19	73.85	98.1	5.39	5.62	13.26	0.4	54.16	41.31	15.45	6.42	8.91	6.19	10.68
GFVZ01.1.fsa_nt_GFVZ01044617.1_c308581_g2	CPO_DROME	UniRef90_L7M0I7	GO:0005634,GO:0003729,GO:0007268,GO:0022611,GO:0007275,GO:0035206,GO:0003676	3.61	3.86	1.35	7.64	7.44	6.49	9.62	5.74	0.32	0.68	0.63	0	0	0.17	0.97	0.74	1.43	1.36	0.37
GFVZ01.1.fsa_nt_GFVZ01044817.1_c301349_g1	.	.	.	10.9	9.52	5.35	42.25	24.07	40.76	58.81	31.06	0.41	1.13	1.33	1.26	0	0.85	1.2	0	8.25	4.59	2.88
GFVZ01.1.fsa_nt_GFVZ01044834.1_c296882_g1	.	UniRef90_B7Q9F6	.	28.68	20.84	20.11	21.25	23.64	21.82	34.2	25.47	0.24	1.65	1.95	1.39	7	11.89	3.51	1.8	0.95	2.12	2.23
GFVZ01.1.fsa_nt_GFVZ01045122.1_c307922_g1	.	.	.	20.85	18.1	6.85	26.41	26.04	31.76	24.31	20.24	2.83	1.72	3.94	0.19	18.05	13.08	5.24	6.38	4.05	3.77	3.43
GFVZ01.1.fsa_nt_GFVZ01045161.1_c301368_g2	CACB2_HUMAN	UniRef90_A0A4D5RL51	GO:0005887,GO:1990454,GO:0098684,GO:0005886,GO:0098793,GO:0005891,GO:0051015,GO:0005262,GO:0008331,GO:0005245,GO:0099635,GO:0070509,GO:0061337,GO:0007268,GO:0098912,GO:0086045,GO:0007528,GO:1904879,GO:0051928,GO:1901843,GO:0072659,GO:0086091,GO:1901385,GO:0007601,GO:0070588	1.28	2.42	0.22	21.69	17.27	22.88	23.23	10.33	0	0	0	0.95	3.92	0	0	1.14	0.82	0.81	0
GFVZ01.1.fsa_nt_GFVZ01045799.1_c309785_g2	.	UniRef90_B7PVW1	.	2.38	1.22	0	24.46	23.22	21.26	17.18	10.69	0	0	0	0	0	2.09	0	0	2.28	0.67	0
GFVZ01.1.fsa_nt_GFVZ01045999.1_c302748_g1	.	UniRef90_L7MDN3	GO:0003723,GO:0005515	121.27	154.43	146.52	150.95	163.04	151.63	91.1	156.84	30.56	20.39	24.7	36.69	68.83	55.66	41.67	49.2	46.24	32.16	35.98
GFVZ01.1.fsa_nt_GFVZ01046653.1_c295033_g1	ARSB_RAT	UniRef90_B7PB76	GO:0009986,GO:0005794,GO:0005764,GO:0005739,GO:0005791,GO:0004065,GO:0046872,GO:0003943,GO:0008484,GO:0006914,GO:0007417,GO:0061580,GO:0010976,GO:0010632,GO:0043627,GO:0051597,GO:0007584,GO:0009268	19.29	23.87	27.29	18.81	21.46	16.6	29.63	32.71	2.79	0	3.81	0	6.46	5.96	2.91	1.87	5.1	5.91	1.49
GFVZ01.1.fsa_nt_GFVZ01046906.1_c303727_g4	ASAP_DROME	UniRef90_V5HV83	GO:0045177,GO:0005737,GO:0005902,GO:0005634,GO:0005886,GO:0005096,GO:0046872,GO:1901981,GO:0001745,GO:1990386,GO:1903829,GO:1903358,GO:0043087,GO:0005515	3.01	3.11	1.6	8.32	8.39	8.73	6.12	5.07	0.77	1.06	2.7	0	2.54	0.5	0.96	0.74	3.64	1.6	1.4
GFVZ01.1.fsa_nt_GFVZ01047232.1_c310782_g3	.	UniRef90_A0A6B0U5U1	.	6.62	4.53	1.86	13.03	16.7	15.93	13.31	7.67	0.8	0.55	1.97	0	0.43	2.92	0	0	2.83	5.11	3.78
GFVZ01.1.fsa_nt_GFVZ01047296.1_c306001_g1	.	.	.	4.51	7.76	3.04	21.85	24.97	21.77	13.85	13.79	0.56	0.53	0.94	1.11	1.6	3.08	3.66	5.75	1.79	0.42	0.22
GFVZ01.1.fsa_nt_GFVZ01048112.1_c304666_g2	.	.	.	3.36	7.09	5.88	7.29	7.32	6.12	5.83	5.85	0	0.53	0.62	0	0	0.4	0	0	0.77	1.73	3.14
GFVZ01.1.fsa_nt_GFVZ01048435.1_c298119_g3	.	.	.	14.04	18	3.52	5.79	8.84	8.25	9.76	8.73	2.17	4.2	4.27	0.42	0	0	1.92	0	2.2	1.96	4.11
GFVZ01.1.fsa_nt_GFVZ01048658.1_c306625_g1	.	UniRef90_B7PFR9	.	227.04	195.32	199.85	250.5	230.69	257.4	260.65	210	42.01	20.74	48.57	2.43	321.33	234.04	87.67	103.06	43.11	41.44	62.81
GFVZ01.1.fsa_nt_GFVZ01048681.1_c283531_g1	.	UniRef90_UPI0011619DC7	.	0.77	0	0.27	11.68	6.64	6.87	9.04	5.37	0	0	0.69	0.41	0	0	0	0	0	1.24	0.92
GFVZ01.1.fsa_nt_GFVZ01048929.1_c299716_g3	.	UniRef90_UPI001161AC26	GO:0003676	4.89	9.4	3.25	14.33	12.88	12.31	12.11	14.12	2.94	1.23	3.4	4.9	0	4.01	1.31	0	2.09	2.21	1.95
GFVZ01.1.fsa_nt_GFVZ01049523.1_c308159_g4	FKB12_DROME	UniRef90_B7Q018	GO:0005737,GO:0005886,GO:0003755,GO:0061077,GO:0000413	23.64	21.05	9.29	33.02	29.77	26.42	27.11	26.05	10.12	7.3	11.74	5.9	4.3	4.15	4.5	4.06	4.24	2.85	5.19
GFVZ01.1.fsa_nt_GFVZ01049816.1_c309666_g1	NCK2_HUMAN	UniRef90_A0A131Y0V1	GO:0005737,GO:0005829,GO:0005783,GO:0014069,GO:0012506,GO:0008093,GO:0001784,GO:0044877,GO:0030159,GO:0097110,GO:0005070,GO:0007015,GO:0016477,GO:0060996,GO:0048013,GO:0007173,GO:0001771,GO:0030032,GO:0008285,GO:1903912,GO:0033137,GO:1903898,GO:1990441,GO:0030838,GO:1902237,GO:0042102,GO:0045944,GO:0036493,GO:0007176,GO:0007172,GO:0007165,GO:0042110,GO:0048010,GO:0005515	20.67	21.83	18.87	23.13	22.36	23.46	21.45	24.43	6.02	5.15	6.1	12.42	7.71	7.55	5.97	3.91	6.97	4.19	6.4
GFVZ01.1.fsa_nt_GFVZ01049857.1_c289805_g1	OSGI2_HUMAN	UniRef90_A0A1E1XCY3	GO:0008083,GO:0051321,GO:0030308	11.03	20.52	5.77	20.05	20.53	15.78	16.19	18.43	2.01	0	8.01	1.94	0	2.06	0	0	0	1.55	6.03
GFVZ01.1.fsa_nt_GFVZ01049911.1_c303834_g6	.	UniRef90_A0A131XS88	.	13.55	18.08	14.88	56.16	52.81	59.46	19.61	43.36	3.95	0	2.68	6.32	1.35	0	7.41	0	1.3	6.13	9.72
GFVZ01.1.fsa_nt_GFVZ01050005.1_c308356_g2	AP1S2_HUMAN	UniRef90_A0A146L2I4	GO:0030119,GO:0005905,GO:0030659,GO:0005829,GO:0005794,GO:0000139,GO:0043231,GO:0005765,GO:0032588,GO:0019886,GO:0006886,GO:0050690,GO:0016192	128.79	165.82	130.44	104.6	96.18	90.24	45.26	104.97	44.44	45.21	48.67	33.99	45.83	29.65	13.84	21.43	16.98	11.56	11.46
GFVZ01.1.fsa_nt_GFVZ01050075.1_c310812_g1	MCAF1_CHICK	UniRef90_UPI001161A2E8	GO:0005634,GO:0090309,GO:0050821,GO:0031647,GO:0005515	22.85	17.38	15.38	39.72	39.11	38.88	76.86	35.73	5.61	5.42	5.58	7.37	6.59	7.62	3.93	7.88	11.34	7.21	6.83
GFVZ01.1.fsa_nt_GFVZ01050108.1_c294927_g10	.	.	.	16.31	19.57	8.91	37.61	30.25	24.87	28.26	23.58	4.25	2.2	11.96	0.78	3.39	0.94	3.82	4.16	4.41	4.03	3.15
GFVZ01.1.fsa_nt_GFVZ01050483.1_c302736_g2	.	.	.	5.96	10.34	7.24	9.43	9.9	7.19	7.97	12.06	1.15	0.4	1.2	0.14	2.29	1.52	0	1.33	0.93	1.72	0.85
GFVZ01.1.fsa_nt_GFVZ01050549.1_c310409_g3	EPS8_MOUSE	UniRef90_A0A4D5RPA0	GO:0005903,GO:0005938,GO:0030054,GO:0098978,GO:0030426,GO:0017146,GO:0005886,GO:0014069,GO:0032587,GO:0032420,GO:0032421,GO:0032426,GO:0045202,GO:0003779,GO:0048365,GO:0035591,GO:0051764,GO:0031532,GO:0051017,GO:0070358,GO:0008344,GO:0051016,GO:0048149,GO:1990830,GO:0036336,GO:0010458,GO:1900029,GO:0016601,GO:0030832,GO:0008360,GO:0099072,GO:0035023,GO:0007266,GO:0005515	17.22	13.52	13.92	31.93	30.14	31.72	23.06	26.02	10.81	9.91	8.57	4.68	3.42	4.72	3.11	2.89	5.24	4.76	2.67
GFVZ01.1.fsa_nt_GFVZ01050622.1_c257085_g2	.	UniRef90_A0A4D5S0L8	.	18.28	27.66	6.3	238.05	206.93	200.3	173.76	159.32	2.21	0	0.9	0.54	0	0	0	0	2.25	1.26	0
GFVZ01.1.fsa_nt_GFVZ01050820.1_c287293_g1	.	UniRef90_B7Q8C2	.	5.68	4.41	3.06	21.27	21.62	23.58	39.85	9.52	0	0	0	0	0	0	0	0	1.43	0.69	2.89
GFVZ01.1.fsa_nt_GFVZ01050965.1_c310824_g2	KPC2_APLCA	UniRef90_B7PJ72	GO:0016020,GO:0005524,GO:0046872,GO:0004697,GO:0035556,GO:0004672,GO:0006468,GO:0004674	21.12	22.44	12.04	77.44	77.48	68.75	41.73	63.19	12.26	7.11	7.64	7.89	1.72	5	4.71	5.01	12.48	9.5	5.73
GFVZ01.1.fsa_nt_GFVZ01051007.1_c302640_g3	.	UniRef90_A0A4D5RD85	.	19.48	18.29	7.24	11.71	8.65	6.54	6.34	5.25	2.24	3.91	5.15	0.73	0.65	0	3.22	2.5	1.11	3.54	0
GFVZ01.1.fsa_nt_GFVZ01051495.1_c304941_g1	.	UniRef90_B7PMB5	.	3.82	5.34	4.47	16.14	11.23	17.68	16.71	10.23	0	0	2.43	0	0	0.62	0	0	0	0.44	0
GFVZ01.1.fsa_nt_GFVZ01051569.1_c306997_g3	SMRC2_HUMAN	UniRef90_A0A6B0VGR5	GO:0071565,GO:0071564,GO:0000790,GO:0005654,GO:0032991,GO:0016514,GO:0003677,GO:0042393,GO:0003713,GO:0043044,GO:0006338,GO:0045892,GO:0007399,GO:0006337,GO:0045893,GO:0006357,GO:0005515	34.96	39.77	29.69	56.1	52.33	60.02	36.97	57.66	6.34	4.67	7.71	6.22	6.27	6.98	3.34	6.7	10.18	8.44	4.76
GFVZ01.1.fsa_nt_GFVZ01051661.1_c301162_g1	.	.	.	4.7	5.12	3.13	8.61	8.43	8.83	6.37	8.04	0.78	0.38	0.82	0.48	0.73	4.75	1.32	0.37	1.38	1.24	1.87
GFVZ01.1.fsa_nt_GFVZ01051775.1_c310569_g2	UNC79_HUMAN	UniRef90_UPI001161A069	GO:0016021,GO:0005886,GO:0048149,GO:0034220,GO:0035264	20.26	30.56	22.43	12.05	15.93	9.3	6.35	14.38	1.43	1.59	2.61	1.12	17.33	8.79	4.1	0	4.74	1.49	2.4
GFVZ01.1.fsa_nt_GFVZ01051781.1_c305099_g1	.	UniRef90_UPI0011617A0A	GO:0005615,GO:0020037,GO:0046872,GO:0004601,GO:0042744,GO:0006979,GO:0005515	9.42	11.11	9.8	8.34	8.6	6.96	9.65	7.07	0.41	0.56	1.7	0.11	8.15	9.3	1.97	2.71	1.84	2.34	1.84
GFVZ01.1.fsa_nt_GFVZ01052051.1_c299049_g1	.	UniRef90_A0A131Y961	.	206.14	228.24	117.44	301.86	327.14	362.79	294.91	333.12	125.36	150.38	124.06	105.76	61.95	54.59	35.21	39.79	40.44	41.28	33.9
GFVZ01.1.fsa_nt_GFVZ01052125.1_c268910_g1	.	UniRef90_A0A6B0UZ53	.	3.29	2.58	2.56	5.93	5.95	3.67	6.27	5.2	1.09	1.52	1.2	2.84	0.77	1.52	0	0	0.37	0.27	0
GFVZ01.1.fsa_nt_GFVZ01052396.1_c305652_g1	.	.	.	19.62	24.03	12.19	19.58	24.98	19.49	12.71	17.29	5.85	4.64	7.16	2.99	2.42	3.48	2.28	1.55	3.87	3.14	6.9
GFVZ01.1.fsa_nt_GFVZ01052704.1_c303193_g3	.	UniRef90_UPI0011617D7B	.	17.2	26.71	46.53	49.07	79.36	14.88	2.02	60.34	11.3	7.48	9.25	12.94	0	1.52	0.29	2.09	0.78	0.43	0.23
GFVZ01.1.fsa_nt_GFVZ01053012.1_c306239_g5	PFKA_DROME	UniRef90_V5GRA5	GO:0005945,GO:0003872,GO:0016208,GO:0005524,GO:0070095,GO:0042802,GO:0046872,GO:0048029,GO:0061621,GO:0030388,GO:0006002,GO:0006007,GO:0042593,GO:0006096,GO:0007520,GO:0051289,GO:0009744,GO:0007525	3.2	7.37	3.12	12.68	16.26	10.32	4.5	11.68	1.77	1.21	0	0.79	1.15	3.08	1.23	0	1.94	0	0.36
GFVZ01.1.fsa_nt_GFVZ01053016.1_c307812_g6	TWK7_CAEEL	UniRef90_UPI0006B0B92C	GO:0005887,GO:0022841,GO:0071805,GO:0030322	6.65	6.62	4.02	21.11	21.26	18.86	19.09	14.84	4.42	3	1.59	2.52	1.39	0.69	1.07	0	1.73	1.1	0.86
GFVZ01.1.fsa_nt_GFVZ01053173.1_c215133_g1	.	UniRef90_A0A4D5RLG5	.	12.14	9.06	7.2	19.64	14.42	16.9	18.17	22.81	2.86	0	2.6	1.85	0	2.9	0	0	5.14	13.55	2.29
GFVZ01.1.fsa_nt_GFVZ01053740.1_c302263_g5	BEST3_MOUSE	UniRef90_A0A131Y412	GO:0034707,GO:0005886,GO:0005254,GO:0015698,GO:0043271	6.11	7.39	3.74	13.17	13.46	12.59	7.89	7.78	1.79	3.09	2.95	0.84	2.8	4.11	0	0	3.23	1.22	1.72
GFVZ01.1.fsa_nt_GFVZ01054220.1_c299830_g1	.	.	.	17.19	19.9	8.65	32.82	42.23	19.23	10.8	26.39	1.08	0.5	0.6	5.66	0.76	6.43	0	0	2.2	4.9	5.56
GFVZ01.1.fsa_nt_GFVZ01054318.1_c307837_g2	.	.	.	37.59	41.87	34.4	43.9	54.95	44.23	32.25	43.75	7.37	4.3	6.83	1.98	29.82	36.33	8.21	8.64	14.32	7.21	10.06
GFVZ01.1.fsa_nt_GFVZ01055147.1_c303679_g4	SODM1_STAA3	UniRef90_A0A131Y8C4	GO:0046872,GO:0004784,GO:0006801,GO:0055114	14.15	10.79	15.64	7.65	7.7	9.54	3.26	6.52	0.49	5	0	0.22	4.04	4.21	2.76	2.66	1.49	1.01	0
GFVZ01.1.fsa_nt_GFVZ01055241.1_c310257_g2	CA2D1_HUMAN	UniRef90_UPI0011617F2A	GO:0070062,GO:1990454,GO:0005886,GO:0016529,GO:0005891,GO:0046872,GO:0005245,GO:0098703,GO:0061577,GO:0006816,GO:0060402,GO:0061337,GO:0086002,GO:1904646,GO:0086048,GO:1901843,GO:1902514,GO:0051924,GO:0086091,GO:0098903,GO:0060307	3.46	5.56	2.86	16.3	17.33	13.65	11.05	9.69	1.33	0.43	0.64	0.28	1.32	3.04	1.53	2.07	1.09	1.23	0.35
GFVZ01.1.fsa_nt_GFVZ01055797.1_c304525_g1	.	UniRef90_UPI0011615FA1	.	33.95	38.8	38.22	23.95	23.59	24.68	14.23	27.64	2.5	2.89	1.94	0.63	8.31	8.07	3.38	4.95	2.43	1.72	2.95
GFVZ01.1.fsa_nt_GFVZ01055800.1_c300164_g5	.	.	.	5.62	6.71	2.92	11.29	14.25	10.45	8.74	8.31	0.63	0.37	2.55	0.41	0.55	0.22	0.63	0	1.48	1.15	0.25
GFVZ01.1.fsa_nt_GFVZ01055872.1_c300449_g1	.	UniRef90_A0A6B0VFD9	.	11.64	8.66	6.34	7.64	6.2	7.17	3.58	5.46	1.02	0	5.06	0.5	2.15	6.6	1.53	1.3	0.77	1.73	0.7
GFVZ01.1.fsa_nt_GFVZ01056373.1_c309649_g1	.	UniRef90_A0A6B0UT58	.	163.2	211.12	172.44	212.42	229.74	215.73	156.16	209.33	32.64	21.38	44.11	13.61	172.66	122.01	67.63	75.66	36.57	34.24	46.64
GFVZ01.1.fsa_nt_GFVZ01056450.1_c307516_g1	KS6R_HUMAN	UniRef90_A0A4D5RRK2	GO:0005524,GO:0004674,GO:0004672,GO:0006468	3.44	2.55	2.16	6.96	7.64	7.14	5.55	5.55	0.01	1.46	2.15	2.18	0.15	2.63	0.66	2.46	1.35	1.4	1.98
GFVZ01.1.fsa_nt_GFVZ01056545.1_c306686_g2	PURBB_XENLA	UniRef90_A0A4D5RIP2	GO:0005634,GO:0032422,GO:0000977,GO:0030154,GO:0008283,GO:0045892	61.72	66.91	41.52	91.42	84.12	83.62	26.38	56.89	10.97	5.89	7.49	14.86	4.77	6.9	2.88	5.47	17.4	12.68	16.88
GFVZ01.1.fsa_nt_GFVZ01056740.1_c310238_g2	MACF1_HUMAN	UniRef90_A0A6B0UWB1	GO:0015629,GO:0005737,GO:0005856,GO:0005794,GO:0016020,GO:0005874,GO:0005886,GO:0032587,GO:0003779,GO:0051015,GO:0016887,GO:0045296,GO:0005509,GO:0051011,GO:0003723,GO:0043001,GO:0045104,GO:0045773,GO:0030177,GO:0030334,GO:0010632,GO:0051893,GO:0032886,GO:0150011,GO:0016055,GO:0042060,GO:0005515	1.59	1.85	0.94	8.83	8.98	8.52	9.52	4.06	0.45	0	0.36	1.14	1.88	2.62	0.87	0	0.67	1.3	0
GFVZ01.1.fsa_nt_GFVZ01056827.1_c307107_g6	.	.	.	10.86	19.63	9.36	23.83	41.04	42.52	27.36	20.58	5.88	4.82	5.69	0.48	6.74	14.43	2.19	5.24	6.46	3.31	4.62
GFVZ01.1.fsa_nt_GFVZ01057359.1_c303302_g2	NALCN_MOUSE	UniRef90_A0A4D5RT91	GO:0016021,GO:0005261,GO:0022840,GO:0005272,GO:0005244,GO:0070588,GO:0071805,GO:0034765,GO:0060075,GO:0035725,GO:0005216,GO:0006811,GO:0055085,GO:0016020	2.86	4.95	2.25	22.14	35.12	20.08	8.21	14.29	1.92	0.75	0.89	1.84	0	2.26	0.4	6.16	1.57	1.2	0.39
GFVZ01.1.fsa_nt_GFVZ01057519.1_c306656_g1	.	.	.	4.14	2.58	3.71	9.88	12.39	8.26	14.51	8.57	0.96	0	0.86	1.57	0	4.16	0	0	6.41	2.05	1.35
GFVZ01.1.fsa_nt_GFVZ01057658.1_c300020_g1	.	UniRef90_A0A6B0UD73	.	3.91	5.18	2.08	6.32	6.71	5.49	4.88	4.12	0.8	2.26	1.33	1.97	0.21	3.16	0.3	0	0.2	1.35	0.71
GFVZ01.1.fsa_nt_GFVZ01057943.1_c304982_g4	.	.	.	3.71	4.33	2.96	8.71	9.26	9.67	10.2	8.21	0.19	0	0.5	0	1.88	3.47	0.61	1.3	0.45	0.18	0.8
GFVZ01.1.fsa_nt_GFVZ01058154.1_c310564_g2	SEPT4_PONAB	UniRef90_B7PKQ6	GO:0031514,GO:0031105,GO:0005525,GO:0007049,GO:0030154,GO:0051301,GO:0007283	21.6	23.73	21.26	23.75	19.87	36.73	16.85	21.7	0.44	1.39	0.65	1.25	6.45	7.76	0.88	6.02	2.9	3.5	1.74
GFVZ01.1.fsa_nt_GFVZ01058230.1_c265508_g1	RHES_MOUSE	UniRef90_UPI001161BC64	GO:0005886,GO:0031681,GO:0005525,GO:0003924,GO:0043548,GO:0031624,GO:0007626,GO:0031397,GO:0051897,GO:0033235,GO:0043949,GO:0007165,GO:0001963	5.33	6.62	1.47	33.7	57.77	29.14	9.05	29.08	0	0	2.76	0	1.97	0	0	0	0.35	1.55	0
GFVZ01.1.fsa_nt_GFVZ01058262.1_c303419_g1	PTF1A_DANRE	UniRef90_A0A131Y2B3	GO:0005737,GO:0005634,GO:0005667,GO:0003677,GO:0003700,GO:0046983,GO:0043565,GO:0035881,GO:0009887,GO:0030154,GO:0031017,GO:0048699,GO:0030902,GO:0031016,GO:0045893,GO:0006355,GO:0048384,GO:0009888	9.83	11.07	6.21	15.14	13.83	13.18	17.73	15.25	0.85	1.38	1.22	0.6	5.93	3.34	0.37	1.31	2.59	3.45	0.14
GFVZ01.1.fsa_nt_GFVZ01058700.1_c303447_g1	.	UniRef90_A0A6B0USN8	.	11.39	13.73	5.91	14.85	17.22	13.62	6.29	13.68	1.54	1.91	1.29	2.46	0.92	1.32	0.58	1.48	3.7	2.39	2.38
GFVZ01.1.fsa_nt_GFVZ01059020.1_c293485_g1	.	.	.	9.51	7.12	7.92	8.02	11.11	6.6	10.55	10.13	1.13	0	1.84	0	0	2.94	4.14	0	0.58	1.29	0.67
GFVZ01.1.fsa_nt_GFVZ01059025.1_c306803_g5	.	.	.	3.16	2.28	1.85	6.91	5.66	5.17	3.66	3.58	0.29	0.53	0.5	0.67	0	3.29	0.39	0	2.13	0.61	0
GFVZ01.1.fsa_nt_GFVZ01059049.1_c307320_g2	.	UniRef90_B7QEE7	.	16.45	19.77	11.7	6.47	5.35	4.52	3.64	7.19	4.86	0.23	3.31	3.68	1.32	3.55	1.79	0	1.39	0.37	0.73
GFVZ01.1.fsa_nt_GFVZ01059185.1_c295321_g1	.	UniRef90_A0A4D5RI67	.	13.74	5.1	2.14	35.56	56.2	40.63	38.34	29.16	1.87	2.32	6.01	0	0	0	4.83	0	9.98	4.77	0
GFVZ01.1.fsa_nt_GFVZ01059383.1_c309208_g2	.	UniRef90_A0A6B0ULC9	.	30.46	35.49	21.82	35.24	38.35	32.42	23.43	37.2	3.93	2.15	3.67	0.75	6.16	14.31	3.51	3.14	3.01	2	4.18
GFVZ01.1.fsa_nt_GFVZ01059423.1_c292736_g1	PTP69_DROME	UniRef90_UPI0011616D7D	GO:0030424,GO:0016021,GO:0005886,GO:0004725,GO:0005001,GO:0007411,GO:0007155,GO:0007415,GO:0048813,GO:0097155,GO:0008045,GO:0035335,GO:0006470,GO:0016201	6.69	7.16	6.45	6.73	4.5	7.28	8.47	3.78	0.87	1.8	1.25	0.42	0	1.37	0	0	1.33	1.63	0.97
GFVZ01.1.fsa_nt_GFVZ01059690.1_c294447_g1	.	.	.	15.24	17.75	6.72	26.11	22.43	27.79	14.46	21.76	3.66	2.53	3.41	0	0	3.82	0	0	3.41	3.11	0
GFVZ01.1.fsa_nt_GFVZ01060246.1_c304488_g2	ABHGA_MOUSE	UniRef90_A0A4D5S059	GO:0016021,GO:0047372,GO:0004620,GO:0052651,GO:0006660,GO:1905344	2.02	1.08	1.5	13.77	19.71	18.1	18.59	11.18	0.78	1.76	0.7	5.92	0.37	0	0	0	8.77	5.53	9.06
GFVZ01.1.fsa_nt_GFVZ01060410.1_c310052_g1	EMAL1_HUMAN	UniRef90_A0A4D5S415	GO:0005829,GO:0005874,GO:0005875,GO:1990023,GO:0097431,GO:0048471,GO:0005509,GO:0008017,GO:0015631,GO:0007420,GO:0002244,GO:0000226,GO:0007052,GO:0007405,GO:0005515	1.03	1.15	1.47	3.67	3.04	3.67	1.61	2.75	0	0	0	0.69	0	0	1.59	0	1.02	2.33	0
GFVZ01.1.fsa_nt_GFVZ01060578.1_c296748_g1	RBM12_HUMAN	UniRef90_B7PKV8	GO:0005654,GO:0003723,GO:0003676	2.19	0.38	0.46	4.06	3.71	6.04	7.27	4.24	0	0	0	1.05	0	0	0	0	0	0	0
GFVZ01.1.fsa_nt_GFVZ01060640.1_c265225_g1	.	UniRef90_A0A1Z5L689	.	15.93	9.72	7.37	88.2	95.43	76.06	140.36	47.58	1.81	2.3	11.2	5.19	0	0	0	0	7.48	7.17	8.89
GFVZ01.1.fsa_nt_GFVZ01060678.1_c309507_g1	.	UniRef90_A0A182ADT5	.	106.9	101.43	95.32	86.04	103.8	75.23	67.83	98.1	18.2	9.14	22.15	1.16	123.47	108.62	46.69	60.1	20.33	17.14	22.96
GFVZ01.1.fsa_nt_GFVZ01061313.1_c305844_g1	RCBT1_HUMAN	UniRef90_L7MJE1	GO:0005737,GO:0005634,GO:0007049,GO:0006325,GO:0005515	2.43	2.66	2.4	1.93	1.94	2.02	3.45	2.03	0.35	0	0.38	3.4	2.2	2.58	0	0.18	1.6	0.78	0.67
GFVZ01.1.fsa_nt_GFVZ01061589.1_c307687_g2	MINY2_HUMAN	UniRef90_B7Q817	GO:0005829,GO:0005654,GO:0016807,GO:0071795,GO:0036435,GO:0071796,GO:0070530,GO:1990380,GO:0004843,GO:0071108	11.56	11.58	11.02	12.59	12.03	11.58	10.89	15.38	4.02	2.3	0	1.35	3.13	0.68	0	3.21	1.5	1.3	2.24
GFVZ01.1.fsa_nt_GFVZ01062311.1_c288897_g1	.	UniRef90_B7P8P7	.	13.3	22.29	9.13	17.54	9.65	23.18	17.48	12.67	0	0	0	0	8.1	0	0	0	0	2.59	0
GFVZ01.1.fsa_nt_GFVZ01062812.1_c309436_g1	ANR50_HUMAN	UniRef90_A0A131XT54	GO:0005768,GO:0015031,GO:1990126,GO:0005515	1.39	4.29	2.87	7.31	7.26	5.05	6.41	5.76	2.3	0.45	2.35	1.56	0.25	1.35	0.09	1.99	1	1.46	1.27
GFVZ01.1.fsa_nt_GFVZ01062848.1_c307078_g2	.	UniRef90_A0A4D5S5K2	.	2.04	2.22	0.18	11.05	9.51	5.06	4.02	9.23	0.31	0	1.07	0.73	0	0	0	0	2.64	0	0.4
GFVZ01.1.fsa_nt_GFVZ01062877.1_c308843_g1	FOLH1_RAT	UniRef90_A0A147BQ15	GO:0016021,GO:0005886,GO:0004180,GO:0016805,GO:0046872,GO:0008237,GO:0043065,GO:0006508	10.74	14.55	7.15	50.71	50.59	45.36	16.99	38.97	2.46	0.97	2.38	0.62	2.94	2.46	1.21	0.96	1.96	2	0.84
GFVZ01.1.fsa_nt_GFVZ01063702.1_c299916_g1	CSK_CHICK	UniRef90_B7PBX6	GO:0005737,GO:0005524,GO:0046872,GO:0004715,GO:0002250,GO:0034332,GO:0060368	5.98	6.05	1.95	7.7	8.08	8.88	13.92	6.73	2.59	4.28	0	2.02	0	0	0	3.14	2.11	2.35	1.23
GFVZ01.1.fsa_nt_GFVZ01063759.1_c316447_g1	.	.	.	24.64	39.92	6.26	119.99	163.08	106.46	81.69	105.11	0	0	1.29	0	0	0.83	0	0	2.45	1.22	6.69
GFVZ01.1.fsa_nt_GFVZ01063872.1_c308766_g3	PLCD4_PIG	UniRef90_UPI001161B925	GO:0005783,GO:0016020,GO:0005634,GO:0005509,GO:0004435,GO:0007340,GO:0032959,GO:0016042,GO:0046488,GO:0048015,GO:0051209,GO:0006629,GO:0007165,GO:0035556	1.69	2.74	1.56	15.19	15.39	12.28	5.29	12.37	2.23	1.72	1.02	0.44	0.89	1.64	0.97	1.75	2.04	1.95	1.05
GFVZ01.1.fsa_nt_GFVZ01063933.1_c297708_g1	.	.	.	6.15	9.97	4.87	7.8	8.96	9.6	10.89	9.43	2.41	0.93	4.04	0.65	8.43	7.45	0.66	0.34	0.67	0.83	0
GFVZ01.1.fsa_nt_GFVZ01064079.1_c299920_g1	.	UniRef90_A0A6B0V0W2	.	1.03	2.04	0.43	11.72	10.68	15	10.7	7.75	2.1	0	2.44	0	0	0	2.76	0	2.38	0.97	0.92
GFVZ01.1.fsa_nt_GFVZ01064257.1_c310132_g1	DSCL_DROME	UniRef90_UPI0011615966	GO:0030424,GO:0005887,GO:0005886,GO:0098632,GO:0042802,GO:0007411,GO:0070593,GO:0007156,GO:0048812,GO:0005515	2.3	1.99	3.18	7.77	7.74	7.89	9.62	7.86	1.25	0.57	1.37	0	13.31	8.32	1.71	2.59	1.54	1.82	1.48
GFVZ01.1.fsa_nt_GFVZ01064454.1_c302808_g1	GPRS_DROME	UniRef90_A0A1E1XE53	GO:0005515	148.47	149.37	105.63	199.26	195.9	199.12	249.43	170.74	20.18	12.1	21.58	10.44	166.68	117.23	44.45	53.85	24.07	20.47	28.63
GFVZ01.1.fsa_nt_GFVZ01064551.1_c298607_g3	.	.	.	10.54	9.61	8.3	24.33	31.57	23.25	14.3	18.67	2.13	1.37	2.33	0.8	9.33	7.7	3.62	3.53	6.62	3.46	2.75
GFVZ01.1.fsa_nt_GFVZ01064666.1_c272663_g1	5HT1R_DROME	UniRef90_UPI001161735D	GO:0030425,GO:0016021,GO:0005887,GO:0008227,GO:0004930,GO:0004993,GO:0030594,GO:0007192,GO:0007268,GO:0007619,GO:0060180,GO:0007187,GO:0016543,GO:0016546,GO:0016545,GO:0060179,GO:0007210	9.76	8.82	10.83	5.72	5.91	8.6	6.58	6.34	1.02	0	0.56	1	0	0.71	0	0	4.47	1.02	2.4
GFVZ01.1.fsa_nt_GFVZ01064815.1_c309509_g3	.	UniRef90_A0A4D5RIT5	.	0.62	0.64	0.66	3.39	3.29	2.96	3.41	3.86	0.55	0	0.33	0.25	0	0	2.56	0	1.85	3.06	2.08
GFVZ01.1.fsa_nt_GFVZ01065059.1_c305448_g1	.	.	.	16.47	12.49	9.74	18.3	21.44	14.6	9.46	12.95	3.81	7.73	9.71	6.45	0	3.27	0	1.59	7.39	3.91	6.97
GFVZ01.1.fsa_nt_GFVZ01065804.1_c294230_g2	ROP_DROME	UniRef90_B7PAI1	GO:0005737,GO:0005829,GO:0019898,GO:0016020,GO:0043195,GO:0000149,GO:0007268,GO:0006887,GO:0000281,GO:0007269,GO:0030707,GO:1900006,GO:0015031,GO:0007317,GO:0009416,GO:0032940,GO:0016082,GO:0048489,GO:0006904,GO:0016192	84.25	105.73	66.91	198.92	198.6	217.87	203.76	210.18	18.75	14.56	16.26	18.98	33.85	26.7	10.89	33.22	19.17	16.06	21.71
GFVZ01.1.fsa_nt_GFVZ01065820.1_c308439_g1	MIO_PONAB	UniRef90_A0A090X8F8	GO:0005765	6.38	7.46	2.62	8.63	5.29	11.47	4.45	8.38	0	0	0	0.45	3.13	1.67	0	2.71	0.26	0.03	0.32
GFVZ01.1.fsa_nt_GFVZ01065857.1_c304589_g1	ZN711_DANRE	UniRef90_A0A6B0VAL7	GO:0005737,GO:0005634,GO:0060388,GO:0046872,GO:0043565,GO:0045893,GO:0003676	1.29	4.7	1.67	4.77	9.33	4.66	6.49	3.06	0	1.03	1.21	0.72	0	3.09	0	0.54	3.15	3.33	0
GFVZ01.1.fsa_nt_GFVZ01066153.1_c303650_g4	.	UniRef90_A0A147BJW9	.	8.13	10.61	6.28	5.11	6.2	4.19	3.9	4.96	1.11	1.73	1.04	2.29	1.29	2.69	0.17	2.21	1.91	2.65	1.3
GFVZ01.1.fsa_nt_GFVZ01066372.1_c309938_g1	.	.	.	34.63	41.08	18.57	90.96	111.42	102.53	46.78	60.32	8.52	3.73	3.69	32.33	5.47	7.11	3.41	1.45	13.52	10.51	8.91
GFVZ01.1.fsa_nt_GFVZ01066465.1_c303272_g2	MBNL2_HUMAN	UniRef90_A0A147BAH8	GO:0005737,GO:0005654,GO:0005634,GO:0046872,GO:0003723,GO:0006397,GO:0000381,GO:0043484,GO:0008380	8.89	9.59	3.18	16.38	23.27	22.37	7.02	17.15	5.23	5.04	1.99	3.61	6.3	1.78	0	2.3	1.5	0.85	0.8
GFVZ01.1.fsa_nt_GFVZ01066973.1_c306205_g2	.	UniRef90_A0A6B0USA7	.	6.32	2.98	5.38	11.38	4.84	9.1	15.76	6.5	0	0	0	0.76	0	2.18	0	4.67	3.96	2.28	4.68
GFVZ01.1.fsa_nt_GFVZ01067089.1_c295265_g2	ARP10_MOUSE	UniRef90_A0A131YJA2	GO:1904115,GO:0099738,GO:0005813,GO:0005869,GO:0000132,GO:0007018,GO:0030473,GO:0098958	4.61	21.03	1.07	17.62	19.09	13.76	13.36	21.64	3.39	2.44	0.43	3.11	0	0.97	0.36	0.54	3.04	2.57	5.92
GFVZ01.1.fsa_nt_GFVZ01067123.1_c307622_g1	GIPC1_MOUSE	UniRef90_A0A6B0UA24	GO:0005903,GO:0005938,GO:0005737,GO:0031410,GO:0005829,GO:0043198,GO:0043197,GO:0030139,GO:0098978,GO:0016020,GO:0098794,GO:0098793,GO:0098685,GO:0008021,GO:0012506,GO:0003779,GO:0005096,GO:0017022,GO:0030165,GO:0042803,GO:0005102,GO:0098761,GO:0007268,GO:0043542,GO:0007186,GO:0014047,GO:0032435,GO:0032467,GO:0048023,GO:0030511,GO:0006605,GO:0031647,GO:0048167,GO:2000300	1.84	1.35	0	8.66	9.7	9.97	17.66	8.22	0	0	0	1.03	0	0	0	0.96	0	0	0
GFVZ01.1.fsa_nt_GFVZ01068189.1_c304785_g1	.	.	.	22.73	20.63	10.18	41.26	48.85	42.23	48.78	26.59	3.41	1.95	1.77	0.88	0	3.15	0.42	0	2.27	1.79	0.98
GFVZ01.1.fsa_nt_GFVZ01068249.1_c278936_g1	.	UniRef90_A0A4D5RL11	.	2.93	9.36	0.48	17.71	16.99	15.14	6.32	15.17	0.4	0	0.54	0.64	0.43	0	0	0	0	0	1.26
GFVZ01.1.fsa_nt_GFVZ01068419.1_c303512_g1	.	UniRef90_A0A4D5RBE7	.	16.42	15.15	8.49	22.77	30.23	18.43	20.09	27.58	5.5	1.33	4.19	0.31	4	6.47	0.47	0.96	1.27	2.47	7.4
GFVZ01.1.fsa_nt_GFVZ01068768.1_c188933_g1	TF2AA_HUMAN	UniRef90_A0A6B0UQH8	GO:0005829,GO:0005654,GO:0005672,GO:0005669,GO:0003677,GO:0046982,GO:0016251,GO:0001103,GO:0017025,GO:0003713,GO:0008134,GO:0042795,GO:0006366,GO:0006367	26.04	20.43	19.04	76.24	68.58	84.93	54.37	53.4	6.58	13.06	5.23	12.7	0	8.99	0	0	29.2	20.33	22.45
GFVZ01.1.fsa_nt_GFVZ01069083.1_c299969_g5	.	UniRef90_A0A131YVV8	.	28.94	33.86	21	42.69	41.41	28.74	10.47	42.07	4.28	4.09	3.05	2.06	4.69	5	1.38	0.47	2.59	1.26	1.79
GFVZ01.1.fsa_nt_GFVZ01069150.1_c307420_g4	.	UniRef90_A0A4D5RGM5	.	19.42	21.08	22.96	41.68	37.68	28	40.3	78.32	2.11	1.89	0	2.06	0	4.37	0	21.2	14.27	15.56	2.52
GFVZ01.1.fsa_nt_GFVZ01069259.1_c274798_g4	STAR7_MOUSE	UniRef90_A0A4D5RKG2	GO:0005739,GO:0008289	18.22	16.35	11.37	28.9	28.58	25.62	33.12	23.2	9.81	7.88	6.63	7.67	2.15	5.15	2.14	1.95	10.83	9.66	8.36
GFVZ01.1.fsa_nt_GFVZ01069320.1_c310737_g1	.	.	.	18.97	23.82	20.55	17.92	23.25	21.21	15.39	23.45	1.81	1.48	3.38	0.36	19.35	16.19	6.15	14.27	4.39	5.15	5.86
GFVZ01.1.fsa_nt_GFVZ01069440.1_c302264_g2	.	.	.	4.39	1.5	2.76	2.76	7.55	9.7	5.35	4.39	0.55	0	1.81	0	0.29	2.01	0	0	0.83	1.64	0
GFVZ01.1.fsa_nt_GFVZ01069854.1_c299969_g3	.	.	.	40.57	38.49	36.82	50.93	49.05	32.81	14.16	58.08	7.46	5.68	12.31	2.33	9.3	11.37	7.05	1.03	3.93	3.57	4.82
GFVZ01.1.fsa_nt_GFVZ01069867.1_c293776_g1	EPHB2_CHICK	UniRef90_A0A147BCU0	GO:0030424,GO:0030425,GO:0005887,GO:0005886,GO:0043235,GO:0005524,GO:0004713,GO:0004714,GO:0005005,GO:0001525,GO:0007411,GO:0007413,GO:0021952,GO:0060996,GO:0060997,GO:0048013,GO:0018108,GO:0051965,GO:0021963,GO:0007169,GO:0004672,GO:0006468,GO:0005515	3.24	4.64	3.65	5.2	4.61	3.11	3.04	3.91	1.27	0.29	1.01	0	3.4	3.55	0	0	0.36	2.53	0
GFVZ01.1.fsa_nt_GFVZ01070044.1_c309844_g2	GPRK1_DROME	UniRef90_L7LX23	GO:0005737,GO:0005886,GO:0005524,GO:0001664,GO:0004703,GO:0035091,GO:0050254,GO:0016060,GO:0007603,GO:0045880,GO:0006468,GO:0004672	27.6	29.24	17.18	83.64	86.69	87.95	100.15	62.35	7.2	4.35	7.66	7.82	14.27	17.95	6.79	6.84	31.17	28.49	23.24
GFVZ01.1.fsa_nt_GFVZ01070129.1_c294878_g5	.	.	.	17.54	21.27	10.25	30.18	34.91	33.79	17.38	26.4	1.48	1.09	2.97	3.21	1.82	6.07	1.27	1.8	2.7	4.22	3.11
GFVZ01.1.fsa_nt_GFVZ01070496.1_c300870_g1	.	UniRef90_B7Q4R3	.	161.71	220.78	142.87	93.88	118.17	79.57	77.92	76.2	23.71	16.46	26.79	4.6	97.51	66.5	33.57	44.89	12.62	18.36	15.46
GFVZ01.1.fsa_nt_GFVZ01070513.1_c299492_g1	.	UniRef90_UPI001161A4B7	GO:0005515	87.06	96.94	62.18	60.17	61.13	50.4	40.17	66.33	7.51	4.72	7.78	0.44	6.09	5.73	1.22	0.91	3.19	1.8	2.72
GFVZ01.1.fsa_nt_GFVZ01070563.1_c309579_g3	FICD_CULQU	UniRef90_A0A4D5RRD6	GO:0016021,GO:0005524,GO:0016787,GO:0070733,GO:0018117,GO:0005515	1.6	2.51	2.02	2.94	4.79	3.36	7.82	5.78	1.65	1.26	0.81	1.79	0	1.12	0.64	0	1.17	1.15	0.53
GFVZ01.1.fsa_nt_GFVZ01070624.1_c305253_g1	.	UniRef90_A0A6B0TXE7	.	17.52	29.69	13.84	22.21	23	32.29	14.83	29.63	2.89	1.34	5.33	4.47	17.9	9.33	2.08	5.9	0	3.53	5.83
GFVZ01.1.fsa_nt_GFVZ01070986.1_c294396_g3	.	.	.	42.84	44.96	34.28	26.6	31.44	27.52	20.52	29.37	7.42	3.94	7.56	0.2	31.45	31.38	10.42	12.01	6.48	5.63	8.32
GFVZ01.1.fsa_nt_GFVZ01071471.1_c309158_g1	.	UniRef90_A0A6B0TTZ2	.	4.64	7.84	1.59	11.36	10.3	6.83	16.17	8.52	2.76	1.94	2.29	1.13	1.46	3.15	0	1.41	1.54	0.86	2.17
GFVZ01.1.fsa_nt_GFVZ01071499.1_c304272_g2	.	UniRef90_UPI0011616122	.	39.71	29.3	20.82	26	26.97	23.47	14.1	25.02	4.36	2.84	6.07	0.19	7.13	7.76	1.72	2.19	2.45	2.11	3.11
GFVZ01.1.fsa_nt_GFVZ01071620.1_c310242_g1	GRB14_BOVIN	UniRef90_A0A4D5RU13	GO:0005737,GO:0010008,GO:0005886,GO:0005070,GO:0008286,GO:0046627,GO:0007165	16.58	15.56	10.44	20.42	20.5	19.89	31.81	13.46	6.37	2.72	6.12	2.73	1.71	2.25	3.14	4.3	5.39	6.76	4.88
GFVZ01.1.fsa_nt_GFVZ01071757.1_c306269_g1	.	.	.	195.46	216.52	256.74	139.09	154.69	139.44	161.68	152.63	24.75	16.38	37.28	7.82	216.18	157.41	66.7	71.08	31.45	31.83	46.24
GFVZ01.1.fsa_nt_GFVZ01071859.1_c293406_g1	.	UniRef90_UPI001161BF6E	.	41.95	43.18	52.95	82.65	83.23	137.27	147.87	146.51	3.61	2.94	0	0	21.87	6.73	7.34	2.18	1.47	4.96	9.48
GFVZ01.1.fsa_nt_GFVZ01071961.1_c294969_g4	.	.	.	4.06	7.9	3.73	23.69	26.64	17.57	6.61	16.82	5.31	0	1.08	0	0	3.45	0	0	2.03	0	0
GFVZ01.1.fsa_nt_GFVZ01072011.1_c309844_g2	ARBK2_BOVIN	UniRef90_A0A1E1XJ82	GO:0005829,GO:0005886,GO:0005524,GO:0047696,GO:0004703,GO:0004672,GO:0007186,GO:0031623,GO:0007165,GO:0006468	1.88	1.16	0.4	3.8	5.05	3.42	6	2.46	0.89	0	0	0	0	0	1.73	0	0.85	4.27	2.81
GFVZ01.1.fsa_nt_GFVZ01072044.1_c292159_g1	.	.	.	4.64	5.51	0.33	13.44	12.38	14.49	13.98	12.62	0	0	0	0	0.73	1.08	1.53	0	1.05	1.55	0.41
GFVZ01.1.fsa_nt_GFVZ01072209.1_c300803_g1	FUS_BOVIN	UniRef90_A0A131YAT0	GO:0005737,GO:0005634,GO:0003677,GO:0046872,GO:0003723,GO:0006355,GO:0003676	40.81	47.03	24.79	100.26	82.48	123.49	41.09	95.7	3.77	2.16	8.77	13.93	11.81	14.57	6.8	9.89	26.74	21.14	27.06
GFVZ01.1.fsa_nt_GFVZ01072246.1_c293514_g1	.	UniRef90_A0A147BHE6	GO:0009966,GO:0046658,GO:0062023	3	2.02	1.51	9.21	8.13	8.29	9.38	6.7	1.83	1.6	2.14	1.07	0.2	0.76	1.39	0.4	1.98	1.55	1.77
GFVZ01.1.fsa_nt_GFVZ01072870.1_c302095_g2	ZDH11_HUMAN	UniRef90_A0A131XUA3	GO:0005783,GO:0005794,GO:0016021,GO:0019706,GO:0018230,GO:0006612	12.88	15.67	6.33	29.19	33.57	29.88	15.22	20.58	5.07	1.42	3.34	2.89	0.72	3.57	1.05	0.95	2.68	3.08	3.06
GFVZ01.1.fsa_nt_GFVZ01073084.1_c306438_g1	.	UniRef90_A0A4D5RC23	.	41.25	53.44	38.26	84.54	89.84	98.16	65.65	108.93	9.03	8.09	6.14	12.25	7.8	9.37	5.65	8.81	16.85	16.15	12.86
GFVZ01.1.fsa_nt_GFVZ01073376.1_c287363_g1	NNRE_IXOSC	UniRef90_B7QDG3	GO:0005739,GO:0046872,GO:0052856,GO:0052857,GO:0000166	36.16	39.51	30.15	45.95	48.87	34.06	14.15	39.14	10.24	9.3	10.72	7.51	16.77	15.58	6.12	7.48	12.42	10.39	9.12
GFVZ01.1.fsa_nt_GFVZ01073893.1_c306614_g1	MOT12_MOUSE	UniRef90_UPI0011615E3D	GO:0005887,GO:0005886,GO:0005308,GO:0008028,GO:0015293,GO:0015881,GO:0015718,GO:0055085,GO:0016021	12.75	14.38	7.43	28.42	30.59	34.5	33.47	20.86	2.46	2.6	1.83	2.29	0.82	0.72	2.13	2.88	5.42	4.72	1.71
GFVZ01.1.fsa_nt_GFVZ01073957.1_c281359_g1	.	UniRef90_A0A147BL73	GO:0003677	2.24	1.52	1.07	5.92	4.24	4.11	3.04	2.98	0.21	0	0	1.25	1.8	0.22	0	2.27	1.51	0.64	1
GFVZ01.1.fsa_nt_GFVZ01073978.1_c303990_g1	ACSF3_HUMAN	UniRef90_V5IDV6	GO:0005759,GO:0005739,GO:0016878,GO:0005524,GO:0090409,GO:0031957,GO:0006633,GO:0006631,GO:0035338,GO:0090410,GO:0003824	0.78	2.87	1.59	13.16	14.99	17.84	19.11	9.07	0.38	1.12	0.66	1.19	0	2.93	0	1.23	3.55	1.53	0.96
GFVZ01.1.fsa_nt_GFVZ01074328.1_c298001_g1	PDE1_DROME	UniRef90_A0A147BQS1	GO:0005615,GO:0004115,GO:0047555,GO:0048101,GO:0005516,GO:0046872,GO:0046058,GO:0046068,GO:0060179,GO:0032504,GO:0007165,GO:0004114	15.56	14.66	7.75	26.07	28.65	24.03	16.5	21.32	3.49	1.67	1.93	1.79	6.05	4.74	0.93	5.9	3.05	3.66	3.12
GFVZ01.1.fsa_nt_GFVZ01074497.1_c309738_g2	SPSY_BOVIN	UniRef90_UPI0011618C77	GO:0016768,GO:0006597	76.65	90.62	62.7	100.19	101.05	81.3	50.92	103.95	13.05	4.63	13.24	0.87	25.04	21.78	6.98	6.8	5.83	5.04	7.14
GFVZ01.1.fsa_nt_GFVZ01074710.1_c305842_g2	SETD2_MOUSE	UniRef90_A0A4D5RTI0	GO:0005694,GO:0005634,GO:0043014,GO:0046975,GO:0018024,GO:0046872,GO:0016279,GO:0001525,GO:0035441,GO:0060977,GO:0051607,GO:0048701,GO:0048568,GO:0060669,GO:0035987,GO:0030900,GO:0097676,GO:0010452,GO:0097198,GO:0048332,GO:1902850,GO:0006298,GO:0001763,GO:0001843,GO:0034728,GO:0018026,GO:0018023,GO:0060039,GO:0032727,GO:0032465,GO:0010569,GO:0010468,GO:0010793,GO:1905634,GO:0006355,GO:0034340,GO:…	18.95	21.2	12.22	16.8	15.19	15.17	19	16.94	3.11	7.52	4.56	2.63	0	1.29	13.63	0.71	5.53	12.43	9.77
GFVZ01.1.fsa_nt_GFVZ01074884.1_c284966_g1	FXR1B_XENLA	UniRef90_A0A4D5RR30	GO:0005737,GO:0005634,GO:0003729,GO:0046982,GO:0042803,GO:0003723,GO:0033592,GO:0030154,GO:0007517,GO:2000637,GO:0006417	73.6	68.78	30.5	68.09	76.59	68.46	55.73	62.1	15.5	11.41	9.17	14.85	0	3.91	2.55	3.84	21.38	14.39	5.56
GFVZ01.1.fsa_nt_GFVZ01075271.1_c291209_g3	DIHR_ACHDO	UniRef90_UPI00116195A5	GO:0016021,GO:0005886,GO:0008036,GO:0004930,GO:0007166,GO:0016020,GO:0007186	10.68	12.02	7.69	10.88	10.6	9.21	7.22	7.21	2.56	0.83	2.14	0.46	5.56	4.55	1.93	1.43	1.89	1.28	2.05
GFVZ01.1.fsa_nt_GFVZ01075361.1_c293714_g1	.	.	.	7.67	12.09	7.74	20.26	22.13	19.48	13.08	22.04	0.52	1.46	1.73	0	6.34	8.77	1.56	4.78	0.53	0.39	2.15
GFVZ01.1.fsa_nt_GFVZ01075411.1_c299374_g1	5HT1R_DROME	UniRef90_B7PP88	GO:0030425,GO:0016021,GO:0005887,GO:0008227,GO:0004930,GO:0004993,GO:0030594,GO:0007192,GO:0007268,GO:0007619,GO:0060180,GO:0007187,GO:0016543,GO:0016546,GO:0016545,GO:0060179,GO:0007210,GO:0007186	21.43	24.98	25.44	23.61	21.74	21.9	22.06	23.37	1.18	0.72	3.09	0.66	12.34	4.63	3.04	3.62	3.25	2.65	2.98
GFVZ01.1.fsa_nt_GFVZ01075499.1_c297774_g1	.	UniRef90_UPI00116175C2	.	8.03	7.88	3.81	18.33	17.63	20.35	21.02	18.82	1.59	0.28	0	0.2	0	0.83	0	0	2.41	1.19	0
GFVZ01.1.fsa_nt_GFVZ01075559.1_c313824_g1	.	UniRef90_A0A4D5RU14	.	0	0	0	57.95	56.37	47.53	24.21	48.26	0	0	0	0	0	0.36	0	3.36	0	0	0
GFVZ01.1.fsa_nt_GFVZ01075691.1_c307558_g1	.	UniRef90_A0A6B0VEJ9	.	44.12	61.86	42.48	98.18	83.87	83.59	77.47	105.76	13.97	13.53	14.9	28.97	12.57	9.64	14.74	6.74	14.39	5.99	10.14
GFVZ01.1.fsa_nt_GFVZ01075792.1_c302525_g2	.	UniRef90_A0A131YWN1	.	40.66	33.86	13.11	71.47	85.36	63.35	38.28	64.96	2.84	1.92	2.71	1.47	2.3	4.43	0.41	2.49	3.15	3.64	2.07
GFVZ01.1.fsa_nt_GFVZ01075967.1_c300334_g1	TBC23_MOUSE	UniRef90_B7PWV4	GO:0031410,GO:0005829,GO:0005794,GO:0005802,GO:0071203,GO:0007420,GO:1990403,GO:0031175,GO:0032755,GO:0050727,GO:0032680,GO:0042147,GO:0099041,GO:0016192	17.03	17.54	9.94	39.91	36.93	44.67	31.63	36.67	6.27	5.31	4.51	10.53	1.41	4.27	4.39	3.59	16.57	11.89	6.47
GFVZ01.1.fsa_nt_GFVZ01076028.1_c296781_g2	TSN31_DANRE	UniRef90_A0A4D5RCN7	GO:0016021	67.04	78.87	27.23	102.81	100.88	93.13	78.62	87.42	7.07	3.87	5.09	4.17	1.5	0	0	0	3.5	4.24	1.65
GFVZ01.1.fsa_nt_GFVZ01076279.1_c303314_g1	AB14G_ARATH	UniRef90_A0A131YWS0	GO:0016021,GO:0005886,GO:0005524,GO:0016887,GO:0042626,GO:0010588,GO:0010222,GO:0055085,GO:0016020	3.58	3.18	2.97	5.87	6.13	4.82	6.89	3.92	0.95	1.1	0.95	1.32	3.58	2.36	1.05	0.22	1.05	1.22	1.08
GFVZ01.1.fsa_nt_GFVZ01076387.1_c305355_g1	.	UniRef90_A0A6B0U9B7	.	61.83	69.67	38.3	70.82	48.67	44.09	61.66	59.06	8.43	7.07	8.84	1.54	24.83	32.78	8.2	10.53	8.54	6.89	10.48
GFVZ01.1.fsa_nt_GFVZ01076714.1_c309533_g2	NCAM2_MOUSE	UniRef90_A0A4D5S3Z5	GO:0031225,GO:0030424,GO:0016021,GO:0016604,GO:0005886,GO:0042802,GO:0007413,GO:0007155,GO:0007608	36.77	46.32	36.09	52.31	54.36	41.7	25.82	45.64	7.12	4.16	4.7	1.51	18.86	18.18	3.44	7.21	4.11	4.33	5.76
GFVZ01.1.fsa_nt_GFVZ01076904.1_c305508_g1	IP6K1_HUMAN	UniRef90_A0A6B0VAT2	GO:0005829,GO:0001650,GO:0005654,GO:0005634,GO:0005524,GO:0052723,GO:0052724,GO:0000832,GO:0000828,GO:0032958,GO:0043647,GO:0120163,GO:0046854,GO:0016301	105.57	104.9	63.43	149.57	138.76	148.67	138.93	133.78	23.34	16.98	22.12	19.43	43.38	44.47	15.04	23.55	12.6	11.62	14.69
GFVZ01.1.fsa_nt_GFVZ01077437.1_c299385_g1	.	UniRef90_B7Q770	.	136.79	135.61	190.06	67.64	63.68	50.03	38.72	85.12	25.79	16.82	27.04	1.7	67.73	52.42	24.06	14.41	6.04	7.07	14.92
GFVZ01.1.fsa_nt_GFVZ01077454.1_c289130_g1	.	.	.	2.12	1.71	0.78	7.43	6.49	6.54	6.49	5.29	0.73	0.34	0	0	0	0.26	0	0.37	1.74	0.55	0.87
GFVZ01.1.fsa_nt_GFVZ01077735.1_c188089_g1	.	UniRef90_A0A4D5RPH9	.	27.52	28.12	8.3	77	90.09	88.71	139.7	96.42	4.03	2.86	0	9.99	0	8.15	2.62	0	15.48	2.11	0
GFVZ01.1.fsa_nt_GFVZ01077836.1_c299438_g2	.	UniRef90_A0A6B0UB47	.	16.4	16.7	12.88	14.41	16.49	16.93	11.19	16.38	2.08	1.05	3.92	0.73	8.42	7.42	2.42	3.33	0.74	1.87	1.58
GFVZ01.1.fsa_nt_GFVZ01078037.1_c309867_g2	.	UniRef90_A0A6B0UWP1	GO:0003676,GO:0008270	39.45	45.43	27.54	139.45	160.72	145.53	173.76	161.57	9.16	6.47	6.35	5.25	14.04	17.28	6.98	13.17	11.11	9.49	9.53
GFVZ01.1.fsa_nt_GFVZ01078414.1_c296943_g3	.	UniRef90_A0A147BDI0	.	20.97	25.63	19.69	18.22	21.63	17.15	9.08	18.2	4.98	2.52	6.83	5.17	0	3.01	0.68	0	4.63	3.09	2.68
GFVZ01.1.fsa_nt_GFVZ01078460.1_c300702_g2	ATG4D_XENLA	UniRef90_A0A4D5RJU8	GO:0005737,GO:0008234,GO:0006914,GO:0015031	10.12	13.42	5.95	53.97	47.99	52.23	64.02	42.98	0.96	1.75	1.26	2.4	0.73	0.52	3.78	0.37	4.21	4.4	2.27
GFVZ01.1.fsa_nt_GFVZ01078625.1_c299798_g2	.	UniRef90_A0A147BS95	.	19.59	15.67	17.18	43.82	40.98	45.92	42.35	56.81	13.45	5.11	18.38	9.26	0	4.92	2.75	0	11.74	3.68	5.74
GFVZ01.1.fsa_nt_GFVZ01078694.1_c308988_g3	NINJ1_HUMAN	UniRef90_B7PD32	GO:0016021,GO:0007155,GO:1990384,GO:0007399,GO:0001954,GO:0042246	7.23	10.26	3.28	9.39	8.09	6.57	4.51	6.1	3.34	1.16	5.49	2.04	0	0	0	1.91	3.82	2.84	0.99
GFVZ01.1.fsa_nt_GFVZ01078797.1_c307939_g2	C2CD2_HUMAN	UniRef90_UPI001161A746	GO:0005829,GO:0016021,GO:0005634,GO:0035556	10.95	12.28	9.01	17.77	17.29	17.05	21.03	19.18	3.19	0.52	1.07	3.31	1.47	3.94	0.21	0	4.82	5.79	2.88
GFVZ01.1.fsa_nt_GFVZ01079090.1_c303197_g2	.	UniRef90_A0A6B0UI29	.	133.92	170.54	79.32	188.86	210.47	171.13	137.07	201.09	26.22	20.42	23.7	17.95	47.53	36.89	20.76	31.94	15.57	20.3	17.1
GFVZ01.1.fsa_nt_GFVZ01079095.1_c303064_g1	.	UniRef90_B7PIZ3	GO:0016491,GO:0006520,GO:0055114	3.9	4.92	4.06	11.14	9.22	8.54	4.17	6.56	1.29	2.01	1.07	0.85	0	0.19	0.28	0.28	2.42	0.69	0.6
GFVZ01.1.fsa_nt_GFVZ01079454.1_c301706_g2	NOGG2_DANRE	UniRef90_B7PHR4	GO:0005615,GO:0051216,GO:0009953,GO:0030514,GO:0045596,GO:0001649	7.48	11.27	4.72	4.64	4.34	5.27	1.83	1.96	4.6	3.06	2	0.46	0.99	0.59	0.14	0.14	0.47	0.97	0.49
GFVZ01.1.fsa_nt_GFVZ01079570.1_c300124_g2	.	.	.	14.97	13.71	7.58	18.63	19.2	14.12	7.14	13.77	2.76	0.96	0	5.76	1.46	2.9	2.05	2.11	2.1	2.08	2.04
GFVZ01.1.fsa_nt_GFVZ01079605.1_c305878_g1	TOP2A_CHICK	UniRef90_B7P0P1	GO:0005694,GO:0000793,GO:0009330,GO:0000792,GO:0005654,GO:0005634,GO:1990904,GO:0005524,GO:0030332,GO:0003677,GO:0008301,GO:0003918,GO:0008094,GO:0008144,GO:0000287,GO:0030263,GO:0008283,GO:0006974,GO:0007059,GO:0006266,GO:0006260,GO:0006265,GO:0044774,GO:1905463,GO:0043065,GO:0000712,GO:0048511,GO:0000819	65.53	67.97	58.12	73.06	68.67	70.67	63.49	79.18	15.71	18.1	15.98	16	18.9	14.3	10.3	11.01	10.74	11.96	9.83
GFVZ01.1.fsa_nt_GFVZ01079614.1_c303860_g1	.	UniRef90_B7QEZ5	.	12.52	13.89	8.39	29.99	29.76	30.07	31.23	26.07	1.9	1.65	2.57	3.33	1.99	2.91	4.32	4.66	8.41	6.88	5.15
GFVZ01.1.fsa_nt_GFVZ01079878.1_c291449_g1	.	.	.	15.66	11.94	7.15	11.82	10.38	9.17	6.88	13.29	1.9	0	0	0	0	2	0	0	0	2.17	1.14
GFVZ01.1.fsa_nt_GFVZ01079929.1_c260085_g2	GRIK2_HUMAN	UniRef90_UPI00116167A1	GO:0030424,GO:0030054,GO:0030425,GO:0032839,GO:0032983,GO:0043204,GO:0005886,GO:0098839,GO:0045211,GO:0042734,GO:0043195,GO:0008066,GO:0004970,GO:0015277,GO:1904315,GO:0007268,GO:0050804,GO:0051967,GO:0042391,GO:0035249,GO:0098978,GO:0098686,GO:0005887,GO:0005234,GO:0099507,GO:0030165,GO:0042803,GO:0031624,GO:0031625,GO:0001662,GO:0006874,GO:0007215,GO:0060080,GO:0043524,GO:0051402,GO:0019228,GO:…	4.82	3.36	3.35	3.7	3.03	2.94	2.1	2.97	0	0.39	0	0	4.41	2.05	0	0	0.56	0.21	0
GFVZ01.1.fsa_nt_GFVZ01080248.1_c304206_g1	VMP1_XENTR	UniRef90_B7PTG6	GO:0005783,GO:0033116,GO:0016021,GO:0005886,GO:0005774,GO:0006914,GO:0007030	12.6	6.92	7.33	2.26	3.2	2.84	4.36	4.1	5.14	2.64	2.8	2.07	0	0	0	5.61	0	1.68	0
GFVZ01.1.fsa_nt_GFVZ01080775.1_c305709_g1	SFT2_SCHPO	UniRef90_B7PJP1	GO:0005829,GO:0000329,GO:0005794,GO:0000139,GO:0016021,GO:0006895,GO:0006886,GO:0016192	16.47	13.64	12.77	16.25	15.18	14.7	12.26	16.23	4	4.72	2.94	9.12	0	4.54	1.22	0	7.19	6.25	8.37
GFVZ01.1.fsa_nt_GFVZ01080803.1_c307977_g1	.	.	.	47.1	27.39	54.56	27.23	25.68	28.48	14.04	16.3	8.35	5.56	7.77	2.13	21.42	36.88	5.38	7.19	3.32	4.65	0.86
GFVZ01.1.fsa_nt_GFVZ01080992.1_c286993_g1	ATP7B_HUMAN	UniRef90_B7P8W7	GO:0005794,GO:0000139,GO:0005887,GO:0005770,GO:0016020,GO:0005739,GO:0048471,GO:0005802,GO:0032588,GO:0005524,GO:0005507,GO:0005375,GO:0043682,GO:0006878,GO:0006882,GO:0060003,GO:0015677,GO:0006825,GO:0034220,GO:0007595,GO:0015680,GO:0046688,GO:0051208,GO:0046872,GO:0030001	1.18	1.38	1.27	10.88	14.28	10.48	8.54	11.67	0.7	0.48	0.57	0	0	0	0	1.06	2.47	2.09	0.82
GFVZ01.1.fsa_nt_GFVZ01081086.1_c300527_g1	ROA1_SCHAM	UniRef90_A0A1Z5KX49	GO:0005634,GO:0003729,GO:0003676	308.6	488.96	45.85	745.93	758.22	817.18	1382.23	1108.74	0	0	0	8.31	0	0	0	17.94	767.38	727.01	329.78
GFVZ01.1.fsa_nt_GFVZ01081190.1_c297779_g2	PAKM_DROME	UniRef90_A0A4D5RKZ6	GO:0005912,GO:0005913,GO:0005737,GO:0005886,GO:0005524,GO:0004672,GO:0004674,GO:0017048,GO:0000187,GO:0032147,GO:0048749,GO:0001751,GO:0007010,GO:0007030,GO:0016319,GO:0045792,GO:0018105,GO:0045315,GO:0006468,GO:2000047,GO:0023014	1.25	2.46	1.82	7.5	9.88	13.73	10.82	7.41	0	0	0.8	2.72	0	0	2.77	1.06	10.6	3.91	2.5
GFVZ01.1.fsa_nt_GFVZ01081311.1_c356221_g1	.	.	.	232.34	308.03	263.36	361.22	375.82	243.12	273.71	320.54	0	0	0	45.67	28.5	11.23	22.88	16.6	5.92	0	14.24
GFVZ01.1.fsa_nt_GFVZ01081333.1_c302161_g1	.	.	.	18.62	17.78	18.51	19.45	19.51	14.11	14.41	20.28	1.12	1.56	4.15	0	7.37	8.5	6.65	0.85	5.38	1.47	3.29
GFVZ01.1.fsa_nt_GFVZ01081356.1_c300530_g1	MFSD3_RAT	UniRef90_A0A131Y5A2	GO:0005887,GO:0015295,GO:0055085,GO:0016021	1.7	1.5	0.89	3.83	3.83	2.62	2.32	2.92	1.49	1.42	1.43	3.55	0	0.09	0	1.31	0.93	1.64	0.31
GFVZ01.1.fsa_nt_GFVZ01081488.1_c302394_g3	EFR3B_DANRE	UniRef90_B7P9U3	GO:0005886,GO:0046854,GO:0072659	8.49	4.52	5.2	31.51	29.29	36.27	35.12	23.35	0	0	0	7.27	0	0	3.11	0	9.13	6.34	2.6
GFVZ01.1.fsa_nt_GFVZ01081553.1_c307222_g1	.	.	.	20.36	22.49	18.03	19.76	20.99	19.76	16.48	21.35	3.53	1.37	4.46	1.05	13.04	15.69	4.82	8.69	6.49	7.1	9.55
GFVZ01.1.fsa_nt_GFVZ01081575.1_c291383_g1	.	.	.	2.3	2.62	1.85	6.53	7.24	5.23	3.7	5.66	0.18	0.12	0.31	1.76	0.59	0.71	0.28	0.56	1.18	1.01	1.24
GFVZ01.1.fsa_nt_GFVZ01081620.1_c309673_g8	.	UniRef90_A0A131Y744	.	7.29	8.9	6.25	7.09	7.62	7.32	7.95	5.62	8.6	3.7	5.04	2.96	4.37	1.68	0.2	0	1.32	1.38	0.58
GFVZ01.1.fsa_nt_GFVZ01081846.1_c273034_g1	CNKR2_HUMAN	UniRef90_UPI00116166F6	GO:0005737,GO:0070062,GO:0099147,GO:0098978,GO:0043005,GO:0043025,GO:0042802,GO:0099173,GO:0009966,GO:0005515	1.83	2.23	0.38	5.31	5.94	4.18	6.96	4.66	0.52	0	0.43	1.02	2.76	0	0	0	1.78	0.88	0.92
GFVZ01.1.fsa_nt_GFVZ01081847.1_c305945_g3	.	UniRef90_A0A0K8R4C0	.	96.65	115.31	49.54	68.95	100.06	92.39	58.55	100.81	8.33	5.09	9.72	5.04	19.36	17.82	12.72	6.68	7.63	3.08	3.96
GFVZ01.1.fsa_nt_GFVZ01082167.1_c302071_g2	GUC2D_CANLF	UniRef90_UPI001161915F	GO:0016021,GO:0016020,GO:0005886,GO:0120200,GO:0005524,GO:0005525,GO:0004383,GO:0016941,GO:0017046,GO:0001653,GO:0046982,GO:0042803,GO:0004672,GO:0006182,GO:0019934,GO:0050908,GO:0007168,GO:0007165,GO:0035556,GO:0007601,GO:0016849,GO:0009190	13.05	16.29	11.56	14.89	16.2	16.84	12.03	16.03	1.72	0.77	1.57	0	11.2	7.57	2.12	3.1	1.03	1.62	2.18
GFVZ01.1.fsa_nt_GFVZ01082283.1_c293594_g1	.	UniRef90_V5I275	GO:0003676	3.16	4.62	1.32	3.46	3.55	4.32	2.98	3.26	1.74	1.06	0.53	2.49	0	0	0	0	0.94	0	0
GFVZ01.1.fsa_nt_GFVZ01082535.1_c289449_g1	.	.	.	3.75	6.48	3.12	5.27	3.86	4.78	5.16	5.37	2.27	0.87	2.74	0	4.42	3.74	0	0.63	1.05	1.08	2.43
GFVZ01.1.fsa_nt_GFVZ01082679.1_c302078_g2	.	UniRef90_A0A6B0UU08	.	42.68	40.27	39.69	29.51	31.78	27.19	28.74	32.24	7.87	13.3	3.27	0	9.99	12.91	0	3.06	0	2.48	2.46
GFVZ01.1.fsa_nt_GFVZ01082923.1_c308973_g3	KINH_DORPE	UniRef90_A0A023FX16	GO:0005737,GO:0005874,GO:0005524,GO:0008017,GO:0003777,GO:0007018	42.1	49.19	28.44	50.77	47.87	47.54	56.97	51.04	17.42	13	14.95	7.5	4.33	5.21	2.75	5.94	12.68	9.3	6.09
GFVZ01.1.fsa_nt_GFVZ01083002.1_c308725_g1	.	UniRef90_B7P6T8	.	93.6	101	67.8	63.57	75.79	56.12	50.31	63.89	12.97	4.69	14.83	1.11	12.75	11.54	2.61	2.04	2.9	3.96	3.88
GFVZ01.1.fsa_nt_GFVZ01083032.1_c305232_g1	FLOT2_DROME	UniRef90_B7QHS0	GO:0005737,GO:0005829,GO:0016600,GO:0005886,GO:0005198,GO:0007155,GO:0035011,GO:0061357,GO:0035593	42.58	48.05	23.23	37.46	39.03	30.05	40.72	38.97	5.39	3.47	3.49	8.04	3.71	1.97	0.35	0.36	7.09	4.73	2.21
GFVZ01.1.fsa_nt_GFVZ01083093.1_c305098_g2	.	UniRef90_B7PRK5	.	1.55	12.36	0	55.24	37.33	42.22	49.46	30.76	0	0.68	0	0.42	0	0	4.41	0	0	0.46	0
GFVZ01.1.fsa_nt_GFVZ01083105.1_c307078_g2	.	UniRef90_A0A4D5S5K2	.	7.49	6.4	1.87	21.21	24.98	25.31	16.77	14.16	3.46	1.33	6.36	1.99	4.67	2.12	5.75	1.08	4.77	4.14	2.07
GFVZ01.1.fsa_nt_GFVZ01083160.1_c306910_g4	SSR2_RAT	UniRef90_B7PU05	GO:0005737,GO:0005829,GO:0005887,GO:0005886,GO:0004930,GO:0042923,GO:0030165,GO:0042277,GO:0004994,GO:0007193,GO:0071392,GO:0071385,GO:0021549,GO:0030900,GO:0007218,GO:0030432,GO:0006937,GO:0042594,GO:0007283,GO:0007186,GO:0016021	15.69	17.41	12.44	28.25	27.24	29.66	42.45	24.51	2.52	4.63	5.78	3.83	1.03	3.08	0.49	0.43	2.55	1.16	2.2
GFVZ01.1.fsa_nt_GFVZ01083556.1_c306001_g2	SNP25_DROME	UniRef90_UPI001161822E	GO:0030054,GO:0005737,GO:0016020,GO:0005886,GO:0031201,GO:0043195,GO:0005484,GO:0000149,GO:0019905,GO:0006887,GO:0006893,GO:0007274,GO:0007269,GO:0048172,GO:0016081,GO:0031629,GO:0016082,GO:0048489,GO:0006906,GO:0016192	82.71	93.2	46.31	155.99	184.09	172.72	138.12	113.73	4.26	2.76	4.55	0.43	12.2	5.26	0	0	9.44	3.39	4.34
GFVZ01.1.fsa_nt_GFVZ01083619.1_c283377_g2	.	UniRef90_UPI00116187B3	.	57.45	84.33	23.63	348.81	296.35	346.74	310.48	218.3	0	3.39	2.04	0	12.03	11.9	5.5	0	1.33	0	7.86
GFVZ01.1.fsa_nt_GFVZ01083761.1_c296283_g1	GLB_CERRH	UniRef90_A0A0K8RR11	GO:0005576,GO:0005833,GO:0020037,GO:0046872,GO:0019825,GO:0005344	28.5	26.84	23.13	36.29	37.34	23.65	21.48	37.45	14.66	10.3	9.84	5.61	6.53	5.71	2.46	2.92	3.39	4.02	1.71
GFVZ01.1.fsa_nt_GFVZ01083994.1_c302847_g2	MK01_BOVIN	UniRef90_B7QIB7	GO:0005901,GO:0005737,GO:0005829,GO:0005815,GO:0005739,GO:0072686,GO:0005634,GO:0005886,GO:0031143,GO:0005524,GO:0042802,GO:0004707,GO:0004708,GO:0019902,GO:0001784,GO:0004674,GO:0008353,GO:0006915,GO:0050853,GO:0060020,GO:0061308,GO:0007049,GO:0034198,GO:0071276,GO:0006974,GO:1903351,GO:0097011,GO:0071310,GO:0034614,GO:0071356,GO:0019858,GO:0038127,GO:0070371,GO:0060324,GO:0035556,GO:0060716,GO:…	6.38	6.02	5.96	22.5	18.24	22.36	14.08	26.14	0	0	2.25	2.37	0	0	0	0	5.88	0.9	2.71
GFVZ01.1.fsa_nt_GFVZ01084041.1_c280928_g1	.	.	.	1.68	1.68	2.52	3.81	5.59	3.31	2.74	2.86	0.22	0	0	2.16	0.47	0.23	0	0	1.98	1.14	1.04
GFVZ01.1.fsa_nt_GFVZ01084064.1_c305246_g2	.	UniRef90_A0A6B0UJD3	.	8.5	10.72	7.98	3.64	5.9	4.13	6.18	5.87	1.77	6.18	2.5	0.23	10.33	5.55	0	0.25	5.51	1.06	1.77
GFVZ01.1.fsa_nt_GFVZ01084238.1_c303117_g1	.	.	.	13.3	10.55	12.07	25.04	25.21	21.82	13.88	18.28	0.49	0.4	1.64	0	0	3.45	0.56	0.65	1.71	3.51	1.52
GFVZ01.1.fsa_nt_GFVZ01084323.1_c304533_g6	.	UniRef90_A0A4D5RIW7	GO:0005515	17.22	19.17	7.23	69.88	64.33	93.03	70.83	80.69	1.26	0.27	0	1.16	4.51	0	0	0	4.71	2.48	0
GFVZ01.1.fsa_nt_GFVZ01084427.1_c298299_g2	.	UniRef90_B7PYG0	.	3.82	2.11	2.3	11.5	18.6	22.5	14.49	14.32	0	0	5.26	4.05	0	0	0	6.41	2.64	1.54	2.55
GFVZ01.1.fsa_nt_GFVZ01084576.1_c306833_g2	TY3H_ONCMY	UniRef90_B7PI34	GO:0070852,GO:0043204,GO:0005506,GO:0004511,GO:0009072,GO:0042416,GO:0042136,GO:0016714,GO:0055114	12.26	10.58	9.73	9.49	8.11	10.62	4.29	6.99	1.68	0.66	0.79	0	2.02	2.51	0	0	1.47	0	1.71
GFVZ01.1.fsa_nt_GFVZ01084654.1_c300136_g3	.	UniRef90_L7M1E2	.	14.07	13.82	5.47	21.45	19.44	14.92	28.85	15.88	1.14	1.49	3.55	2.14	3.06	0	0.79	1.66	2.71	3.65	3.25
GFVZ01.1.fsa_nt_GFVZ01084704.1_c306868_g2	CSDE1_HUMAN	UniRef90_A0A4D5RI80	GO:0070937,GO:0005829,GO:0005794,GO:0005886,GO:0003723,GO:0008584,GO:0070966,GO:0003676	82.38	94.87	74.41	136.87	127.82	143.83	89.14	128.96	14.16	12.89	17.84	19.16	24.9	22.59	48.57	26.62	51.92	41.49	40.89
GFVZ01.1.fsa_nt_GFVZ01084777.1_c306426_g1	.	UniRef90_A0A6B0UC26	.	4.86	6.89	2.5	6.57	7.32	6.52	4.41	6.07	2.06	0.34	0.61	0.36	1.67	3.32	1.09	0.37	0.74	1.18	1.99
GFVZ01.1.fsa_nt_GFVZ01084829.1_c302438_g1	.	.	.	22.72	10.85	29.33	18.28	21.72	24.34	16.24	16.37	5.52	1.76	2.91	0	18.82	7.75	8.23	7.67	5.85	2.26	4.44
GFVZ01.1.fsa_nt_GFVZ01084914.1_c309612_g2	.	.	.	4.44	6.64	1.77	10.14	12	10.33	9.68	11.83	1.17	2.68	2.21	0.19	2.56	0.49	0	0	2.44	2.53	2.27
GFVZ01.1.fsa_nt_GFVZ01085397.1_c303937_g1	CAH2_CAEEL	UniRef90_UPI0011617ACA	GO:0005576,GO:0004089,GO:0008270	23.35	23.12	22.01	36.45	32.7	26.9	32.72	30.15	1.42	1.38	3.51	1.85	2.57	6.67	1.69	1.74	0.42	1.15	0
GFVZ01.1.fsa_nt_GFVZ01085795.1_c305859_g1	.	.	.	81.91	94.82	50.89	105.16	110.82	114.45	137.96	103.88	9.58	4.35	16.53	0.34	13.83	21.02	1.58	5.92	6.48	6.43	8.19
GFVZ01.1.fsa_nt_GFVZ01085849.1_c304651_g4	MSTO1_BOVIN	UniRef90_A0A4D5RSE1	GO:0005737,GO:0005741,GO:0000002,GO:0048311,GO:0007005,GO:0000070,GO:0090307	0	4.3	0.33	18.5	14.75	17.64	7.98	18.75	0	0	0	3.91	0	0	0	0	6.39	3.06	3.33
GFVZ01.1.fsa_nt_GFVZ01086051.1_c300375_g1	.	.	.	98.31	93.7	103.03	27.65	31.1	28.78	21.28	26.84	12.17	5.47	14.59	1.35	39.44	33.78	10.27	13	4.57	3.68	7.89
GFVZ01.1.fsa_nt_GFVZ01086081.1_c305446_g1	SIR2_MOUSE	UniRef90_A0A4D5S625	GO:0005814,GO:0005813,GO:0005694,GO:0005737,GO:0005829,GO:0097386,GO:0098978,GO:0030426,GO:0044224,GO:0043219,GO:0072687,GO:0005874,GO:0030496,GO:0005739,GO:0072686,GO:0043209,GO:0035748,GO:0005720,GO:0005730,GO:0005634,GO:0033010,GO:0033270,GO:0043204,GO:0048471,GO:0005886,GO:0043220,GO:0005819,GO:0097456,GO:0003682,GO:0035035,GO:0004407,GO:0042826,GO:0003950,GO:0070403,GO:0017136,GO:0046970,GO:…	14.22	16.44	7.78	55.78	59.67	47.62	27.13	47.01	3.09	1.45	2.51	9.45	4.46	3.51	2.06	36.83	11.5	11.99	11.44
GFVZ01.1.fsa_nt_GFVZ01086163.1_c308906_g5	.	.	.	10	8.13	7.35	12.98	12.89	9.86	11.73	11.12	3.05	0.4	1.64	0.14	3.04	9.5	6.57	12.95	1.26	1.68	2.98
GFVZ01.1.fsa_nt_GFVZ01086219.1_c299037_g3	.	.	.	15.29	16.15	7.23	13.49	15.85	17.76	7.51	11.65	3.85	1.31	5.02	0	2.24	10.41	1.74	2.28	4.55	1.9	3.47
GFVZ01.1.fsa_nt_GFVZ01086748.1_c310794_g3	ITPK1_CHICK	UniRef90_B7QI04	GO:0005524,GO:0047325,GO:0000825,GO:0052726,GO:0052725,GO:0016853,GO:0000287,GO:0032957,GO:0070266,GO:0005737,GO:0052746	5.49	9.78	5.73	18.51	15.53	14.18	10.68	15.54	3.95	2.53	2.73	1.78	6.44	1.96	3.04	2.19	2.93	4.6	2.67
GFVZ01.1.fsa_nt_GFVZ01086758.1_c309073_g3	.	.	.	40.86	49.87	28.64	31.14	31.76	29.91	22.89	30.63	3.52	1.59	5.45	0.68	30.35	17.7	8.15	13.05	4.08	4.48	5.75
GFVZ01.1.fsa_nt_GFVZ01087317.1_c301459_g2	RUNX1_RAT	UniRef90_A0A293MED9	GO:0016513,GO:0005634,GO:0005524,GO:0000981,GO:1990841,GO:1990837,GO:0002062,GO:0030097,GO:0043371,GO:0000122,GO:0030182,GO:0030728,GO:0045766,GO:0043378,GO:0030854,GO:2000872,GO:0045893,GO:0014894,GO:0003677,GO:0003700,GO:0006355	7.24	6.85	6.23	9.11	9.59	9.91	5.95	9.01	0.31	0.5	0.85	3.87	4.02	4	4.58	1.56	1.43	1.91	4.3
GFVZ01.1.fsa_nt_GFVZ01088328.1_c303272_g2	.	UniRef90_UPI001161791A	.	5.6	6.48	3.61	7.89	7.51	8.1	3.4	4.93	3.21	2.48	0.62	0.08	3.21	1.56	1.44	0.25	2	2.28	1.17
GFVZ01.1.fsa_nt_GFVZ01088391.1_c301349_g1	.	UniRef90_A0A131YIE4	.	6.86	7.07	4.59	24.77	25.46	41.76	48.92	24.14	0.58	0	0.65	3.48	1.17	1.1	2.62	0	4.85	5.12	3
GFVZ01.1.fsa_nt_GFVZ01088757.1_c295236_g1	.	.	.	5.33	6.18	4.4	3.91	5.34	3.65	2.02	2.84	0.98	1.31	0.96	1.87	0.31	0.43	0.17	0.88	0.87	0.43	0.27
GFVZ01.1.fsa_nt_GFVZ01088781.1_c306658_g1	.	.	.	9.33	9.49	8.07	3.89	4.77	4.6	2.91	5.57	1	0.7	2.99	0.62	9.46	7.01	0.6	1.14	1.32	0.11	0.15
GFVZ01.1.fsa_nt_GFVZ01089009.1_c306229_g1	.	UniRef90_A0A4D5RD16	.	11.74	11.82	6.65	9.76	11.89	9.51	7.52	11.33	2.18	0.78	3.28	0.63	6.19	5.54	1.1	1.47	1.61	2.03	1.55
GFVZ01.1.fsa_nt_GFVZ01089355.1_c292300_g1	.	.	.	3.72	5.37	1.37	10.59	12.67	7.82	5.17	6.78	0	0.47	0	0	0	0	0	0	0	0	0
GFVZ01.1.fsa_nt_GFVZ01089439.1_c302394_g3	EFR3B_HUMAN	UniRef90_B7P9U3	GO:0005829,GO:0005886,GO:0046854,GO:0072659	66.06	75.58	82.06	144.26	151.76	134.37	98.9	164.98	10.34	8.1	12.34	14.31	41.38	33.96	19.6	17.87	21.82	14.61	22.25
GFVZ01.1.fsa_nt_GFVZ01090230.1_c285934_g1	.	UniRef90_UPI0011617BBB	.	2.87	3.07	1.93	11.8	11.91	8.57	7.39	9.77	0.63	0	0	0	2.14	1.92	0	2.03	0.63	1.41	0.37
GFVZ01.1.fsa_nt_GFVZ01090269.1_c310688_g6	.	.	.	24.02	28.59	33.88	14.02	16.5	12.77	10.55	17.17	0.47	3.93	1.93	0.23	14.03	13.96	11.47	11.03	4.48	5.06	4.39
GFVZ01.1.fsa_nt_GFVZ01090820.1_c150139_g1	.	UniRef90_B7PQ79	.	14.12	6.06	0	40.4	36.71	38.92	30.05	17.61	0	1	0	0	7.69	0	0	0	0.75	1.12	0
GFVZ01.1.fsa_nt_GFVZ01090978.1_c300944_g1	.	UniRef90_UPI0011618CAC	.	3.54	8.79	6.45	9.73	4.6	4.47	6.71	7.21	0	0	1.31	0	1.63	5.26	0.39	0.4	0.52	1.58	2.45
GFVZ01.1.fsa_nt_GFVZ01091195.1_c311232_g2	.	UniRef90_A0A6B0UDV4	.	28.8	36.91	26.44	51.98	54.32	46.7	29.52	40.99	4.39	3.22	5.5	1.08	12.52	13.04	3.25	3.93	5.58	5.08	6.22
GFVZ01.1.fsa_nt_GFVZ01091542.1_c306822_g1	GILT_ARATH	UniRef90_A0A0K8RMQ6	GO:0005576,GO:0005764	13.31	30.58	10.04	36.3	35.97	45.96	80.95	59.92	0.19	2.61	0	2.66	0	7.26	5.85	14.63	10.35	20.3	14.35
GFVZ01.1.fsa_nt_GFVZ01091697.1_c311001_g1	GCP60_HUMAN	UniRef90_A0A4D5RC00	GO:0005794,GO:0000139,GO:0016020,GO:0005739,GO:0000062,GO:0034237,GO:0006694	6.84	6.53	9.41	12.31	9.8	7.5	9.06	12.02	2.3	4.19	3.02	3.19	0	0.8	1.63	0	2.83	1.62	1.73
GFVZ01.1.fsa_nt_GFVZ01091732.1_c305828_g1	ACADS_HUMAN	UniRef90_B7P7P2	GO:0005759,GO:0005739,GO:0005654,GO:0005634,GO:0003995,GO:0004085,GO:0050660,GO:0046359,GO:0006635,GO:0033539,GO:0016627,GO:0055114	7.29	15.12	2.59	9.59	9.67	10.81	8.16	10.89	0.59	1.87	1.88	2.98	6.25	1.05	1.48	0	5.06	3.6	6.08
GFVZ01.1.fsa_nt_GFVZ01091836.1_c310704_g1	.	.	.	4.43	2.46	1.95	4.65	6.54	2.99	4.25	3.86	1.79	1.17	1.4	0	0	0.27	0	0	1.78	2.58	0
GFVZ01.1.fsa_nt_GFVZ01091983.1_c290556_g2	.	.	.	22.33	15.03	14.07	70.77	81.29	71.99	39	105.69	0	0	0	0	0	5.68	0	0	11.98	2.34	0
GFVZ01.1.fsa_nt_GFVZ01092289.1_c290459_g1	MBLK1_APIME	UniRef90_A0A131XYQ4	GO:0005634,GO:0042803,GO:0043565,GO:0007613,GO:0045893,GO:0003677	4.11	3.78	1.45	7.61	8.58	6	7.31	6.01	3.16	2.57	3.93	2.23	0.38	0.76	0	0.42	0.91	0.67	1.28
GFVZ01.1.fsa_nt_GFVZ01092290.1_c309257_g4	.	.	.	18.85	23.14	11.87	99.56	92.28	125.72	63.82	82.21	6.87	5.63	5.19	1.77	13.78	5.19	3.33	8.24	9.19	7.51	4.82
GFVZ01.1.fsa_nt_GFVZ01092609.1_c310322_g1	.	UniRef90_V5HZT3	.	15.91	21.1	13.72	43.32	41.13	43.15	30.34	35.83	6.76	5.94	4.7	4.17	5.34	6.13	4.13	3.41	14.18	12.18	9.92
GFVZ01.1.fsa_nt_GFVZ01092715.1_c288350_g1	.	UniRef90_B7QMF3	.	7.81	4.9	0	33.11	39.63	29.44	44.9	24.87	0.33	0	5.4	1.29	3.45	2.06	0	0.52	2.02	3.03	0.17
GFVZ01.1.fsa_nt_GFVZ01092942.1_c308352_g2	SKI_MOUSE	UniRef90_A0A4D5S1Q7	GO:0005813,GO:0005737,GO:0016604,GO:0005654,GO:0005634,GO:0016605,GO:0032991,GO:0005667,GO:0017053,GO:0003682,GO:0046811,GO:0019904,GO:0019901,GO:0070491,GO:0046332,GO:0003714,GO:0031625,GO:0008270,GO:0009948,GO:0060349,GO:0043010,GO:0048593,GO:0030326,GO:0060325,GO:0002089,GO:0022011,GO:0014902,GO:0032926,GO:0030514,GO:0008285,GO:0048147,GO:0045668,GO:0010626,GO:0000122,GO:0030512,GO:0001843,GO:…	12.58	13.66	7.54	41.22	40.65	39.12	24.7	23.2	2.58	2.6	2.56	3.85	4.97	2.86	6.23	3.48	8.9	8.54	9.07
GFVZ01.1.fsa_nt_GFVZ01092996.1_c299352_g7	.	UniRef90_A0A6B0V419	.	22.06	16.17	5.86	11.77	16.43	15.19	21.93	19.73	5.5	4.1	3.47	1.65	4	7.07	1.25	0	4.3	1.91	1
GFVZ01.1.fsa_nt_GFVZ01093253.1_c308549_g1	ELL_MOUSE	UniRef90_A0A4D5RSK2	GO:0015030,GO:0035363,GO:0016607,GO:0008023,GO:0035327,GO:0019902,GO:0001701,GO:0010923,GO:0045945,GO:0032968,GO:0042795,GO:0042796,GO:0006368	74.29	84.62	65.19	158.46	167.58	185.97	152.1	127.05	19.02	14.85	16.64	28.38	33.27	36.23	28.3	34.52	63.92	56.51	43.2
GFVZ01.1.fsa_nt_GFVZ01093291.1_c300735_g2	.	.	.	22.18	25.09	22.4	27.82	35.18	28.54	33.27	29.66	4.64	3.2	4.96	0.26	8.49	11.15	2.09	8.13	3.08	3.6	3.18
GFVZ01.1.fsa_nt_GFVZ01093634.1_c303077_g1	.	.	.	14.83	10.42	1.92	14.52	13.7	5.04	4.02	10.72	1.52	0.95	0.99	0	0.4	4.87	0.47	2.5	2.07	0.85	1.92
GFVZ01.1.fsa_nt_GFVZ01094098.1_c305168_g2	ST1B1_RAT	UniRef90_V5H4F6	GO:0005829,GO:0004062,GO:0050427,GO:0030855,GO:0006068,GO:0009812,GO:0008202,GO:0051923,GO:0042403,GO:0006805,GO:0008146	4.91	4.29	6.46	4.39	4.71	3.11	1.8	7.59	6.16	14.19	15.2	3.28	0	0.14	0.19	0.79	0	0.58	0.3
GFVZ01.1.fsa_nt_GFVZ01094179.1_c291512_g2	.	UniRef90_A0A4D5RZ19	.	9.12	13.63	4.71	14.73	12.97	11.95	4.69	11.36	1.5	0.69	3.27	4.86	0	4.18	1.47	0.76	1.53	0.76	0.32
GFVZ01.1.fsa_nt_GFVZ01094308.1_c311146_g2	.	.	.	9.94	10.18	3.49	22.87	30.24	25.19	31.39	19.96	3.44	3.78	0	1.21	0.46	0	0.75	2.33	6.59	2.21	6.72
GFVZ01.1.fsa_nt_GFVZ01094859.1_c296291_g1	CEPT1_XENTR	UniRef90_A0A4D5RIH4	GO:0005789,GO:0005794,GO:0016021,GO:0031965,GO:0004142,GO:0004307,GO:0046872,GO:0016780,GO:0006646,GO:0008654,GO:0016020	1.59	3.03	2.87	12.75	11.95	8.58	18.88	7.03	9.96	6.99	4.43	6.03	0	1.21	0	0	2.01	6.18	0
GFVZ01.1.fsa_nt_GFVZ01095809.1_c309090_g2	DDRA_CAEEL	UniRef90_A0A147BJR5	GO:0030424,GO:0005887,GO:0043204,GO:0043235,GO:0005524,GO:0005518,GO:0038062,GO:0004714,GO:0008045,GO:0048680,GO:0007169	4.94	2.49	0.57	17.44	17.74	15.45	14.75	11.5	1.75	0.97	0.58	0.68	0	1.47	0	0	2.21	2.46	0
GFVZ01.1.fsa_nt_GFVZ01096345.1_c309955_g1	CCDCX_DROME	UniRef90_A0A147BD20	.	9.35	8.85	3.09	33.81	27.91	28.44	30.39	20.77	1.42	1.05	0.34	0.34	1.03	0	0	0	0.81	0.47	0.85
GFVZ01.1.fsa_nt_GFVZ01096411.1_c305859_g2	.	.	.	5.03	2.09	2.93	5.78	6.87	4.9	6.04	7.01	0.7	0	1.46	0.44	6.56	1.84	0.33	1.02	0.34	1.02	0.78
GFVZ01.1.fsa_nt_GFVZ01096638.1_c304417_g1	NBEA_DROME	UniRef90_UPI001161AC31	GO:0005737,GO:0016021,GO:0043025,GO:0043204,GO:0051018,GO:0042675,GO:0042462,GO:0016319,GO:0007528,GO:0008355,GO:0007614	16.45	7.27	6.71	97.37	182.03	83.7	83.47	68.84	3.41	0	0	0	2.66	2.69	6.4	10.09	0	0	0
GFVZ01.1.fsa_nt_GFVZ01096749.1_c309584_g3	.	UniRef90_A0A4D5RVL8	.	5.58	7.59	7.31	5.94	5.48	5.01	9.41	5.3	0.97	0.91	4.82	0.95	4.46	5.16	1.21	0.99	0.98	0.96	1.14
GFVZ01.1.fsa_nt_GFVZ01096848.1_c309458_g1	.	UniRef90_A0A147BCD2	.	1.69	2.06	0.65	10.18	8.9	8.22	6.08	6.06	0	0	0	2.12	0	2.5	0	3.37	0.37	0.67	0.55
GFVZ01.1.fsa_nt_GFVZ01096907.1_c310088_g4	.	UniRef90_A0A147BDB5	.	4.89	5.61	1.61	10.2	10.53	10.68	10.26	8.96	0	0.56	0	0	0	1.7	0	3.09	1.57	2.49	0
GFVZ01.1.fsa_nt_GFVZ01097042.1_c57511_g1	.	.	.	3.3	1.86	2.87	14.77	16.39	13.02	9.24	8.35	0	0	0	2.45	0	0	0	0	3.17	0	0.74
GFVZ01.1.fsa_nt_GFVZ01097189.1_c304648_g1	IDI2_MOUSE	UniRef90_Q6B8H5	GO:0005777,GO:0016787,GO:0004452,GO:0046872,GO:0006695,GO:0050992,GO:0009240,GO:0046490,GO:0045541	18.45	17.02	2.93	44.08	52.61	39.98	57.12	52.09	3.16	0	0	9.82	0	0	0	0	18.37	4.29	8.03
GFVZ01.1.fsa_nt_GFVZ01097938.1_c304375_g2	KLH17_MOUSE	UniRef90_A0A4D5S0K9	GO:0015629,GO:0030054,GO:0032839,GO:0043025,GO:0014069,GO:0045211,GO:0051015,GO:0060090,GO:0031208,GO:0030036,GO:0007420,GO:0016567,GO:0005515	4.52	6	4.06	10.43	10.42	10.04	4.66	7.66	1	1.25	1.7	4.83	2.22	0.92	0.68	0.56	2.98	3.72	1.75
GFVZ01.1.fsa_nt_GFVZ01098130.1_c297486_g5	I5P1_CANLF	UniRef90_A0A4D5RPB8	GO:0005886,GO:0052659,GO:0052658,GO:0004445,GO:0046855,GO:0048016,GO:0046856	0.51	0.55	0.21	45.72	32.45	47.74	34.7	18.13	0	0	5.18	0	0	0	0	0	0	5.23	0
GFVZ01.1.fsa_nt_GFVZ01098208.1_c299005_g2	.	UniRef90_A0A6B0UTD5	.	8.02	8.05	6.61	9.74	10.38	10.57	7.33	6.97	2.5	0	2.07	3.98	10.89	4.26	0	1.43	0.32	2.59	4.06
GFVZ01.1.fsa_nt_GFVZ01098271.1_c296710_g1	MSRB2_MOUSE	UniRef90_L7M0W1	GO:0005739,GO:0003779,GO:0033745,GO:0033743,GO:0008270,GO:0030041,GO:0030091,GO:0006979,GO:0055114	36.66	39.24	20.76	54.63	54.24	52.35	26.16	49.13	16.35	17.82	11.01	10.82	10.46	6.81	7.07	21.4	6.99	4.99	5.58
GFVZ01.1.fsa_nt_GFVZ01098450.1_c302394_g3	EFR3B_DANRE	UniRef90_B7P9U3	GO:0005886,GO:0046854,GO:0072659	12.07	16.87	5.43	15.39	21.31	8.23	12.33	9.75	0.26	0.79	0	0.53	1.52	0.93	0	0.8	0.59	0	0
GFVZ01.1.fsa_nt_GFVZ01098773.1_c299716_g3	ATRX_MOUSE	UniRef90_A0A4D5RWI8	GO:0000780,GO:0005737,GO:0000792,GO:0016604,GO:0000228,GO:0000784,GO:0031618,GO:1990707,GO:0005654,GO:0005634,GO:0005721,GO:0016605,GO:0031933,GO:0005524,GO:0003682,GO:0070087,GO:0003677,GO:0003678,GO:0015616,GO:0042393,GO:0046872,GO:0035064,GO:0072711,GO:0006338,GO:0070192,GO:0030330,GO:0006281,GO:0006336,GO:0030900,GO:0000212,GO:0035264,GO:1904908,GO:1901581,GO:0006334,GO:0010571,GO:0032206,GO:…	4.92	3.98	2.55	12.9	11.72	10.27	7.21	9.23	2	1.22	1.75	2.81	1.11	1.11	0	1.17	1.45	1.99	3.02
GFVZ01.1.fsa_nt_GFVZ01099036.1_c305908_g1	.	.	.	17.17	25.31	17.73	15.37	10.45	10.64	7.83	20.49	3.62	5.9	8.2	0	1.51	9.75	0	0	3.69	0.55	2.59
GFVZ01.1.fsa_nt_GFVZ01099198.1_c297486_g5	I5P1_CANLF	UniRef90_A0A4D5RPB8	GO:0005886,GO:0052659,GO:0052658,GO:0004445,GO:0046855,GO:0048016,GO:0046856	10.6	11.39	15.36	2.48	4.66	7.62	2.14	7.2	2.87	5.24	0	0	29.26	0	0.54	0	0.05	2.9	8.45
GFVZ01.1.fsa_nt_GFVZ01099430.1_c305223_g1	PPE2_MOUSE	UniRef90_A0A131YUK5	GO:0005829,GO:0005634,GO:0005509,GO:0030544,GO:0051879,GO:0005506,GO:0030145,GO:0031435,GO:0004722,GO:0050906,GO:0043409,GO:0010801,GO:0007601,GO:0005515	14.42	14.29	16.5	6.34	5.77	5.23	2.64	6.43	1.11	0.62	2.21	0.73	3.3	4.99	3.74	1.14	0.9	0.14	3.09
GFVZ01.1.fsa_nt_GFVZ01099436.1_c305077_g1	.	.	.	28.8	24.58	10.66	17.47	17.06	12.43	15.05	14.7	1.77	0	2.84	0	0.92	10.94	1.27	0	4.52	0	0
GFVZ01.1.fsa_nt_GFVZ01099597.1_c309974_g2	.	UniRef90_A0A6B0VBC0	.	7.5	6.12	6.93	8.47	10.21	4.77	8.05	6.1	1.59	0	1.57	0	8.36	5.32	2.83	2.42	0.32	2.38	0.37
GFVZ01.1.fsa_nt_GFVZ01099833.1_c253843_g1	.	.	.	3.5	6.36	1.84	8.24	14.02	7.82	6.88	7.5	0.5	0.68	4.06	0	0	0	0	0	0	0.75	1.77
GFVZ01.1.fsa_nt_GFVZ01099842.1_c306946_g2	.	.	.	8.21	11.14	8.99	14.3	10.98	28.53	9.74	25.88	0	0	0	0	12.05	1.33	0	0.97	0	0.49	0
GFVZ01.1.fsa_nt_GFVZ01099958.1_c306156_g1	RAB21_BOVIN	UniRef90_B7PAE0	GO:0032154,GO:0030659,GO:0005769,GO:0031901,GO:0005789,GO:0000139,GO:0019003,GO:0005525,GO:0003924,GO:0006886,GO:0032482	30.23	29.07	23.06	22.82	19.89	21.7	16.24	23.27	10.68	19.15	13.09	15.7	2.68	5.62	3.69	2.28	5.75	4.59	4.61
GFVZ01.1.fsa_nt_GFVZ01100152.1_c290802_g1	.	.	.	10.48	11.33	8.65	13.4	14.96	9.4	8.63	10.53	1.29	0.33	0.82	0.58	5.4	5.79	0.23	2.88	1.34	2.18	0
GFVZ01.1.fsa_nt_GFVZ01100226.1_c295367_g1	.	.	.	10.76	11.81	19.23	20.98	24.57	19.32	14.96	26.41	0.35	0	2.27	0	0.73	13.68	0	0	2.15	0	0
GFVZ01.1.fsa_nt_GFVZ01100443.1_c301176_g1	STXB5_HUMAN	UniRef90_A0A4D5RID7	GO:0005892,GO:0030054,GO:0005737,GO:0030659,GO:0005829,GO:0098888,GO:0031594,GO:0005886,GO:0099523,GO:0098685,GO:0031201,GO:0008021,GO:0005096,GO:0045159,GO:0017137,GO:0019905,GO:0017075,GO:0006887,GO:0045921,GO:0015031,GO:0017157,GO:0099504	2.96	1.67	0.73	17.94	17.91	24.25	12.62	14.64	2.08	1.14	1.55	1.33	0	0.85	0	0.18	3.98	5.91	2.19
GFVZ01.1.fsa_nt_GFVZ01100521.1_c305031_g1	.	.	.	7	7.65	8.81	7.84	8.66	9.41	6.55	7.72	1.8	1.41	2.32	0	2.96	6.72	0	4.27	1.82	1.49	1.41
GFVZ01.1.fsa_nt_GFVZ01101232.1_c298983_g1	.	UniRef90_UPI00116197B3	.	41.67	43.89	32.31	45.24	47.52	50.4	43.08	54.86	6.72	2.93	6.42	1.37	24.6	15.1	12.22	8.32	2.26	6.11	7.92
GFVZ01.1.fsa_nt_GFVZ01101287.1_c292531_g1	SMAP1_MOUSE	UniRef90_V5HQJ0	GO:0005737,GO:0005886,GO:0030276,GO:0005096,GO:0046872,GO:0045648,GO:2000369	16.26	17.4	9.07	28.09	28.28	30.12	43.68	25.06	8.88	8.74	2.02	11.22	6.3	0.51	3.01	6.73	15.62	13.37	6.15
GFVZ01.1.fsa_nt_GFVZ01101335.1_c305516_g2	DLG2_DANRE	UniRef90_UPI0011616632	GO:0016323,GO:0030054,GO:0031594,GO:0043005,GO:0098839,GO:0098609,GO:0007268,GO:0045197,GO:0010923,GO:0043113,GO:0097120,GO:0050808,GO:0005515	4.01	6.42	2.07	9.08	3.95	11.88	15.25	7.42	1.05	0.67	0.92	0.94	0	0.67	0.31	0.71	1.68	2.37	3.47
GFVZ01.1.fsa_nt_GFVZ01101392.1_c305698_g3	.	UniRef90_A0A6B0UGI1	.	3.41	8.8	4.3	4.96	3.1	4.14	2.71	3.72	0	0.46	0.51	0.61	0	0	0.93	2.85	3.48	1.17	0
GFVZ01.1.fsa_nt_GFVZ01101480.1_c297055_g2	.	UniRef90_A0A131Y306	.	2.15	3.84	1.37	24.43	36.89	24.79	29.37	24.04	0	1.07	0	1.54	0	0	3.45	2.39	0	0	0
GFVZ01.1.fsa_nt_GFVZ01101637.1_c303700_g1	RNT2_PIG	UniRef90_A0A4D5RQN4	GO:0005788,GO:0005576,GO:0005615,GO:0043202,GO:0005764,GO:0004521,GO:0004540,GO:0033897,GO:0003723,GO:0006401	7.27	7.95	4.57	19.78	20.59	20.97	13.62	14.32	1.59	3.64	1.32	0.97	0	0	0.3	2.13	2.73	6.84	5.85
GFVZ01.1.fsa_nt_GFVZ01101718.1_c304418_g9	.	UniRef90_B7P3T7	.	2.87	3.17	1.36	14.74	11.24	10.17	14.78	11.11	0.96	0.3	0	0	0	0	0	0.97	1.13	4.29	0
GFVZ01.1.fsa_nt_GFVZ01101732.1_c309645_g2	PTAR1_DANRE	UniRef90_A0A147BR61	GO:0005737,GO:0008318,GO:0018342	14	13.99	12.31	15.09	14.56	15.85	16.52	16.17	2.35	1.01	2.82	8.43	10.86	4.74	4.04	1.76	6.08	4.68	4.45
GFVZ01.1.fsa_nt_GFVZ01101935.1_c307355_g1	M4K3_MOUSE	UniRef90_A0A147BRX9	GO:0042641,GO:0031252,GO:0005911,GO:0005737,GO:0005856,GO:0030027,GO:0005524,GO:0042802,GO:0000287,GO:0004674,GO:0031532,GO:0031032,GO:0016477,GO:0007010,GO:0035556,GO:0000226,GO:0007097,GO:0018107,GO:0006468,GO:0051056,GO:0008349,GO:0017124,GO:0032147,GO:0034612,GO:0009411,GO:0023014	1.68	3.28	0.45	5.15	5.35	5.44	2.79	3.85	2.71	1.13	6.36	0	1.53	3.02	0	1.68	1.36	1.92	0
GFVZ01.1.fsa_nt_GFVZ01101952.1_c302478_g2	.	UniRef90_A0A147BD64	.	0.99	0.99	1.01	3.98	3.66	4.19	7.93	3.98	0.93	0	0	2.4	0	0	0	0	0.8	1.04	0
GFVZ01.1.fsa_nt_GFVZ01102062.1_c295680_g1	.	UniRef90_A0A0K8RI28	GO:0003676	4.15	3.76	1.44	14.99	13.44	11.58	8.61	10.73	0.64	0	0	2.91	0	0	0	3.67	1.44	2.28	4.93
GFVZ01.1.fsa_nt_GFVZ01102584.1_c279273_g1	.	UniRef90_A0A4D5S7K5	.	8.35	7.98	2.79	10.14	9.75	8.12	6.57	6.9	2.18	0.52	2.45	0	0	0	0	0	0	0.56	1.32
GFVZ01.1.fsa_nt_GFVZ01102640.1_c293774_g1	.	.	.	3.93	2.35	2.25	7.27	7.49	6.06	8.75	6.32	0.19	0.53	2.2	0	0	0.2	0	1.74	1.15	1.84	0.45
GFVZ01.1.fsa_nt_GFVZ01103073.1_c301047_g1	UNC50_DANRE	UniRef90_B7PN17	GO:0030173,GO:0005637,GO:0003723,GO:0015031	4.57	0	0.46	11.42	10.4	10.76	12.85	9.91	0	0	0	0	0	1.56	0	0	6.07	3.31	1.53
GFVZ01.1.fsa_nt_GFVZ01103113.1_c293775_g2	.	.	.	2.64	2.7	3.36	6.39	5.05	6.04	4.83	4.83	1.88	0	1.86	0	0	1.57	0	0	0.38	0.57	0
GFVZ01.1.fsa_nt_GFVZ01103317.1_c280771_g1	.	UniRef90_B7PIP9	.	10.52	17.65	5.68	10.6	11.76	8.7	6.44	15.29	2.09	0.72	0.85	0	0.55	0.54	0	0	0	0.4	0
GFVZ01.1.fsa_nt_GFVZ01103324.1_c304892_g1	.	.	.	3.22	4.07	5.38	2.05	2.37	3.11	0.7	2.26	0	0	0	0	11.79	6.52	0	0	0	0	0
GFVZ01.1.fsa_nt_GFVZ01103513.1_c303600_g1	.	.	.	3.86	8.9	5.22	6.16	5.74	7	8.73	5.97	0.81	1.14	2.68	8.46	0	0	0.4	2.06	0.82	1.22	1.91
GFVZ01.1.fsa_nt_GFVZ01104552.1_c302382_g1	.	UniRef90_UPI0011615BD8	.	6.5	7.73	6.63	10.93	9.77	10.64	5.83	9.65	1.03	0.58	0	0.41	9.62	4.63	2.78	2.84	0.89	0.15	1.7
GFVZ01.1.fsa_nt_GFVZ01104757.1_c295543_g1	.	UniRef90_A0A147BJV7	.	2.79	3.33	0.84	7.92	9.75	9.67	5.29	5.03	0	0	0.84	0.25	0	2.14	0	0	1.81	0.96	3.3
GFVZ01.1.fsa_nt_GFVZ01104838.1_c305838_g3	.	.	.	4.8	4.63	2.81	9.89	12.82	16.04	8.56	7.33	2.82	2.52	0	1.72	0	0	0.41	6.68	1.11	0.41	0.33
GFVZ01.1.fsa_nt_GFVZ01105097.1_c306220_g3	KSR2_HUMAN	UniRef90_UPI001161BB2D	GO:0005829,GO:0005886,GO:0005524,GO:0046872,GO:0046982,GO:0004674,GO:0019722,GO:0120162,GO:0007265,GO:0004672,GO:0006468	30.77	34.85	29.62	72.05	67.64	60.19	78.1	65.62	3.13	1.86	3.58	3.88	12.69	14.46	17.42	21.73	14.13	9.49	13.04
GFVZ01.1.fsa_nt_GFVZ01105101.1_c309510_g1	.	.	.	6.33	0	3.33	26.46	30.45	45.09	49.52	18.74	3.48	0	0	0	0	1.29	0	0	1.3	2.16	0
GFVZ01.1.fsa_nt_GFVZ01105116.1_c307830_g1	VATO_HUMAN	UniRef90_A0A4D5RBI1	GO:0010008,GO:0016021,GO:0030670,GO:0033179,GO:0005774,GO:0046961,GO:0005215,GO:0008286,GO:0034220,GO:0090383,GO:1902600,GO:0016241,GO:0033572	39.36	48.25	13.66	85.87	102.17	88.2	128.81	104.6	7.21	24.32	17.79	11.58	0	1.7	4.61	29.16	4.93	15.6	15.59
GFVZ01.1.fsa_nt_GFVZ01105537.1_c309431_g1	.	.	.	31.07	32.56	30.21	19.58	18.76	14.27	12.54	14.94	7.45	3.9	7.14	0.86	6.44	9.19	1.41	2.69	2.58	1.98	2.67
GFVZ01.1.fsa_nt_GFVZ01106716.1_c302840_g5	KPBA_DROME	UniRef90_A0A4D5RNF7	GO:0005964,GO:0005886,GO:0005516,GO:0003824,GO:0005977,GO:0006468	1.74	2.19	0.63	16.27	14.82	16.84	7.19	11.76	1.5	0	0.37	0.29	0	0.37	0	0	0.54	1.1	1.11
GFVZ01.1.fsa_nt_GFVZ01106733.1_c297492_g1	ZN704_DANRE	UniRef90_A0A4D5RTL5	GO:0005634,GO:0003677,GO:0046872	12.76	12.93	7.51	29.41	32.07	40.32	124.96	29.7	0.8	0.64	0.41	1.91	24.86	19.25	18.24	18.25	34.29	27.54	23.71
GFVZ01.1.fsa_nt_GFVZ01106923.1_c302506_g2	SY65_DROME	UniRef90_A0A224Z7J1	GO:0030424,GO:0030054,GO:0031045,GO:0070382,GO:0016021,GO:0030285,GO:0031594,GO:0005886,GO:0008021,GO:0030672,GO:0043195,GO:0005509,GO:0005544,GO:0030276,GO:0001786,GO:0042803,GO:0000149,GO:0019905,GO:0048791,GO:0017156,GO:0071277,GO:0007268,GO:0150007,GO:0008345,GO:0007269,GO:0031340,GO:0017158,GO:0014059,GO:1900073,GO:0007317,GO:0050803,GO:0060024,GO:0048488,GO:0016079,GO:0016192	123.12	132.52	57.61	287.55	285.3	291.66	296.05	252.79	12.17	7.42	13.42	4.87	8.59	13.56	3.31	5.27	12.21	9.46	10.88
GFVZ01.1.fsa_nt_GFVZ01107527.1_c306630_g1	.	.	.	15.8	7.93	6.39	12.21	26.15	15.53	4.77	17.97	1.35	1.74	1.59	0	6.26	13.41	0.37	2.34	1.91	3.12	3.74
GFVZ01.1.fsa_nt_GFVZ01107835.1_c298052_g2	.	.	.	3.58	4.04	2.81	12.82	16.04	14.54	6.39	11.42	0.47	0	0	0.77	1.2	0.38	0	0.01	0.95	0.22	1.4
GFVZ01.1.fsa_nt_GFVZ01108349.1_c295897_g2	.	.	.	3.3	5.13	2.2	5.16	7.3	5.07	5.23	2.69	0.74	0.88	0.44	2.18	0	1.98	0	0	0	0.88	2.36
GFVZ01.1.fsa_nt_GFVZ01108354.1_c302912_g3	IQEC1_MOUSE	UniRef90_A0A6B0VG22	GO:0005737,GO:0098978,GO:0043231,GO:0005730,GO:0099092,GO:0098685,GO:0005086,GO:0008289,GO:0019901,GO:0030036,GO:1903393,GO:0043547,GO:0051549,GO:0032012,GO:0099149	10.42	13.8	10.47	15.02	15.3	25.13	23.54	16.66	0	0	0	0	18.34	16.65	9.48	23.1	5.46	11.93	19.86
GFVZ01.1.fsa_nt_GFVZ01108758.1_c309641_g1	.	.	.	17.29	26.5	19.2	31.73	32.08	22.52	29.91	30.14	1.39	3.5	5.53	3.37	18.71	19.29	8.82	13.72	3.99	2.83	3.03
GFVZ01.1.fsa_nt_GFVZ01108900.1_c293238_g1	FIP1_DANRE	UniRef90_B7P5H2	GO:0005847,GO:0006378,GO:0098789	12.32	12.25	6.58	52.6	62.14	56.64	55.19	64.47	7.6	7.18	8.96	11.92	1.49	6.8	1.99	1.53	6.45	10.94	12.11
GFVZ01.1.fsa_nt_GFVZ01109067.1_c307708_g4	.	UniRef90_UPI0011618CA8	GO:0003676	3.99	3.66	1.21	5.92	5.5	5.91	8.48	10.97	2.11	0	1.82	0	0	1.17	5.16	0	2.27	1.24	7.7
GFVZ01.1.fsa_nt_GFVZ01109329.1_c302438_g2	.	UniRef90_A0A6B0UVT0	.	7.7	11.74	6.08	6.87	5	5.81	6.06	5.89	0.69	0.48	3.42	0.34	1.46	1.81	1.54	0	0	0.52	0.41
GFVZ01.1.fsa_nt_GFVZ01110216.1_c296548_g1	.	.	.	5.38	4.81	2.72	2.32	4.74	2.98	2.79	3.05	2.65	0.21	0.32	0	1.88	5.1	0.84	0.23	0.85	1.77	1.7
GFVZ01.1.fsa_nt_GFVZ01110265.1_c303850_g3	TTC14_MOUSE	UniRef90_B7QHT8	GO:0003676	11.28	9.76	5.64	29.22	27.32	25.18	30.01	20.11	6.19	5.4	5.17	7.04	1.46	0	1.21	1.93	6.03	3.58	3.26
GFVZ01.1.fsa_nt_GFVZ01110350.1_c303357_g4	.	UniRef90_A0A6B0TZF3	.	21.44	21.17	13.39	27.72	24.26	23.54	27.96	26.73	2.15	1.2	2.74	2.69	10.34	5.25	1.21	0	1.24	1.85	1.3
GFVZ01.1.fsa_nt_GFVZ01110411.1_c303580_g2	NIM1_HUMAN	UniRef90_UPI001161A9C1	GO:0005737,GO:0005634,GO:0005524,GO:0000287,GO:0004674,GO:0035556,GO:0006468,GO:0004672	20.95	22.27	21.36	24.66	23.92	25.11	15.54	23.24	2.84	1.27	1.63	0.48	18.79	16.22	4.77	7.11	4.27	2.24	3.82
GFVZ01.1.fsa_nt_GFVZ01110524.1_c294466_g1	.	.	.	3.9	5.64	4.51	12.7	12.8	9.32	4.55	8.16	1.07	0	0.88	0	2.53	4.48	1.19	0	0	0.8	0.63
GFVZ01.1.fsa_nt_GFVZ01111156.1_c306638_g1	.	.	.	13.86	32.15	15.63	30.24	25.05	24.34	11.65	22.9	4.69	1.55	4.18	1.29	6.59	6.79	1.48	2.01	4.74	2.69	4.61
GFVZ01.1.fsa_nt_GFVZ01111220.1_c270740_g1	MLXIP_MOUSE	UniRef90_A0A131XMV6	GO:0005737,GO:0005741,GO:0005634,GO:0001228,GO:0003700,GO:0046983,GO:0000977,GO:0006913,GO:0045944,GO:1900402,GO:0006357	3.36	4.08	1.94	15.64	14.55	16.13	15.51	12.67	1.85	0.41	0.77	3.83	2.44	0.49	0.69	0.71	1.87	1.91	3
GFVZ01.1.fsa_nt_GFVZ01111464.1_c309356_g1	.	.	.	22.93	26.88	14.12	14.18	15.96	14.01	14.64	12.43	1.43	1.61	4.94	0.67	4.12	4.23	0	1.75	0.93	2.06	2.97
GFVZ01.1.fsa_nt_GFVZ01111917.1_c310402_g2	PDZD4_HUMAN	UniRef90_UPI00116173E1	GO:0030054,GO:0005829,GO:0031594,GO:0005654,GO:0005634,GO:0061630,GO:0004842,GO:0008270,GO:0007528,GO:0016567,GO:0005938	5.03	4.38	2.69	7.31	7.55	6.34	5.77	8.41	0.73	1.22	1.08	1.49	4.48	3.32	1.73	0	0.42	1.88	0.69
GFVZ01.1.fsa_nt_GFVZ01112013.1_c199448_g1	.	.	.	40.11	41.41	19.09	88.07	85.42	112.48	71.4	69.98	0	0	0	0	0	0	0	0	0	0	0
GFVZ01.1.fsa_nt_GFVZ01112406.1_c309360_g2	FUR11_DROME	UniRef90_V5HDB3	GO:0030173,GO:0016020,GO:0005886,GO:0005802,GO:0004252,GO:0097688,GO:0016486,GO:0001941,GO:0097090,GO:0016485,GO:0008039,GO:0006508	0.9	1.67	0.99	5.34	3.87	5.82	5.49	4.33	1.34	1.85	0.75	0.66	0	0.74	0	3.04	0.77	2.41	0
GFVZ01.1.fsa_nt_GFVZ01112807.1_c305616_g1	EXT2_BOVIN	UniRef90_B7P1I7	GO:0005789,GO:0005615,GO:0005794,GO:0000139,GO:0016021,GO:0008375,GO:0050508,GO:0015020,GO:0046872,GO:0050509,GO:0016757,GO:0006024,GO:0015012,GO:0006044,GO:0006486	3.38	4.2	1.89	3.08	3.97	4.61	3.98	5.27	3.73	0	0	4.84	0	2.86	4.28	0	1.02	1.47	2.98
GFVZ01.1.fsa_nt_GFVZ01113246.1_c300164_g3	.	.	.	16.92	22.08	10.29	23.16	25.75	22.11	17.02	19.61	1.28	0.2	1.65	0.28	1.05	3.74	0.21	1.52	1.58	2.54	0.67
GFVZ01.1.fsa_nt_GFVZ01113271.1_c286427_g1	.	UniRef90_A0A147BUY6	.	0.67	0.63	0.46	9.13	7.46	9.9	8.61	4.21	0.37	0	0	0	0	0	0	0	1.88	0.84	0.44
GFVZ01.1.fsa_nt_GFVZ01113634.1_c305630_g1	.	UniRef90_A0A131Y567	.	5.73	4.15	2.66	6.62	6.98	14.23	19.12	6.59	1.74	1.28	0.92	1.73	0	0.16	1.44	0	1.83	3.89	0.55
GFVZ01.1.fsa_nt_GFVZ01113646.1_c292598_g1	.	UniRef90_A0A131Z7R2	.	2.1	1.62	2.86	7.6	9.85	5.99	6.7	5.01	2.27	1.78	1.26	4.08	0	0	0	0	1.62	1.13	1.31
GFVZ01.1.fsa_nt_GFVZ01113881.1_c306779_g5	.	UniRef90_A0A6B0U9B7	.	17.85	19.18	16.97	15.59	13.9	14.24	15.17	15.88	7.55	3.53	7.87	0.55	24.52	27.45	1.67	0	3.41	1.89	1.65
GFVZ01.1.fsa_nt_GFVZ01113938.1_c275674_g1	NLGN1_HUMAN	UniRef90_B7PEM7	GO:0098985,GO:0030054,GO:0009986,GO:0030425,GO:0043198,GO:0043197,GO:0060076,GO:0009897,GO:0032433,GO:0005794,GO:0005887,GO:0099055,GO:0099060,GO:0017146,GO:0005886,GO:0098794,GO:0014069,GO:0098793,GO:0043235,GO:0089717,GO:0045202,GO:0001540,GO:0050839,GO:0042043,GO:0030165,GO:0046983,GO:0097110,GO:0038023,GO:0097113,GO:0016339,GO:0071277,GO:0048789,GO:0045184,GO:1904861,GO:0007157,GO:0060291,GO:…	9.62	9.31	4.72	14.14	11.82	13.82	12.24	11.27	0.47	0.75	0.65	0	3.39	0.42	0	3.02	1.17	0.59	0.37
GFVZ01.1.fsa_nt_GFVZ01113943.1_c295910_g1	SEC62_HUMAN	UniRef90_B7PTN0	GO:0005829,GO:0005783,GO:0005789,GO:0030176,GO:0016021,GO:0016020,GO:0005791,GO:0038023,GO:0006613,GO:0006620,GO:0031204,GO:0015031	3.2	4.52	1.22	2.08	2.04	3.84	3.31	1.42	0.72	0.72	0.81	4.17	0	0	0	0.07	2.37	1.83	2.34
GFVZ01.1.fsa_nt_GFVZ01114189.1_c305519_g3	.	.	.	7.27	8.06	4.77	22.19	24.86	29.46	26.12	18.09	1.81	1.57	5.82	1.09	3.92	5.07	1.68	1.22	5.49	3.43	3.58
GFVZ01.1.fsa_nt_GFVZ01114477.1_c306264_g3	.	UniRef90_A0A4D5RHA4	.	4.88	4.04	1.48	4.41	3.95	4.48	2.03	3.41	1.58	0	0.9	0.89	0	1.47	0	0	2.67	1.98	1.14
GFVZ01.1.fsa_nt_GFVZ01114518.1_c309862_g2	.	UniRef90_A0A131XW16	GO:0031110,GO:0008289,GO:0006869,GO:0042157,GO:0005576	29.21	46.71	28.78	27.72	28.55	26.83	18	19.61	6.18	6.78	3.76	13.13	4.01	2.91	2.33	2.72	10.57	9.06	8.19
GFVZ01.1.fsa_nt_GFVZ01114824.1_c303841_g1	.	UniRef90_UPI0011618DAC	.	17.76	7.74	7.32	12.98	14.5	12.42	13.52	12.81	0	2.04	0	0.48	5.19	1.76	0	3	0.5	1.58	1.17
GFVZ01.1.fsa_nt_GFVZ01115033.1_c298151_g1	.	.	.	7.17	7.1	1.74	12.39	17.08	16.53	19.42	11.35	0	1.16	0	0	4.49	3.94	1.25	0	2.65	0	0
GFVZ01.1.fsa_nt_GFVZ01115239.1_c308470_g3	.	.	.	43.64	42.58	31.86	81.3	77.3	83.86	101.95	81.21	8.25	2.32	3.43	5.21	11.69	15.38	10.56	22.44	15.06	11.01	26.68
GFVZ01.1.fsa_nt_GFVZ01115284.1_c309141_g3	.	UniRef90_A0A131Y6C5	.	9.46	6.78	3.87	2.78	2.51	3.34	7.45	2.57	1.21	2.12	0	1.49	0	2.54	0	0	2.15	1.37	0.36
GFVZ01.1.fsa_nt_GFVZ01115376.1_c283447_g2	.	UniRef90_B7PFW4	.	21.87	31.12	14.65	37.27	36.55	46.96	68.25	42.94	1.86	2.57	0	1.82	9.76	3.39	0	0	1.21	1.4	1.22
GFVZ01.1.fsa_nt_GFVZ01115522.1_c309008_g5	TFAP4_HUMAN	UniRef90_A0A147BRJ4	GO:0005739,GO:0000790,GO:0005634,GO:0017053,GO:0003677,GO:0001228,GO:0003700,GO:0000981,GO:0070888,GO:0042826,GO:0042803,GO:0043565,GO:0044212,GO:0071549,GO:0006978,GO:0043922,GO:0071157,GO:0008285,GO:0045736,GO:0043392,GO:0045892,GO:0043923,GO:0043065,GO:2001269,GO:0045893,GO:0065003,GO:1901990,GO:0006357,GO:0046983	17.59	19.04	9.79	28.47	30.36	28.11	17.59	18.8	6.47	3.69	4.23	4.55	4.52	3.98	1.58	0.85	9.16	11.21	6.22
GFVZ01.1.fsa_nt_GFVZ01115931.1_c304921_g1	.	UniRef90_UPI0011616498	.	15.48	15.05	3.38	22.61	22.18	16.1	10.75	15.88	0.8	0	1.28	0	0	0	0	0	0	0	0
GFVZ01.1.fsa_nt_GFVZ01116281.1_c302692_g2	.	UniRef90_A0A131XTU4	GO:0003677,GO:0006313,GO:0015074	10.12	13.3	7.63	16.78	16.1	15.04	11.32	17.34	5.12	3.11	3.98	9.22	2.59	2.35	0.82	1.47	5.54	3.07	2.04
GFVZ01.1.fsa_nt_GFVZ01116313.1_c293410_g1	.	UniRef90_B7PWB1	.	41.53	42.56	59.56	24.95	22.51	26.12	20.91	20.26	4.07	2.56	5.77	1.48	37.22	22.42	7.69	19.87	3.82	1.92	6.21
GFVZ01.1.fsa_nt_GFVZ01116421.1_c303933_g2	.	.	.	8.91	5.14	1.52	9.73	11.1	0.73	4.18	10.38	1.06	1.35	3.72	0	0	2.46	1.27	0.32	1.29	2.54	3.75
GFVZ01.1.fsa_nt_GFVZ01117038.1_c309792_g1	.	.	.	35.85	47.17	14.97	67.11	71.62	60.7	27.5	56.71	10.47	2.03	1.21	4.36	1.56	4.65	1.09	5.64	8.4	10.85	5.36
GFVZ01.1.fsa_nt_GFVZ01117386.1_c243857_g1	.	UniRef90_UPI000BE188DC	.	1.8	1.55	3.73	15.29	11.27	18.93	18.22	11.63	0	0	0	0	0	0	0	0	2.8	0	1.64
GFVZ01.1.fsa_nt_GFVZ01117414.1_c307849_g1	.	UniRef90_A0A4D5RQ93	.	19.53	17.04	10.42	59.44	66.32	51.78	78.25	45.55	6.31	4.85	5.18	5.91	3.73	1.75	1.56	5.56	5.13	5.63	3.16
GFVZ01.1.fsa_nt_GFVZ01117560.1_c297951_g1	DSCAM_HUMAN	UniRef90_A0A344AR47	GO:0030424,GO:0030054,GO:0030425,GO:0005576,GO:0030426,GO:0005887,GO:0016020,GO:0043025,GO:0005886,GO:0045202,GO:0098632,GO:1990890,GO:1990782,GO:0007411,GO:0060219,GO:0007155,GO:0048813,GO:0070593,GO:0007156,GO:0007626,GO:0007162,GO:0007399,GO:0048842,GO:0042327,GO:0060060,GO:0010842,GO:0007416,GO:0005515	7.87	12.14	4.68	19.66	21.5	21.95	15.55	13.57	0.8	0.45	2	0.08	5.92	7.41	1.32	1.83	0.73	1.13	0.66
GFVZ01.1.fsa_nt_GFVZ01117574.1_c298632_g2	.	.	.	10.22	4.56	8.11	9.86	3.6	6.56	5.38	3.42	1.35	1.52	2.27	0.66	0.71	2.42	0.61	1.03	1.49	2.01	1.42
GFVZ01.1.fsa_nt_GFVZ01117650.1_c267408_g1	.	.	.	6.64	4.82	3.64	41.23	47.02	47.17	35.54	33.86	0	0	0	6.95	0	3.68	0	7.17	0	0	0
GFVZ01.1.fsa_nt_GFVZ01117651.1_c297989_g1	.	UniRef90_A0A0K8R8H9	.	9.43	11.63	6.47	15.4	21.75	13.65	10.14	13.35	1.73	2.65	3.12	0.62	0	5.38	0	1.69	1.74	1.75	2.15
GFVZ01.1.fsa_nt_GFVZ01117728.1_c304854_g3	.	UniRef90_A0A6B0VCK2	GO:0003676,GO:0004523	1.43	13.33	5.16	4.29	3.9	2.97	5.96	2.98	0.61	0.34	0.2	0.24	0	2.69	2.55	2.12	2.95	0.85	0.17
GFVZ01.1.fsa_nt_GFVZ01117746.1_c286807_g2	.	UniRef90_B7QEA0	.	0.85	0	0.57	41.09	41.08	40.77	46.47	33.03	0	0	0	0.64	0	0	0	1.89	0	7.67	0
GFVZ01.1.fsa_nt_GFVZ01118159.1_c299850_g1	EAA2_MOUSE	UniRef90_A0A1E1X3N7	GO:0030673,GO:0030424,GO:0009986,GO:0043198,GO:0043197,GO:0098978,GO:0005887,GO:0099056,GO:0016020,GO:0043005,GO:0005886,GO:0042734,GO:0045202,GO:0008509,GO:0015501,GO:0005314,GO:0005313,GO:0046872,GO:0030534,GO:0098656,GO:0031668,GO:0070779,GO:0098712,GO:0015813,GO:0010259,GO:0035264,GO:0007399,GO:0098810,GO:0046326,GO:0070207,GO:0043200,GO:0042493,GO:0009416,GO:0009611,GO:0021537,GO:0007632,GO:…	6.06	1.87	0.42	7.8	10.07	12.4	2.69	12.67	4.11	1.53	5.09	0.39	3.58	0.71	0	0	0.21	0.37	0
GFVZ01.1.fsa_nt_GFVZ01118278.1_c303937_g1	CAH10_HUMAN	UniRef90_UPI0011617ACA	GO:0004089,GO:0008270,GO:0007420	17.23	14.03	19.99	12.87	14.44	14.19	16.61	15.25	4.37	1.36	0	1.74	9.06	6.56	5.41	0	2.48	3.36	4.68
GFVZ01.1.fsa_nt_GFVZ01118567.1_c309414_g3	.	UniRef90_A0A6B0TX14	.	14.96	14.44	4.57	68.88	60.63	63.76	35.74	57.13	0	0	2.78	0	0	0	0	0	0	1.42	0
GFVZ01.1.fsa_nt_GFVZ01118622.1_c297877_g1	.	.	.	9.21	12.95	3.36	14.01	13.54	11.76	9.15	11.99	2.34	1.25	2.12	0.38	0.52	0.93	0.15	1.35	1.38	1.68	1.72
GFVZ01.1.fsa_nt_GFVZ01118649.1_c259278_g1	.	.	.	2.53	0.87	1.06	11.37	8.72	6.69	6.57	7.24	0	0	0	0	3.47	0	0	0	2.1	1.87	0
GFVZ01.1.fsa_nt_GFVZ01118684.1_c306483_g2	.	UniRef90_UPI001161BBFD	.	9.57	15.22	17.28	8.75	9.69	5.21	4.92	13.14	2.59	4.15	2.25	1.77	1.99	2.16	1.06	3.18	1.9	3	1.06
GFVZ01.1.fsa_nt_GFVZ01118994.1_c186989_g2	.	.	.	3.81	6.35	1.58	16.97	18.42	17.32	15.72	8.39	0	0	0	0.84	0	0	0	0	1.52	0.68	0
GFVZ01.1.fsa_nt_GFVZ01119041.1_c290556_g1	.	UniRef90_B7QB97	.	9.61	21.22	4.81	16.31	14.49	15.15	11.89	16.22	0	1.05	0	0	0	0	0	0	0.79	0	2.78
GFVZ01.1.fsa_nt_GFVZ01119389.1_c288604_g2	.	UniRef90_A0A131Y9R3	GO:0016627,GO:0006629,GO:0004671,GO:0006481,GO:0016021	11.35	15.55	15.01	7.06	3.12	6.94	6.77	4.68	1.27	0	1.58	0.93	4.47	4.26	0	0	0	2.06	2.78
GFVZ01.1.fsa_nt_GFVZ01119432.1_c304745_g2	.	UniRef90_A0A131XRU1	.	6.26	5.58	4.52	6.37	7.24	5.98	6.16	8.01	0	0	1.38	0	2.58	3.03	0	0.64	0.36	0.19	0.78
GFVZ01.1.fsa_nt_GFVZ01119705.1_c311015_g1	H2B_ONCMY	UniRef90_A0A147BEA2	GO:0000786,GO:0005634,GO:0003677,GO:0046982	37.7	45.17	21.13	57.12	79.56	65.53	33.14	43.82	7.86	3.9	9.96	3.89	21.47	23.71	7.26	8.74	7.59	8.5	10.95
GFVZ01.1.fsa_nt_GFVZ01119831.1_c292333_g2	.	.	.	11.98	18.4	5.29	26.12	30.11	26.67	11.86	34.24	4.22	0	1.21	6.83	0	0.78	0	0	2.9	5.12	5.89
GFVZ01.1.fsa_nt_GFVZ01120191.1_c292225_g3	TRI33_DANRE	UniRef90_A0A6B0VDQ3	GO:0005654,GO:0005634,GO:0070410,GO:0003677,GO:0070412,GO:0004842,GO:0008270,GO:0030514,GO:0000122,GO:0045892,GO:0016567,GO:0017015,GO:0016740,GO:0048066,GO:0035162,GO:0030218,GO:0033333,GO:0048246,GO:1905517,GO:0030593,GO:1990266,GO:0035166,GO:0060215,GO:0034243	4.51	4.06	3.55	16.1	15.57	14.12	9.62	13.63	2.06	0	0	2.86	10.58	1.89	2.26	0.74	4.02	5.75	4.7
GFVZ01.1.fsa_nt_GFVZ01121346.1_c302937_g1	.	.	.	6.99	7.62	6.66	8.2	8.52	7	6.86	7.56	1.75	0.83	2.15	0.12	9.31	7.04	2.46	5.38	0.83	0.44	0.55
GFVZ01.1.fsa_nt_GFVZ01121561.1_c309195_g1	.	UniRef90_B7PND7	.	11.88	18.65	15.39	27.65	26.51	22.84	11.69	28.28	1.45	0	0	1.02	0.61	1.99	0.43	0	1.91	1.05	0
GFVZ01.1.fsa_nt_GFVZ01121639.1_c307381_g1	PATJ_DROME	UniRef90_A0A147BEK4	GO:0005912,GO:0045179,GO:0016324,GO:0016327,GO:0005737,GO:0005635,GO:0005886,GO:0005918,GO:0035003,GO:0032033,GO:0005080,GO:0034334,GO:0034332,GO:0045176,GO:0007043,GO:0001736,GO:0035088,GO:0007163,GO:0016332,GO:0016334,GO:0002009,GO:0016333,GO:0035509,GO:0045494,GO:0008594,GO:0035209,GO:0005515	36.18	39.18	35.69	47.42	42.54	38.72	21.2	43.32	8.51	10.01	9.99	6.92	5.7	7.01	2.49	5.24	8.4	5.17	5.47
GFVZ01.1.fsa_nt_GFVZ01121641.1_c301723_g1	.	.	.	6.33	4.83	1.85	6.04	5.43	6.15	4.74	4.6	1.75	0	1.88	0	4.55	1.19	1.73	2.54	1.81	1.24	0.67
GFVZ01.1.fsa_nt_GFVZ01121657.1_c140839_g1	.	.	.	25.79	19.38	9.32	106.92	87.77	71.68	73.12	71.84	8.92	0	5.22	0.79	0	0.84	3.52	0	9.11	3.72	7.76
GFVZ01.1.fsa_nt_GFVZ01121804.1_c310325_g1	PTPRU_DANRE	UniRef90_A0A4D5S3D0	GO:0030054,GO:0016021,GO:0005886,GO:0004725,GO:0007155,GO:0030154,GO:0006470,GO:0001757	18.72	24.91	15.42	41.79	45	41.64	37.06	36.05	1.65	1.94	0.82	1.14	3.34	1.33	0.57	1.37	2.43	5.82	3.62
GFVZ01.1.fsa_nt_GFVZ01122732.1_c187417_g1	.	UniRef90_A0A023FCB9	.	3.02	4.13	2.01	11.41	8.44	13.55	12.59	8.87	0	1.59	0.63	1.5	0	1.2	0	0	2.65	1.95	3.63
GFVZ01.1.fsa_nt_GFVZ01122908.1_c299124_g3	ANTP_DROME	UniRef90_UPI0011617818	GO:0005737,GO:0005634,GO:0003677,GO:0000981,GO:0000980,GO:0043565,GO:0009948,GO:0009952,GO:0007507,GO:0048542,GO:0007494,GO:0042694,GO:0000122,GO:0014019,GO:0045944,GO:0050767,GO:0007383,GO:0007384,GO:0007419	4.04	3.2	0.63	4.22	5.67	4.32	3.21	4.63	1.81	0.51	1.5	0	0.77	0.55	0	0.28	0.55	0.95	1.18
GFVZ01.1.fsa_nt_GFVZ01122946.1_c309162_g2	.	.	.	20.68	24.3	20.77	34.17	38.02	26.01	10.01	34.48	2.69	0.58	2.46	0.96	11.88	17.04	5.41	6.52	4.95	7.37	9.78
GFVZ01.1.fsa_nt_GFVZ01123294.1_c302403_g1	AKIB1_HUMAN	UniRef90_B7QMJ2	GO:0005737,GO:0000151,GO:0046872,GO:0031624,GO:0061630,GO:0032436,GO:0000209,GO:0006511,GO:0005515	4.8	4.61	4.06	9.88	9.39	10.72	12.66	8.09	0.99	0.99	0.48	1.77	2.03	2.08	4.81	6.59	3.63	4.67	1.91
GFVZ01.1.fsa_nt_GFVZ01123566.1_c276321_g1	UBP15_HUMAN	UniRef90_B7QDB1	GO:0005737,GO:0005829,GO:0005739,GO:0005634,GO:0004197,GO:0042802,GO:0046332,GO:0004843,GO:0036459,GO:0005160,GO:0061649,GO:0030509,GO:0035616,GO:0035520,GO:0060389,GO:0016579,GO:0007179,GO:0006511	33.25	17.87	6.79	73.42	90.58	87.27	61.22	59.46	7.03	0	0	0	1.76	3.03	0	0	20.07	14.44	6.7
GFVZ01.1.fsa_nt_GFVZ01123645.1_c299203_g6	CPR1_DROME	UniRef90_A0A6B0UPZ7	GO:0005615,GO:0045169,GO:0005764,GO:0098595,GO:0004197,GO:0051603	7.43	5.59	4.01	23.64	20.3	18.31	15.22	15.39	0	1.04	2.47	0.73	0	3.92	1.11	0	4.19	2.54	1.33
GFVZ01.1.fsa_nt_GFVZ01124006.1_c290973_g1	.	.	.	4.15	5.25	4.73	8.35	7.63	4.89	4.12	5.09	0.58	0.81	0	0.94	2.76	1.52	5.19	1.65	1.63	0	3.08
GFVZ01.1.fsa_nt_GFVZ01124832.1_c298867_g1	AF10_HUMAN	UniRef90_A0A131XWQ0	GO:0005829,GO:0005654,GO:0005634,GO:0032991,GO:0003682,GO:0003677,GO:0003700,GO:0042393,GO:0046872,GO:0031491,GO:0045944	9.86	10.04	10.84	19.49	18.63	16.43	15.81	16.38	0.7	0	0	2.28	16.6	2.5	0	0	0	1.89	0
GFVZ01.1.fsa_nt_GFVZ01124867.1_c309902_g2	ATG7_MOUSE	UniRef90_B7PUM9	GO:0030424,GO:0005930,GO:0005737,GO:0005829,GO:0048471,GO:0000407,GO:0019778,GO:0019779,GO:0042803,GO:0008134,GO:0007628,GO:0080144,GO:0000045,GO:0006914,GO:0000422,GO:0006501,GO:0055013,GO:0019725,GO:0071455,GO:0006995,GO:0034614,GO:0009267,GO:0090156,GO:0021955,GO:0021680,GO:0021987,GO:0061684,GO:0051607,GO:0044805,GO:0001889,GO:0016236,GO:0061024,GO:0007005,GO:0043066,GO:0060548,GO:2000619,GO:…	10.86	10.26	6.29	20.36	20.06	17.2	17.85	16.37	4	5.14	2.41	10.32	1.92	1.56	1.02	3.38	3.94	2.78	4.11
GFVZ01.1.fsa_nt_GFVZ01125437.1_c295052_g2	PAPD5_MOUSE	UniRef90_A0A4D5RN59	GO:0005737,GO:0005730,GO:0031499,GO:0003677,GO:0003887,GO:0070568,GO:0046872,GO:0004652,GO:0003723,GO:0033500,GO:0007049,GO:0051301,GO:0071044,GO:0010587,GO:0006378,GO:0043629,GO:0043630,GO:0060212,GO:0032211,GO:1905870,GO:0071076,GO:0006364,GO:0071050,GO:0016779	4.01	2.7	2.33	3.77	3.93	3.64	6.08	4.52	5.63	2.86	0	4.71	0	0	1.13	0	0.87	1.02	3
GFVZ01.1.fsa_nt_GFVZ01125469.1_c257085_g1	.	UniRef90_A0A4D5S0L8	.	2.45	0.37	0.37	12.61	13.59	11.87	8.78	7.64	1.4	0.95	0	0	0	0	0	0	0	0	5.01
GFVZ01.1.fsa_nt_GFVZ01125625.1_c307934_g1	.	.	.	2.58	1.4	0.68	4.05	3.19	4.93	2.52	3.96	0	1.11	0.44	0	2.78	0.28	0	0	0	0.2	0
GFVZ01.1.fsa_nt_GFVZ01125834.1_c279890_g1	CLAT_DROME	UniRef90_UPI001161724C	GO:0005737,GO:0005829,GO:0043005,GO:0005634,GO:0004102,GO:0008292,GO:0007268,GO:0007399,GO:0007274	12	9.29	1.69	52.21	59.95	42.89	32.65	43.65	0	0.62	0	0	0	0.94	0	0	0	0.5	0.53
GFVZ01.1.fsa_nt_GFVZ01125908.1_c311134_g2	.	UniRef90_A0A6B0UMA3	.	15.54	12.16	12.22	12.56	14.27	12.26	8.7	12.74	5.04	6.94	6.06	3.3	2.78	5.02	1.47	3.43	1.85	1.36	2.47
GFVZ01.1.fsa_nt_GFVZ01126067.1_c340180_g1	.	UniRef90_A0A6B0UNF5	.	58.62	81.84	16.11	605.17	641.61	476.43	262.3	440.89	3.01	0	0	2.84	21.09	17.8	8.05	4.39	0	0	0
GFVZ01.1.fsa_nt_GFVZ01126324.1_c306167_g1	GAP1_DROME	UniRef90_V5HZ06	GO:0005886,GO:0005096,GO:0046872,GO:0008595,GO:0007476,GO:0035556,GO:0045792,GO:0042059,GO:0045677,GO:0045873,GO:0120177,GO:0030948,GO:0045678	2.52	3.46	0.74	17.3	15.16	25.85	53.56	15.68	0.18	1.92	1.08	0	0	2.28	5.49	0	2.88	0	1.56
GFVZ01.1.fsa_nt_GFVZ01126471.1_c310417_g1	.	UniRef90_A0A4D5RNF8	.	2.19	1.1	2.15	8.09	10.04	7.41	5.28	7.31	0	0	2.8	1.85	0	0	0.32	0	3.72	4.79	5.73
GFVZ01.1.fsa_nt_GFVZ01126745.1_c306098_g3	OGT1_HUMAN	UniRef90_A0A147BHJ6	GO:0042995,GO:0005829,GO:0000123,GO:0031966,GO:0005654,GO:0005634,GO:0005886,GO:0017122,GO:0032991,GO:0008375,GO:0005547,GO:0016262,GO:0097363,GO:0006915,GO:0032922,GO:0080182,GO:0043984,GO:0043981,GO:0043982,GO:0032435,GO:0031397,GO:0048015,GO:0120162,GO:0061087,GO:0045862,GO:0045944,GO:0016579,GO:0006493,GO:0016485,GO:0006111,GO:0006110,GO:0046626,GO:0035020,GO:0006357,GO:0032868,GO:0007584,GO:…	13.13	39.67	16.99	37.78	44.65	83.86	30.8	52.42	15.11	6.12	14.87	9.93	4.25	2.32	3.65	3.81	12.11	13.42	0.72
GFVZ01.1.fsa_nt_GFVZ01126826.1_c305866_g2	MCF2L_RAT	UniRef90_B7PZE7	GO:0005737,GO:0005829,GO:0012505,GO:0005615,GO:0031234,GO:0005886,GO:0035091,GO:0005089,GO:0007186,GO:0035556,GO:0043065,GO:0035025,GO:0035023,GO:0051056,GO:0019898,GO:0008289	6.37	6.19	4.8	20.85	22.14	16.65	18.85	15.18	2.14	0.78	2.03	0.68	0.52	3.11	1.57	0.91	2.41	1.72	2.43
GFVZ01.1.fsa_nt_GFVZ01126862.1_c310458_g3	.	UniRef90_A0A147BMH5	.	1.88	7.34	1.73	4.17	3.7	5.21	2.38	5.03	0	0	0.11	0	1.75	0.78	1.64	2.22	0.98	0	0.24
GFVZ01.1.fsa_nt_GFVZ01127405.1_c299423_g2	.	.	.	4.77	5.59	1.86	8.22	6.09	6.85	7.45	6.38	0.38	0	2.5	0.37	0	1.19	0.56	0	0	1.43	0
GFVZ01.1.fsa_nt_GFVZ01127493.1_c300455_g6	.	UniRef90_A0A6B0V4P6	.	9.58	9.72	6.02	6.62	4.95	5.21	5.5	3.73	3.13	3.22	1.42	3.08	1.66	2.25	0	0	1.44	2.34	1.5
GFVZ01.1.fsa_nt_GFVZ01127847.1_c308868_g1	CARM1_DROYA	UniRef90_A0A4D5RBG6	GO:0005737,GO:0035097,GO:0005634,GO:0042054,GO:0035242,GO:0035241,GO:0006338,GO:0034969,GO:0019919,GO:0006355,GO:0008168	15.81	18.12	13.98	31.96	28.36	29.45	12.69	25.92	2.72	2.79	3.29	5.02	4.4	1.48	2.95	6.68	28.16	24.34	17.09
GFVZ01.1.fsa_nt_GFVZ01128053.1_c310043_g4	CKAP5_HUMAN	UniRef90_A0A131XWJ9	GO:0005813,GO:0000777,GO:0005829,GO:0000776,GO:0016020,GO:0005730,GO:0005886,GO:0032991,GO:0000922,GO:0045296,GO:0051301,GO:0007098,GO:0051298,GO:0097711,GO:0030951,GO:0000086,GO:0007019,GO:0046785,GO:0010389,GO:0050658,GO:0007051	19.62	26.64	24.21	39.9	37.41	45.24	34.8	42.14	2.3	2.4	3.54	4.53	7.74	5.31	2.4	1.64	2.62	2.66	2.9
GFVZ01.1.fsa_nt_GFVZ01128465.1_c306484_g1	.	UniRef90_A0A131Y476	.	67.18	62.53	39.48	84.14	90.96	101.03	64.49	84.55	28.85	28.36	29.92	26.58	14.91	14.64	8.43	16.79	23.34	20.3	14.41
GFVZ01.1.fsa_nt_GFVZ01128560.1_c301519_g1	COBA1_HUMAN	UniRef90_UPI0011619C83	GO:0005592,GO:0062023,GO:0005788,GO:0031012,GO:0005576,GO:0005615,GO:0050840,GO:0005201,GO:1904399,GO:0008201,GO:0046872,GO:0030674,GO:0001502,GO:0002063,GO:0030199,GO:0050910,GO:0048704,GO:0035987,GO:0030198,GO:0042472,GO:0001503,GO:0006029,GO:0007605,GO:0035989,GO:0055010,GO:0007601	1.62	2.09	1.68	6.76	9.22	2.01	0.57	7.03	0	0	0	0.93	1.76	0.76	0	1.82	0.89	0.92	1.03
GFVZ01.1.fsa_nt_GFVZ01128632.1_c372656_g1	.	.	.	7.05	8.89	4.27	15.32	13.99	17	16.98	12.76	0.68	0.93	0	1.33	5.71	1.42	0	0	0	0	0
GFVZ01.1.fsa_nt_GFVZ01128654.1_c310102_g1	HYCCI_CHICK	UniRef90_V5I267	GO:0005829,GO:0043005,GO:0005886,GO:0042552,GO:0046854,GO:0072659	0.2	0	0.3	6.95	10	3.64	8.28	2.07	0	0	0	0	0	0	0	0	0	1.88	1.19
GFVZ01.1.fsa_nt_GFVZ01128785.1_c304381_g3	.	UniRef90_B7PUL7	.	149.4	156.49	81.24	201.41	245.72	164.87	232.24	187.21	8.74	4.54	10.68	0	21.49	21.4	5.29	6.54	6.69	8.12	5.89
GFVZ01.1.fsa_nt_GFVZ01128940.1_c300592_g2	.	.	.	48.94	52.94	32.13	33.1	32.24	31.98	13.48	30.53	7.13	8.91	10.16	8.61	9.28	10.95	2.74	4.68	4.13	5.35	6.01
GFVZ01.1.fsa_nt_GFVZ01129161.1_c295841_g1	.	.	.	3.61	15.35	4.17	8.86	14.38	9.79	5.86	5.38	1.42	0	1.76	0	6	4.73	0	0	2.17	0.27	1.26
GFVZ01.1.fsa_nt_GFVZ01129309.1_c302201_g3	.	.	.	35.77	30.97	31	65.9	68.59	74.44	41.7	61.82	0	2.12	0	0	0	0.81	0	2.37	3.21	2.4	0.94
GFVZ01.1.fsa_nt_GFVZ01129401.1_c308834_g4	FUCTC_DROME	UniRef90_V5HRE2	GO:0032580,GO:0016021,GO:0046920,GO:0008417,GO:0036065,GO:0006486,GO:0016020	21.4	16.99	21.75	9.37	9.62	10.97	4.75	11.29	2.54	2.98	1.97	1.54	1.62	1.95	1.19	4.06	2.5	2.92	3.54
GFVZ01.1.fsa_nt_GFVZ01129678.1_c307296_g1	ELAV4_DANRE	UniRef90_A0A1E1X282	GO:0030424,GO:0005737,GO:0030425,GO:0030426,GO:0043204,GO:0032991,GO:1990904,GO:0003723,GO:0007409,GO:0006397,GO:0008380,GO:0003676	2.09	1.16	0.93	14.81	16.21	9.63	5.44	5.06	0	0	0.53	6.83	0	0	2.37	0	9.71	4.93	0.38
GFVZ01.1.fsa_nt_GFVZ01129858.1_c301700_g1	.	UniRef90_A0A147BMB9	.	48.87	30.7	15.2	50.53	62.49	74.44	22.53	64.95	6.27	1.2	5.74	3.47	0.93	3.69	2.58	0	0	1.37	1.07
GFVZ01.1.fsa_nt_GFVZ01130326.1_c237549_g2	.	UniRef90_B7PEM8	.	4.59	0.58	4.01	26.77	12.99	11.51	25.95	8.95	0.9	0	1.02	0	1.17	4.48	0	0	0	0.47	0
GFVZ01.1.fsa_nt_GFVZ01130544.1_c296825_g1	.	UniRef90_B7Q272	.	14.22	11.22	9.65	12.51	15.89	13.26	17.95	12.86	1.47	0.25	1.24	1.22	1.86	3.57	0	1.19	1.5	1.47	2.28
GFVZ01.1.fsa_nt_GFVZ01130708.1_c292398_g3	TTY1_DROME	UniRef90_A0A131YLK4	GO:0034707,GO:0016021,GO:0005886,GO:0005254,GO:0005229,GO:0072320,GO:0006821	18.18	18.09	14.24	52.8	54.93	45.38	47.35	44.36	5.15	2.34	0	3.3	0	0	0	0	2.6	6.34	7.78
GFVZ01.1.fsa_nt_GFVZ01130760.1_c295706_g1	.	.	.	3.76	8.09	2.27	21.21	14.19	11.98	8.6	15.57	1.19	0.32	0.37	0.68	0.98	0.97	0.86	2.12	0.55	0.21	0
GFVZ01.1.fsa_nt_GFVZ01130831.1_c301061_g1	RIMS2_HUMAN	UniRef90_A0A147BS80	GO:0030054,GO:0048788,GO:0070062,GO:0048786,GO:0098831,GO:0042734,GO:0045202,GO:0044325,GO:0046872,GO:0017137,GO:0048791,GO:0017156,GO:0019933,GO:0030073,GO:0006886,GO:1903861,GO:2000463,GO:0010628,GO:0097151,GO:0050806,GO:0017157,GO:0042391,GO:0048167,GO:2000300,GO:0061669	14.64	14.48	10.81	17.02	14.63	19.17	27.64	13.57	4.07	1.78	4.76	2.23	10.46	9.26	4.33	3.72	4.64	4.2	2.85
GFVZ01.1.fsa_nt_GFVZ01130980.1_c300279_g2	.	UniRef90_A0A6B0V0G4	.	56.4	66.02	34.26	74.2	70.01	74.96	45.85	79.78	0	0.46	1.63	0.97	0	5.36	0.99	0	1.99	1.46	2.34
GFVZ01.1.fsa_nt_GFVZ01131668.1_c305848_g1	MYPT1_MOUSE	UniRef90_A0A4D5RK59	GO:0031672,GO:0015629,GO:0005813,GO:0043292,GO:0005737,GO:0005829,GO:0000776,GO:0072357,GO:0030018,GO:0071889,GO:0004857,GO:0019208,GO:0019901,GO:0035690,GO:0007098,GO:0000278,GO:0043086,GO:0035508,GO:0045944,GO:0006470,GO:0030155,GO:0035507,GO:0046822,GO:0007165,GO:0005515	6.02	5.05	2.99	11	11.31	10.44	9.22	9.45	1.93	2.13	2.21	4.46	0	1.75	0.84	0.52	5.64	2.33	2.79
GFVZ01.1.fsa_nt_GFVZ01131725.1_c310495_g1	.	.	.	17.18	12.74	5.58	16.99	18.75	15.54	13.5	14.73	6.22	1.78	7.48	0.14	3.51	12.26	2.18	6.57	4.83	3.88	7.98
GFVZ01.1.fsa_nt_GFVZ01132088.1_c294878_g1	.	UniRef90_A0A131Y4V5	.	9.83	11.46	3.97	47.33	48.89	42.51	28.11	33.85	0.54	0	0.38	1.59	0	0	0	0.41	2.52	2.71	1.32
GFVZ01.1.fsa_nt_GFVZ01132314.1_c310140_g2	.	UniRef90_A0A6B0U3P3	.	19.93	25.75	17.57	44.77	45.06	43.63	52.49	30.2	1.82	1.36	1.53	0.17	13.07	15.6	2.75	3.24	3.37	3.62	3.69
GFVZ01.1.fsa_nt_GFVZ01132461.1_c307628_g1	KCNAW_DROME	UniRef90_A0A131YJI9	GO:0030424,GO:0032590,GO:0016021,GO:0043025,GO:0032809,GO:0005886,GO:0008076,GO:0005251,GO:0022843,GO:0005249,GO:0071805,GO:0006813,GO:0051260,GO:0034765,GO:0030431,GO:0005216,GO:0006811,GO:0055085,GO:0016020	17.33	23.23	20.5	14.4	14.34	14.96	8.94	14.95	0.88	1.29	2.13	1.1	4.16	3.45	1.4	0	2.93	2.12	2.19
GFVZ01.1.fsa_nt_GFVZ01132595.1_c309080_g6	AT8A1_MOUSE	UniRef90_A0A1E1X8N7	GO:0042584,GO:0005783,GO:0005794,GO:0030285,GO:0043231,GO:0005886,GO:0005802,GO:0005524,GO:0140326,GO:0000287,GO:0007612,GO:0045332,GO:0030335,GO:0061092	14.47	17.21	9.07	46.4	49.23	37.47	21.39	38.03	5.36	4.25	5.53	5.5	1.67	4.35	1.94	5.15	6.34	5.22	3.75
GFVZ01.1.fsa_nt_GFVZ01133006.1_c299229_g1	.	.	.	7.36	7.93	6.55	5.9	7.5	4.71	7.3	4.44	1.5	0.84	1.49	0.59	6.02	10.08	0	0	4.57	1.13	2.84
GFVZ01.1.fsa_nt_GFVZ01133167.1_c307335_g1	F122A_HUMAN	UniRef90_A0A4D5RXQ9	GO:0004865,GO:0030307,GO:0032436	5.5	2.25	3.44	7.46	9.33	9.05	5.39	7.71	2.87	1.59	3.31	1.67	2.35	1.17	0.25	0.47	0.61	1.29	0.87
GFVZ01.1.fsa_nt_GFVZ01133429.1_c294515_g1	.	.	.	15.28	7.17	5.13	9.43	11.27	9.62	4.32	9.09	0	5.07	2.45	0	0.42	0.45	4.63	0	0.94	0	2.62
GFVZ01.1.fsa_nt_GFVZ01133771.1_c308230_g3	.	.	.	24.61	27.77	31.73	17.26	15.43	24.01	23.43	19.74	5.58	2.29	5.39	1.77	28.57	17.59	8.36	11.03	3.28	2.37	3.82
GFVZ01.1.fsa_nt_GFVZ01134486.1_c291643_g2	.	UniRef90_A0A6B0V480	GO:0003676	8.28	8.66	7.59	34.76	49.08	36.23	8.77	27.8	1.69	2.33	0	5.51	0	1.76	0	0	1.15	2.14	1.34
GFVZ01.1.fsa_nt_GFVZ01134781.1_c309356_g1	.	.	.	53.41	73.73	24.66	37.27	32.49	35.67	34.68	30.4	4.09	1.94	1.15	0.68	7.33	11.83	3.1	5.83	1.41	2.09	0
GFVZ01.1.fsa_nt_GFVZ01135275.1_c302525_g2	AT2B3_HUMAN	UniRef90_A0A4D5RZZ8	GO:1903561,GO:0098982,GO:0098978,GO:0005794,GO:0016021,GO:0005886,GO:0098793,GO:0005524,GO:0015085,GO:0005388,GO:1905056,GO:0005516,GO:0046872,GO:0030165,GO:1990034,GO:0006874,GO:0034220,GO:1903779,GO:0051480	79.59	93.54	40.45	198.51	220.88	183.8	77.47	170.52	6.22	1.45	6.54	5.53	17.06	14.83	6.82	6.42	4.28	3.45	7.63
GFVZ01.1.fsa_nt_GFVZ01135374.1_c308013_g1	.	UniRef90_B7PEH0	.	10.29	12.13	10.29	19.93	22.83	23.05	13.53	22.3	2.27	0.73	1.95	0	21.17	20.8	8.58	11.06	2.87	3.67	4.39
GFVZ01.1.fsa_nt_GFVZ01135706.1_c276841_g1	.	UniRef90_V5IDH8	.	16.04	44.28	61.82	54.85	55.55	16.71	8.32	55.7	3.89	0.3	0.36	19.06	10.17	8.92	35.25	37.07	18.58	12.74	13.58
GFVZ01.1.fsa_nt_GFVZ01135981.1_c310799_g1	UN13B_MOUSE	UniRef90_A0A4D5RK47	GO:0044305,GO:0030054,GO:0005829,GO:0032009,GO:0098978,GO:0005794,GO:0098686,GO:0016020,GO:0031594,GO:0005886,GO:0098793,GO:0048786,GO:0098831,GO:0042734,GO:0097470,GO:0097060,GO:0030672,GO:0043195,GO:0005509,GO:0005516,GO:0019992,GO:0030742,GO:0001566,GO:0005543,GO:0019905,GO:0017075,GO:0060478,GO:0071333,GO:0007268,GO:0061789,GO:0060384,GO:0035556,GO:0031914,GO:0007528,GO:0090382,GO:0043065,GO:…	7.24	8.8	3.9	17.3	16.57	16.47	26.04	15.12	1.92	0.87	1.55	1.08	7.47	7.23	3.14	2.51	5.63	5.75	2.79
GFVZ01.1.fsa_nt_GFVZ01136058.1_c302041_g3	.	UniRef90_A0A6B0UFI0	.	9.78	11.3	5.64	19.63	16.72	20.37	23.84	23.98	3.76	1.71	0	0	0	2.6	1.83	8.53	1.28	1.43	1.49
GFVZ01.1.fsa_nt_GFVZ01136177.1_c302912_g3	IQEC1_HUMAN	UniRef90_B7PGL9	GO:0005737,GO:0043231,GO:0016020,GO:0005730,GO:0005086,GO:0008289,GO:0030036,GO:1903393,GO:0043547,GO:0051549,GO:0032012	14.36	19.61	12.96	36.45	30.77	39.03	56.15	34.6	0.51	0	0	2.05	7.5	18.32	16.23	11.86	14.47	18.97	13.07
GFVZ01.1.fsa_nt_GFVZ01137122.1_c282329_g1	.	.	.	9.3	6.96	1.99	9.96	13	14.96	17.26	9.7	0	0	0	3.53	1.26	0	0	0	4.3	1.37	2.15
GFVZ01.1.fsa_nt_GFVZ01137535.1_c309570_g2	.	UniRef90_A0A6B0V672	.	5.17	5.35	4.76	12.63	14.17	8.75	2.58	14.84	1.63	0	0	0	14.65	2.46	0.75	0	0	1.91	2.44
GFVZ01.1.fsa_nt_GFVZ01137592.1_c310893_g1	.	.	.	3.54	3.02	1.56	6.23	5.94	5.83	5.25	4.55	1.93	0.93	0.47	1.98	1.61	1.14	0.25	0.69	0.6	1.79	1.4
GFVZ01.1.fsa_nt_GFVZ01137786.1_c305784_g2	.	UniRef90_B7Q9E6	.	6.53	4.3	5.62	20.53	33.1	45.62	21.87	29.86	1.47	1.9	2.29	7.03	0	0	2.05	0	0	6.88	5.35
GFVZ01.1.fsa_nt_GFVZ01138498.1_c310014_g3	.	UniRef90_A0A293LZ31	.	6.55	7.03	4.31	7.61	7.74	13.78	17.92	10.99	0	0	0.63	1.43	0.81	0	2.28	3.11	10.17	4.39	5.01
GFVZ01.1.fsa_nt_GFVZ01138682.1_c300291_g2	HDHD5_HUMAN	UniRef90_A0A4D5REW9	GO:0005739,GO:0046474	10.2	16.35	12.66	14.23	14.07	16.97	22.62	13	4.18	2.58	3.24	2.48	1.42	0.31	4.72	3.22	8.33	11.44	7.41
GFVZ01.1.fsa_nt_GFVZ01138939.1_c292192_g1	OAR1_LOCMI	UniRef90_B7QL84	GO:0016021,GO:0005886,GO:0004989,GO:0004930,GO:0007186	22.13	17.43	14.39	18.88	19.95	16.71	22.6	17.8	1.81	0.21	1.48	1.17	8.87	6.54	1.37	5.75	1.94	2.55	3.66
GFVZ01.1.fsa_nt_GFVZ01139001.1_c304932_g2	.	UniRef90_A0A6B0VC07	.	4.13	7.47	0.97	60.12	53.16	59.14	57.65	31.48	0	1.76	0	1.26	0	1.52	0	0	7.84	0.55	0
GFVZ01.1.fsa_nt_GFVZ01139203.1_c306572_g1	MCM2_DROME	UniRef90_UPI0011616561	GO:0042555,GO:0005634,GO:0005524,GO:0003678,GO:0003688,GO:0046872,GO:0003697,GO:0051301,GO:0030261,GO:0006260,GO:0006268,GO:0000727,GO:1902975,GO:1905775,GO:0006267	1.59	3.61	0	10.4	6.33	9.06	7.71	9.83	0	0	0	0	0	0	0	0	0	0	0.92
GFVZ01.1.fsa_nt_GFVZ01139206.1_c308674_g5	L2CC_DROME	UniRef90_G3MMF5	GO:0016020,GO:0005739,GO:0071456,GO:0007275	25.19	19.39	12.1	18.26	17.89	21.85	21.35	21.34	9.99	4.91	7.27	10.47	3.05	3.39	6.77	9.66	1.42	4.46	5.35
GFVZ01.1.fsa_nt_GFVZ01139718.1_c305266_g1	.	UniRef90_A0A6B0U5W0	.	72.21	65.3	38.55	61.48	70.65	57.96	49.44	54.34	5.92	5.04	10.77	1.32	55.6	61.37	12.17	25.17	5.89	3.19	11.82
GFVZ01.1.fsa_nt_GFVZ01140129.1_c299034_g1	.	.	.	22.23	24.47	15.39	35.46	37.18	29.1	48.81	25.6	5.04	1.42	2.09	2.97	4.26	1.06	0	1.93	5.62	7.56	5.95
GFVZ01.1.fsa_nt_GFVZ01140445.1_c305297_g2	.	UniRef90_UPI001161A0C9	.	17.84	19.63	12.7	33.33	29.36	30.97	18.75	33.99	1.1	1.05	0.63	0.74	1.53	3.15	0	0.57	1.15	1.99	2.23
GFVZ01.1.fsa_nt_GFVZ01140589.1_c293597_g2	.	.	.	5.95	7.61	3.55	14.27	13.51	12.16	9.45	12.55	2.46	1.7	1.9	0.09	4.61	5.04	0.28	0.43	0.84	1.58	1.84
GFVZ01.1.fsa_nt_GFVZ01140910.1_c308553_g1	.	.	.	49.83	50.6	37.48	61.25	60.86	53.94	69.32	74.87	8.69	4.68	14.44	0.96	25.34	40.51	6.22	12.22	12.91	12.99	11.41
GFVZ01.1.fsa_nt_GFVZ01140954.1_c302201_g1	.	.	.	31.57	53.66	23.73	77.89	85.57	75.55	48.44	58.66	4.36	1.77	2.09	0.41	2.89	3.98	0	0	3.83	4.4	4.95
GFVZ01.1.fsa_nt_GFVZ01141128.1_c311029_g2	SIG11_HUMAN	UniRef90_UPI0011618BCE	GO:0009986,GO:0016021,GO:0030246,GO:0019902,GO:0033691,GO:0098740,GO:1900425	9.79	10.27	11.73	13.79	13.06	15.29	15.19	13.54	2.25	1.08	2.43	0.51	21.72	13.5	3.93	6.74	3.26	2.26	2.97
GFVZ01.1.fsa_nt_GFVZ01141175.1_c279195_g2	.	.	.	35.69	37.02	16.09	36.12	67.1	50.65	47.21	47.33	5.55	4.18	2.48	3.95	12.74	1.58	3.71	4.6	10.27	11.47	8.92
GFVZ01.1.fsa_nt_GFVZ01141371.1_c299472_g1	ADA_XENTR	UniRef90_B7PJJ3	GO:0030054,GO:0060205,GO:0005829,GO:0009897,GO:0005764,GO:0004000,GO:0008270,GO:0006154,GO:0043103,GO:0046103,GO:0060169,GO:0009117,GO:0009168,GO:0042110,GO:0019239	20.82	28.41	26.3	7.31	7.34	6.46	2.52	10.04	2.1	1.06	3.74	0.88	5.08	4.42	3.6	147.88	0.76	0.11	1.41
GFVZ01.1.fsa_nt_GFVZ01141521.1_c297462_g3	MK14_RAT	UniRef90_A0A4D5RKT7	GO:0005737,GO:0005829,GO:0005634,GO:0005524,GO:0004707,GO:0008022,GO:0006915,GO:0035556,GO:0038066,GO:0045663,GO:1901741,GO:0010831,GO:0045944,GO:0046777,GO:0006468,GO:0010468,GO:0006357,GO:0009749,GO:0051403,GO:0004672	12.18	13.7	8.6	42.5	50.49	42.46	36.95	46.2	0.87	2.75	0	6.04	0	0.81	1.45	0	4.23	3.37	0.3
GFVZ01.1.fsa_nt_GFVZ01141554.1_c308585_g1	.	UniRef90_B7PA69	.	8.37	6	4.32	22.78	19.19	17.1	18.11	17.32	2.17	1.52	2.69	0	3.15	3.13	4.04	0	3.58	2.85	0.96
GFVZ01.1.fsa_nt_GFVZ01142012.1_c290986_g2	.	.	.	6.65	8.78	5.01	10.17	9.81	9.74	16.52	13.92	2.66	2.45	2.18	0	10.71	6.94	7.19	0	0.9	1.34	0.53
GFVZ01.1.fsa_nt_GFVZ01142124.1_c290414_g1	.	.	.	29.07	72.48	16.32	101.22	97.41	87.3	73.91	126.94	0	0	3.39	0	0	5.46	0	0	2.18	0	5.13
GFVZ01.1.fsa_nt_GFVZ01142196.1_c301709_g1	.	.	.	4.76	3.35	2.1	3.13	4.72	2.65	3.09	3.95	0	0	0	0	0	1.46	21.37	28.24	0.7	0	0.54
GFVZ01.1.fsa_nt_GFVZ01142371.1_c308568_g1	.	.	.	20.37	23.83	10.04	21.43	13.25	17.31	15.19	20.81	2.38	2.2	7.44	0.65	23.84	17.52	4.03	6.08	12.86	3.21	0
GFVZ01.1.fsa_nt_GFVZ01142494.1_c309137_g2	.	UniRef90_A0A147BT36	GO:0042325,GO:0005737	11.01	9.08	4.3	14.98	10.67	13.52	8.19	11.78	2.25	2.35	2.76	2.43	2.42	1.45	0.8	0.92	2.1	0.61	1.88
GFVZ01.1.fsa_nt_GFVZ01142627.1_c297664_g1	NB5R4_BOVIN	UniRef90_B7QG32	GO:0005783,GO:0048471,GO:0004128,GO:0071949,GO:0020037,GO:0046872,GO:0016174,GO:0048468,GO:0006091,GO:0042593,GO:0030073,GO:0046677,GO:0006801	4.6	6.85	1.57	7.1	7.09	9.49	12.1	11.12	0.6	0	1.25	1.97	1.86	4.34	0	7.02	2.35	0.62	0
GFVZ01.1.fsa_nt_GFVZ01142863.1_c309183_g1	UBL7_HUMAN	UniRef90_A0A131Y8I2	GO:0005829,GO:0031593,GO:0006511,GO:0005515	9.56	9.87	6.9	27.67	24.62	26.6	26.51	23.05	2.24	1.37	0.4	4.89	1.96	1.95	1.45	1.32	6.57	4.84	5.56
GFVZ01.1.fsa_nt_GFVZ01143590.1_c304761_g1	.	UniRef90_A0A4D5RS24	GO:0003676	1.47	2.2	2.59	8.82	5.73	7.83	9.82	6.26	0	0.24	2.16	1.73	0.15	0.28	0	0	3.17	2.82	3.99
GFVZ01.1.fsa_nt_GFVZ01143946.1_c308199_g1	.	.	.	43.84	46.26	45.98	49.06	51.06	43.61	27.37	45.28	6.33	1.9	6.34	2.28	49.94	39.68	12.17	14.15	7.65	8.67	10.32
GFVZ01.1.fsa_nt_GFVZ01144220.1_c288254_g1	.	.	.	9.18	9.62	13.22	6.29	9.98	8.84	8.43	13.94	0	0	4.14	1.98	0	4.77	3.73	1.53	2.58	0.77	1.81
GFVZ01.1.fsa_nt_GFVZ01144348.1_c305655_g3	.	UniRef90_A0A6B0UTQ2	.	20.61	27.55	13.32	12.26	21.12	10.56	12.1	15.77	3.29	3.22	5.1	2.99	0	6.85	1.53	1.82	7.68	5.14	4.07
GFVZ01.1.fsa_nt_GFVZ01144602.1_c288908_g1	FBX28_BOVIN	UniRef90_B7PSW4	GO:0000777,GO:0000776,GO:0005515	25.81	28.08	10.11	54.55	55.05	52.64	41.03	44.71	0.82	2.19	1.63	5.04	0.49	1.47	1.16	2.85	4.13	1.39	0.55
GFVZ01.1.fsa_nt_GFVZ01144660.1_c303593_g2	TM1L2_MOUSE	UniRef90_A0A4D5S0I2	GO:0005623,GO:0030276,GO:0019901,GO:0006886,GO:0045839,GO:0007165,GO:0005622	16.16	17.34	12.77	23.88	24.6	23.92	23.06	22.45	6.54	7.24	5.69	7.93	1.69	2.35	2.76	4.15	5.03	6.31	4.77
GFVZ01.1.fsa_nt_GFVZ01144706.1_c301251_g2	BPTF_HUMAN	UniRef90_B7QLX5	GO:0005737,GO:0070062,GO:0000790,GO:0005654,GO:0005634,GO:0016589,GO:0046872,GO:0043565,GO:0008134,GO:0009952,GO:0007420,GO:0006338,GO:0001892,GO:0007492,GO:0000122,GO:0045944,GO:0006357,GO:0003677	6.53	6.06	3.33	20.17	21.13	21	26.34	14.64	2.4	1.08	3.05	2.24	1.56	3.53	1.74	0.75	9.58	5.98	3.87
GFVZ01.1.fsa_nt_GFVZ01144937.1_c302304_g2	.	UniRef90_UPI001161BF7A	.	10.83	10.7	7.96	9.65	10.44	10.69	14.21	7.98	0.95	1.23	0.64	1.4	0.75	2.87	0	0.72	2.61	0.86	0.47
GFVZ01.1.fsa_nt_GFVZ01145296.1_c308746_g4	.	UniRef90_A0A6B0US65	.	11.41	13.29	11.78	11.63	11.54	10.73	6.29	10.39	8.29	3.61	5.13	3.99	0.9	4.54	0.71	1.59	3.62	2.53	3.21
GFVZ01.1.fsa_nt_GFVZ01145764.1_c307021_g2	DIRA2_HUMAN	UniRef90_B7PDB0	GO:0005886,GO:0019003,GO:0005525,GO:0003924,GO:0007165	16.35	27.17	6.02	101.2	104.12	99.67	159.23	72.02	0	0.97	3.05	0.34	0	0.36	0	0	0	1.42	1.65
GFVZ01.1.fsa_nt_GFVZ01146056.1_c304649_g1	.	.	.	11.82	14.02	5.62	18.75	20.96	16.25	8.03	15.18	3.82	1.53	0	1.07	1.44	1.72	0.81	1.67	4.43	1.64	2.26
GFVZ01.1.fsa_nt_GFVZ01146190.1_c303064_g1	DHPH_BACBA	UniRef90_A0A131YNA9	GO:0000166,GO:0050175,GO:0009094	4.27	2.63	1.05	12.23	10.21	10.38	4.61	7.62	1.22	0	1.22	1.2	0	0	0	0	1.24	1.29	0.87
GFVZ01.1.fsa_nt_GFVZ01146214.1_c309499_g2	.	UniRef90_UPI0011618419	.	25.12	23.12	22.35	30.77	35.98	30.32	14.04	27.17	4.21	3.14	7.89	3.85	4.44	5.01	3.34	3	2.56	9.27	5.63
GFVZ01.1.fsa_nt_GFVZ01146219.1_c284923_g1	.	UniRef90_B7PIH5	.	4.22	3.52	2.3	3.54	2.9	4.2	3.15	2.33	0.45	0.32	1.13	0	3.6	3.35	0	1.04	0.92	0	0.27
GFVZ01.1.fsa_nt_GFVZ01146475.1_c310245_g3	.	UniRef90_B7PM55	.	6.21	7.83	5.89	18.46	19.27	18.36	21.54	14.99	6.61	5.84	7.99	3.54	2.37	4.24	1.89	2.42	3.98	3.13	2.94
GFVZ01.1.fsa_nt_GFVZ01146594.1_c296643_g1	.	UniRef90_A0A6B0UAR8	.	17.52	15.96	10.11	13.43	11.52	8.03	10.24	9.4	2.6	1.55	4.89	0.36	10.96	7	0	4.53	0.75	0.84	3.08
GFVZ01.1.fsa_nt_GFVZ01146756.1_c307332_g1	.	.	.	114.98	115.97	80.87	119.92	143.2	112.86	110.94	129.39	19.63	9.65	23.93	4.64	106.04	82.95	19.53	36.31	13.83	13.52	19.6
GFVZ01.1.fsa_nt_GFVZ01146846.1_c306657_g2	NAC1_RAT	UniRef90_A0A4D5RMG8	GO:0042995,GO:0043198,GO:0043197,GO:0099055,GO:0014704,GO:0031226,GO:0005874,GO:0005739,GO:0005654,GO:0005886,GO:0045211,GO:0042383,GO:0030315,GO:0030018,GO:0030506,GO:0005509,GO:1905060,GO:0005432,GO:0005516,GO:0099580,GO:1901660,GO:0070509,GO:0070588,GO:0006816,GO:0060402,GO:0086064,GO:0006874,GO:0071320,GO:0071456,GO:0034614,GO:0006883,GO:0030501,GO:0007204,GO:0010763,GO:0098735,GO:0051924,GO:…	18.42	22.04	9.75	30.95	31.03	29.49	35.15	26.55	2.31	1.87	2.01	2	5.83	4.49	0.95	4.99	6.33	8.53	5.47
GFVZ01.1.fsa_nt_GFVZ01146860.1_c301396_g2	DIEXF_XENTR	UniRef90_B7QI03	GO:0005730,GO:0032040,GO:0019843,GO:0034511,GO:0048546,GO:0031017,GO:0090594,GO:0000462,GO:0035265,GO:0030163,GO:0031648,GO:0048485,GO:0005634	17.19	19.04	13.15	33.66	30.05	38.57	40.55	37.14	5.99	6.59	6.06	7.73	8.46	7.7	3.68	4.88	11.4	8.93	7.92
GFVZ01.1.fsa_nt_GFVZ01146999.1_c307823_g1	SRSF4_HUMAN	UniRef90_A0A090XDU6	GO:0016607,GO:0005654,GO:0005634,GO:0003723,GO:1990825,GO:0031124,GO:0045292,GO:0006406,GO:0006397,GO:0000398,GO:0048025,GO:0000381,GO:0032868,GO:0006405,GO:0008380,GO:0000375,GO:0003676	9.81	10.07	3.59	25.08	34.67	22.9	14.22	25.26	0	2.45	0	0	5.01	3.24	0	2.19	1.56	1.26	0
GFVZ01.1.fsa_nt_GFVZ01147104.1_c271677_g1	.	.	.	14.99	12.16	3.96	18.08	12.02	11.87	7.77	18.71	0.47	0	1.55	0.46	2.49	1.48	0	0	1.93	1.44	1.12
GFVZ01.1.fsa_nt_GFVZ01147129.1_c298834_g8	.	.	.	24.34	21.26	6.58	19.18	26.34	13.91	18.59	16.82	1.55	2.1	4.32	1.79	4.55	4.77	0	0	0.54	4.09	1.25
GFVZ01.1.fsa_nt_GFVZ01147183.1_c294172_g1	CANB2_DROME	UniRef90_A0A131YDF8	GO:0005955,GO:0008021,GO:0005509,GO:0008597,GO:0005516,GO:0051321,GO:0007269,GO:0006470,GO:0045214,GO:0030241,GO:0030431,GO:0016192	84.09	95.88	71.42	95.05	100.21	87.93	51.65	89.18	27.04	27.32	24.27	19.62	26.31	29.41	12.71	21.76	21.28	17.84	16.86
GFVZ01.1.fsa_nt_GFVZ01147257.1_c305747_g3	.	.	.	19.05	20.09	22.31	39.76	33.64	36.73	51.96	39.38	0	0	0	0	0	0	5.21	3.66	1.64	1.09	2.57
GFVZ01.1.fsa_nt_GFVZ01147467.1_c309961_g1	.	.	.	6.1	6.8	7.62	7.95	9.28	6.49	3.46	7.06	0.87	0	2.24	0	14.57	13.43	4.79	4.8	1.72	2.8	3.42
GFVZ01.1.fsa_nt_GFVZ01148024.1_c309407_g3	RB39A_HUMAN	UniRef90_A0A0C9R195	GO:0005829,GO:0000139,GO:0005764,GO:0045335,GO:0030670,GO:0005886,GO:0005525,GO:0003924,GO:0006914,GO:0006886,GO:0090383,GO:0090385,GO:0032482	23.59	22.82	17.63	67.57	75.59	75.84	111.51	59.68	1.58	0.42	3.19	0.18	2.84	5.48	0.72	1.65	3.73	4.07	3.63
GFVZ01.1.fsa_nt_GFVZ01148039.1_c309534_g6	.	UniRef90_UPI0011616A2E	.	0.42	3.11	0	13.69	11.64	23.14	8.87	22.81	0	0.4	0	0	1.95	0	1.39	1.15	0	0	0
GFVZ01.1.fsa_nt_GFVZ01148099.1_c291792_g1	.	UniRef90_B7PXD9	.	6.37	7.48	4.22	4.57	4.48	4.61	1.47	4.31	0.89	0	0	0	0	0	0	0	1.21	0.33	4.9
GFVZ01.1.fsa_nt_GFVZ01148236.1_c300595_g1	.	UniRef90_UPI00116182E0	.	229.61	258.05	166.24	236.88	239.85	300.18	283.13	293.44	28.7	16.79	28.3	2.65	88	80.69	41.66	63.03	22.86	24.85	27.57
GFVZ01.1.fsa_nt_GFVZ01148480.1_c267029_g1	.	.	.	52.99	48.26	25.08	45.99	61.75	40.35	36.82	37.92	0	1.26	3.01	0.91	23.44	39.68	10.81	19.76	5.77	0	0
GFVZ01.1.fsa_nt_GFVZ01148555.1_c309121_g1	FA20C_DROME	UniRef90_A0A131XRK6	GO:0005576,GO:0005794,GO:0000139,GO:0016021,GO:0005524,GO:0046872,GO:0016773,GO:0004672,GO:0004674,GO:0006468	0.87	1.58	1.18	4.39	3.98	4.35	2.36	2.64	1.37	0	1.27	0.31	3.23	0	0.91	0.44	0.19	1.43	0.65
GFVZ01.1.fsa_nt_GFVZ01148794.1_c294297_g1	.	UniRef90_A0A4D5RBS9	.	29.73	51.35	27.29	40.34	39.31	38.75	32.66	43.23	4.93	2.63	5.03	0.98	10.32	14.4	5.12	7.59	4.97	6.24	4.64
GFVZ01.1.fsa_nt_GFVZ01148938.1_c309578_g3	.	.	.	2.49	2.33	0.52	7.75	7.91	12.77	2.06	6.68	1.82	0.32	0	0.97	0	1.68	0	0	3.02	2.27	5.64
GFVZ01.1.fsa_nt_GFVZ01148966.1_c305575_g1	.	UniRef90_B7PGR6	.	1.06	2.68	2.34	22.6	21.04	22.05	10.19	32.92	0	0.45	0	0	0	0	2.17	0	0.74	1.06	0.57
GFVZ01.1.fsa_nt_GFVZ01149170.1_c300539_g2	.	.	.	8.19	14.99	5.57	8.72	9.97	8.14	6.38	10.03	0.92	0.37	1.1	0.78	2.38	10.3	1.97	0	1.6	3.84	3.49
GFVZ01.1.fsa_nt_GFVZ01149717.1_c305424_g2	RBMX2_RAT	UniRef90_A0A131ZBP0	GO:0005634,GO:0005686,GO:0071005,GO:0003723,GO:0000398	42.18	47.8	32.91	38.93	33.83	38.2	36.37	36.13	7.08	4.22	17.26	15.07	6.06	10.25	0	0	6.22	3.16	12.04
GFVZ01.1.fsa_nt_GFVZ01150038.1_c307691_g2	RGMB_MOUSE	UniRef90_B7P4U0	GO:0046658,GO:0005793,GO:0045121,GO:0005886,GO:0015026,GO:0042802,GO:0030509,GO:0007155,GO:0045893,GO:0007165	31.01	35.13	34.09	25.76	26.39	28.28	27.7	33.19	5.01	10.54	7.26	7.81	3.62	4.95	1.95	3.06	19.62	11.27	12.46
GFVZ01.1.fsa_nt_GFVZ01150230.1_c301901_g3	.	UniRef90_A0A147BD43	.	3.41	3.04	2.94	14.68	14.88	13.91	21.32	11.43	2.12	0	0.86	2.01	0	3.31	0	0	7.54	4.7	1.26
GFVZ01.1.fsa_nt_GFVZ01150233.1_c306593_g1	RB6I2_RAT	UniRef90_B7PYK1	GO:0005737,GO:0005829,GO:0000139,GO:0016020,GO:0005815,GO:0014069,GO:0098831,GO:0045202,GO:0008021,GO:0030165,GO:0017137,GO:0015031,GO:0042147	8.03	11.34	3.93	19.66	17.4	15.86	21.06	16.62	1.12	0.92	1.7	0.64	3.09	2.32	2.03	1.05	2.47	2.02	3.08
GFVZ01.1.fsa_nt_GFVZ01150517.1_c303923_g1	SPPL3_HUMAN	UniRef90_A0A4D5RB77	GO:0033116,GO:0005794,GO:0030660,GO:0071458,GO:0071556,GO:0043231,GO:0016020,GO:0005886,GO:0005791,GO:0042500,GO:0042803,GO:0033619,GO:0070886,GO:0007204,GO:0032092,GO:0035307,GO:0006465,GO:0050852,GO:0004190,GO:0016021	3.94	5.44	3.89	6.25	5.84	5.92	8.08	6.31	1.46	1.1	1.24	2.27	0	0	0.25	3.72	1.61	2.17	0.74
GFVZ01.1.fsa_nt_GFVZ01150887.1_c303078_g1	ARRD2_MOUSE	UniRef90_B7QNE4	GO:0031410,GO:0005886	6.41	2.01	2.72	20.51	17.33	17.38	11.07	13.38	1.25	2.64	0.72	0	0	1.45	0	3.25	1.1	4.15	4.39
GFVZ01.1.fsa_nt_GFVZ01151446.1_c283413_g1	.	UniRef90_B7PVU9	.	6.49	3.37	3.83	15.96	17.02	24.42	23.14	24.6	0	0.88	4.19	1.47	0	1.34	0.94	0.79	6.57	1.5	0
GFVZ01.1.fsa_nt_GFVZ01151873.1_c307017_g3	SPNS1_XENLA	UniRef90_A0A4D5RZB3	GO:0005887,GO:0005743,GO:0006869,GO:0055085,GO:0016021,GO:0022857	10.54	9.31	4.69	19.94	23.79	15.36	14.68	17.79	1.17	1.13	0.2	4.56	2.12	1.49	2.48	0.22	8.65	4.5	2.08
GFVZ01.1.fsa_nt_GFVZ01152106.1_c300738_g4	HINT3_XENTR	UniRef90_B7PCH9	GO:0005737,GO:0005634,GO:0016787,GO:0000166	9.32	9.34	7.14	14.08	12.31	13.44	5.81	12.73	5.48	6.25	1.52	2.69	0	3.13	3.75	4.33	2.98	2.09	2.59
GFVZ01.1.fsa_nt_GFVZ01152529.1_c309262_g5	.	UniRef90_A0A6B0USL9	.	5.84	3.36	0.76	2.99	5.59	5.6	3.79	3.25	2.33	0.33	0.4	1.3	0	1.37	0	0	2.79	0	0
GFVZ01.1.fsa_nt_GFVZ01152659.1_c3443_g1	.	.	.	4.84	5.46	1.96	68.72	48.6	46.52	46.02	31.01	0	1.65	0	3.75	0	0	0	0	4.05	0	0
GFVZ01.1.fsa_nt_GFVZ01152930.1_c308553_g3	.	.	.	108.54	146.7	85.02	146.23	152.3	142.84	190.83	152.13	9.33	6.69	16.1	2.02	21.87	34.21	11.71	14.48	11.88	8.77	11.2
GFVZ01.1.fsa_nt_GFVZ01153180.1_c305374_g1	.	.	.	10.51	10.77	5.97	17.92	22.45	20.23	15.64	14.7	1.66	1.49	1.03	0.16	6.51	2.65	1.51	5.64	2.7	0.96	1.18
GFVZ01.1.fsa_nt_GFVZ01153204.1_c278539_g1	.	.	.	2.69	10.41	0	29.82	32.23	42.16	19.86	25.86	0	0	0	0	19.91	0.3	5.75	0	1.43	0	0
GFVZ01.1.fsa_nt_GFVZ01153474.1_c309830_g1	4ET_MOUSE	UniRef90_A0A147BRV4	GO:0005737,GO:0005829,GO:0043231,GO:0016607,GO:0005634,GO:0000932,GO:0016605,GO:0003729,GO:0005049,GO:0045665,GO:0017148,GO:0015031,GO:0019827	3.41	4.05	1.79	17.04	16.36	23.72	11.63	12	0.52	0.32	0.65	2.35	3.24	2.89	1.11	0.6	5.18	3.29	3.71
GFVZ01.1.fsa_nt_GFVZ01153557.1_c309194_g2	KAPR2_DROME	UniRef90_B7QFG1	GO:0005952,GO:0005737,GO:0005829,GO:0048471,GO:0032991,GO:0030315,GO:0047555,GO:0031698,GO:0030552,GO:0008603,GO:0019904,GO:0042803,GO:0034236,GO:0036094,GO:0019934,GO:0051291,GO:0045859,GO:0097338,GO:0005886,GO:0007411,GO:0048148,GO:0048149,GO:0071361,GO:0007623,GO:0045475,GO:0007622	5.15	8.17	2.51	24.16	24.41	27.2	17.43	20.2	1.98	0.47	0	1.67	0.35	0.35	0	16.07	0.72	0.79	0.45
GFVZ01.1.fsa_nt_GFVZ01153564.1_c286862_g1	.	UniRef90_A0A131Y4Z7	.	5.67	6.84	1.75	38.07	41.78	45.25	24.28	24.99	0.07	0	0	0	0	0.77	2.87	0	2.77	1.15	0.89
GFVZ01.1.fsa_nt_GFVZ01153821.1_c272844_g1	.	.	.	25.25	37.29	11.25	60.62	77.24	53.74	39.98	52.12	3.67	7.37	1.47	6.22	10.49	5.96	3.96	2.75	10.32	5.63	6.41
GFVZ01.1.fsa_nt_GFVZ01153882.1_c309955_g1	CCDCX_DROME	UniRef90_A0A147BD20	.	3.47	3.38	3.33	22.12	25.95	31.9	26.91	16.7	0.46	0.14	0	0	0.5	1.29	0.77	0.31	1.68	0	0.76
GFVZ01.1.fsa_nt_GFVZ01154464.1_c300643_g2	.	.	.	62.68	53.63	44.6	42.87	51.29	42.46	29.18	41.92	10.26	4.04	11.24	0.7	35.78	31.9	8.24	11.74	5.69	6.22	8.65
GFVZ01.1.fsa_nt_GFVZ01154707.1_c305619_g2	.	UniRef90_A0A6B0VEI4	GO:0003676	9.97	7.73	2.62	23.99	27.67	23.99	11.1	24.81	3.36	1.42	2.43	2.55	0	3.17	0	4.62	0.78	2.33	0
GFVZ01.1.fsa_nt_GFVZ01154908.1_c291021_g1	HEMK1_MOUSE	UniRef90_A0A0K8R6I8	GO:0005739,GO:0003676,GO:0008276,GO:0102559	4.53	2.64	1.37	9.51	7.71	8.92	2.7	9.82	7.63	0	0	0	0	1.71	0	1.01	0	0	3.32
GFVZ01.1.fsa_nt_GFVZ01154912.1_c303499_g2	.	UniRef90_A0A147BEJ1	.	19.3	21.77	13.63	38.74	41.83	36.36	26.24	38.59	6.55	8.33	11.31	17.81	0.63	5	3.54	8.18	8.46	3.8	7.38
GFVZ01.1.fsa_nt_GFVZ01155043.1_c297808_g6	.	UniRef90_A0A6B0U526	.	6.28	8.28	5.27	13.7	14.84	12.52	7.34	9.45	0.64	0.89	0.53	0	0	3.7	0	1.95	0.98	1.58	1.14
GFVZ01.1.fsa_nt_GFVZ01155117.1_c302372_g2	.	UniRef90_A0A6B0TXJ8	.	6.23	8.71	4.36	12.03	12.22	7.64	4.19	9.26	0.82	1.4	4.12	3.07	0.68	1.41	0.6	0.73	1.5	0.95	0.37
GFVZ01.1.fsa_nt_GFVZ01155497.1_c304742_g1	ZASP_DROME	UniRef90_A0A4D5RYG3	GO:0015629,GO:0045177,GO:0045178,GO:0016323,GO:0031252,GO:0005913,GO:0031941,GO:0005925,GO:0005927,GO:0001725,GO:0030018,GO:0005915,GO:0003779,GO:0042805,GO:0046872,GO:0051371,GO:0030036,GO:0061061,GO:0030239,GO:0001952,GO:0005515	2.5	2.42	1.98	5.08	5.31	2.68	2.96	3.16	0.51	1.06	0	0.63	1.44	1.48	0.54	1.4	1.49	0.42	1.1
GFVZ01.1.fsa_nt_GFVZ01155978.1_c292645_g1	DUSK4_DROME	UniRef90_A0A6B0V858	GO:0005737,GO:0005634,GO:0016791,GO:0004725,GO:0008138,GO:0016311,GO:0043508,GO:0006470	3.23	3.38	0.82	20.72	22.99	15.59	23.03	8.7	2.71	0	1.26	1.96	0	0.77	0.34	0	1.04	2.02	2.09
GFVZ01.1.fsa_nt_GFVZ01156203.1_c309242_g3	IQIP1_HUMAN	UniRef90_A0A4D5RPI2	GO:0043194,GO:0005737,GO:0051494	229.31	283.31	224.36	346.39	340.98	316.75	356.63	306.52	30.53	22.36	32.67	10.24	175.49	120.85	44.12	51.43	28.75	27.7	28.93
GFVZ01.1.fsa_nt_GFVZ01156321.1_c306030_g5	.	UniRef90_A0A6B0UUV5	.	7.97	5.9	3.08	25.06	24.11	21.73	16.37	31.79	0	0	0	8.55	0	0	0.98	0	2.76	1.54	0.81
GFVZ01.1.fsa_nt_GFVZ01156892.1_c302044_g8	.	.	.	2.81	5.31	2.6	6.01	5.94	6.88	6.69	4.47	1.56	1.31	1.03	0.31	4.61	1.96	0	0	2.53	0.47	0
GFVZ01.1.fsa_nt_GFVZ01157047.1_c303811_g1	SL9A2_RABIT	UniRef90_A0A131Z2G7	GO:0016021,GO:0015385,GO:0006885,GO:0015299,GO:0006812,GO:0055085	13.76	19.31	20.95	22.84	25.85	18.31	12.88	26.61	3.29	3.81	3.22	3.03	4.87	6.08	1.05	2.48	2.04	1.15	2.11
GFVZ01.1.fsa_nt_GFVZ01157119.1_c304541_g1	.	.	.	1.95	2.82	0.81	15.91	14.1	13.15	6.5	7.07	1.13	0	0	0	0	1.52	0	1.48	4.19	0.89	1.56
GFVZ01.1.fsa_nt_GFVZ01157463.1_c307985_g2	BMPR2_HUMAN	UniRef90_A0A147BIK6	GO:0016324,GO:0009925,GO:0005901,GO:0009986,GO:0005913,GO:0005737,GO:0030425,GO:0005615,GO:0005887,GO:0043025,GO:0005654,GO:0005886,GO:0014069,GO:0043235,GO:0044214,GO:0016362,GO:0005524,GO:0036122,GO:0098821,GO:0045296,GO:0019838,GO:0046872,GO:0004674,GO:1990782,GO:0005024,GO:0009952,GO:0003176,GO:0060840,GO:0060413,GO:0001974,GO:0030509,GO:0007420,GO:0071773,GO:0071363,GO:0009267,GO:0002063,GO:…	43.65	50.03	21.57	80.25	84.78	63.99	43.6	58.56	3.61	1.48	2.32	3.69	0.22	0.82	1.61	1.01	5.37	4.68	4.67
GFVZ01.1.fsa_nt_GFVZ01157489.1_c300847_g1	.	UniRef90_UPI0011619F62	.	4.13	4.97	2.19	5.86	7.32	6.13	6.62	6	0.25	0.35	0.42	1.09	3.17	3.37	0.39	0	2.53	0.85	0.53
GFVZ01.1.fsa_nt_GFVZ01157745.1_c305655_g4	.	UniRef90_A0A6B0UTQ2	.	17.97	23.53	13.27	8.44	11.83	8.27	8.07	8.74	0	0.78	0.93	1.11	7.74	0.59	4.16	3.44	5.2	4.74	0.68
GFVZ01.1.fsa_nt_GFVZ01158016.1_c305394_g2	.	UniRef90_A0A6B0U2A1	.	337.29	346.74	285.98	395.12	456.86	339.32	322.91	390.35	18.75	15.31	27.09	5.17	123.89	107.85	48.94	56.58	39.76	36.33	56.58
GFVZ01.1.fsa_nt_GFVZ01158126.1_c260852_g1	DSCL_DROME	UniRef90_UPI001161BEE1	GO:0030424,GO:0005887,GO:0005886,GO:0098632,GO:0042802,GO:0007411,GO:0070593,GO:0007156,GO:0048812	0.91	1.81	0.85	5.56	6.64	6.9	5.12	6.27	0	0.47	0	0	4.61	0	0	0	0.34	0	0
GFVZ01.1.fsa_nt_GFVZ01158252.1_c310564_g2	SEPT4_PONAB	UniRef90_B7PKQ6	GO:0031514,GO:0031105,GO:0005525,GO:0007049,GO:0030154,GO:0051301,GO:0007283	52.73	77.19	40.96	193.77	170.68	182.48	165.78	180.06	5.05	1.53	2.06	2.27	6.73	5.45	1.59	0.27	4.85	5.4	2.42
GFVZ01.1.fsa_nt_GFVZ01158369.1_c288897_g1	.	UniRef90_B7P8P7	.	19.2	25.16	15.65	16.55	13.55	24.74	26.88	19.5	0	0	0	0	0	4.81	1.12	11.67	0	0	0
GFVZ01.1.fsa_nt_GFVZ01158544.1_c309373_g3	.	UniRef90_A0A4D5RTQ3	.	29.69	43.92	32.37	81.32	74.25	63.53	49.03	82.53	9.94	7.95	2.81	8.94	1.12	0.89	2.21	3.89	13.08	9.66	8.48
GFVZ01.1.fsa_nt_GFVZ01158637.1_c286164_g1	.	UniRef90_A0A6B0UU33	.	3.84	15.72	2.48	10.78	12.43	11.51	14.82	22.21	0.74	3.57	2.19	0.9	3	2.11	0	0	1.87	1.47	1.78
GFVZ01.1.fsa_nt_GFVZ01158732.1_c303548_g1	CPLX_DROME	UniRef90_A0A6B0UY45	GO:0005829,GO:0016020,GO:0031594,GO:0048786,GO:0031201,GO:0043195,GO:0061174,GO:0005326,GO:0000149,GO:0019905,GO:0050804,GO:0046929,GO:0007274,GO:0046928,GO:0051124,GO:0016079,GO:0006836	400.95	543.22	265.67	796.34	903.51	749.33	695.91	764.58	12.99	11.18	19.27	4.81	60.41	58.72	18.87	32.19	31.01	30.84	34.96
GFVZ01.1.fsa_nt_GFVZ01159223.1_c307078_g2	.	UniRef90_A0A4D5S5K2	.	8.52	0.84	0.84	7.97	11.85	8.22	19.76	6.27	0.78	2.85	0.67	0.73	3.44	0	1.39	0	3.05	0	4.72
GFVZ01.1.fsa_nt_GFVZ01159707.1_c308342_g3	SLO_DROME	UniRef90_A0A224YJ24	GO:0016021,GO:0016020,GO:0043005,GO:0043025,GO:0005886,GO:0045211,GO:0015269,GO:0060072,GO:0005244,GO:0048512,GO:0007623,GO:0045433,GO:1900074,GO:0006813,GO:0034765,GO:0008582,GO:0042493,GO:0005216,GO:0006811,GO:0055085	1.8	4.1	0	3.21	4.51	6.04	4.42	4.01	1.4	0	0	4.91	0.01	1.03	0	0	1.81	1.88	0.45
GFVZ01.1.fsa_nt_GFVZ01159859.1_c278231_g1	BANP_BOVIN	UniRef90_A0A6B0V7D4	GO:0005634,GO:0003677,GO:0007049,GO:0006325,GO:0007275,GO:0042177,GO:0034504	8.97	20.97	8.65	13.01	13.65	16.11	13.52	12.8	2.18	3.1	2.03	6.51	5.05	0.9	1.12	0.51	7.15	10.58	4.54
GFVZ01.1.fsa_nt_GFVZ01160331.1_c295826_g2	.	.	.	23.89	25.55	19.5	25.77	29.38	26.23	26.3	27.79	1.54	0.39	2.86	1.39	12.2	12.48	2.84	4.79	1.92	2.1	4.14
GFVZ01.1.fsa_nt_GFVZ01160399.1_c308958_g4	ROBO2_MOUSE	UniRef90_A0A147BGR9	GO:0030673,GO:0009986,GO:0016021,GO:0005886,GO:0008046,GO:0042802,GO:0035904,GO:0003180,GO:0007411,GO:0016199,GO:0007420,GO:0003272,GO:0007156,GO:0001656,GO:0050925,GO:0021891,GO:0003148,GO:0050772,GO:0035481,GO:0003184,GO:0031290,GO:0001657,GO:0060412,GO:0005515	5.38	3.87	4.25	13.07	12.76	12.04	10.55	9.83	0.56	0	0.93	0.55	0	1.19	0.42	0.86	4.01	5.09	0.67
GFVZ01.1.fsa_nt_GFVZ01160509.1_c295145_g2	DACH1_HUMAN	UniRef90_UPI0011616476	GO:0005737,GO:0005634,GO:0005667,GO:0001227,GO:0000978,GO:0000977,GO:0008283,GO:0046545,GO:0030336,GO:0060244,GO:2000279,GO:0048147,GO:0010944,GO:0000122,GO:0045892,GO:0033262,GO:0006355,GO:0007585,GO:0001967	4.79	4.72	3.09	11.31	9.39	10.68	10.95	8.28	0.08	0.38	0.62	0	0	0.99	0	0	3.25	2.77	1.33
GFVZ01.1.fsa_nt_GFVZ01160634.1_c297176_g1	Y0417_DROME	UniRef90_A0A4D5RKD5	GO:0005737,GO:0004724,GO:0046872,GO:0004722,GO:0006470,GO:0003824	19.24	17.87	9.63	27.75	25.57	29.28	30.56	24.54	2.31	5.13	1.4	13.83	1.49	5.33	2.28	0.43	29.69	19.83	15.17
GFVZ01.1.fsa_nt_GFVZ01160729.1_c309486_g4	.	UniRef90_A0A4D5RVM9	.	18.08	23.14	10.39	36.16	24.85	13.37	22.58	27.55	5.06	2.48	1.92	0.29	1.58	3.79	1	0.3	3.03	1.58	0.66
GFVZ01.1.fsa_nt_GFVZ01160940.1_c296795_g1	.	UniRef90_A0A4D5RRB5	.	76.84	81.62	79.53	123.54	110.03	125.37	78.57	123.04	12.61	7.19	15.92	17.91	57.45	41.65	22.21	29.21	25.24	19.22	22.35
GFVZ01.1.fsa_nt_GFVZ01160970.1_c308654_g1	RAB3_DROME	UniRef90_B7PEJ6	GO:0030054,GO:0005768,GO:0005886,GO:0048786,GO:0045202,GO:0008021,GO:0031982,GO:0005525,GO:0003924,GO:0048789,GO:0006886,GO:0048790,GO:0007269,GO:0072659,GO:0009306,GO:0032482,GO:0017157,GO:0048172,GO:0031630,GO:0006904,GO:0016192	124.56	148	132.24	88.77	93.12	77.92	84.24	96.59	22.35	15.3	22.87	8.95	52.43	45.55	26.52	31.35	16.33	20.79	14.53
GFVZ01.1.fsa_nt_GFVZ01160974.1_c302033_g1	.	UniRef90_A0A6B0UL59	.	105.51	101.65	97.64	121.51	118.51	109.39	122.42	122.21	14.03	6.16	10.2	1.46	61.72	58.49	20.09	21.49	15.32	15.61	18.22
GFVZ01.1.fsa_nt_GFVZ01161547.1_c308559_g1	SPTCA_DROME	UniRef90_A0A4D5RQ99	GO:0016323,GO:0005938,GO:0005856,GO:0045169,GO:0005794,GO:0031594,GO:0005886,GO:0045170,GO:0003779,GO:0005509,GO:0005516,GO:0008017,GO:0051693,GO:0016199,GO:0007417,GO:0045478,GO:0048134,GO:0030727,GO:0007294,GO:0042062,GO:0048790,GO:0007026,GO:0007274,GO:0007308,GO:0030707,GO:0007009,GO:0008360,GO:0050807,GO:0005515	84.52	98.38	94.98	80.93	77.49	61.61	44.1	79.2	54	51.98	48.58	30.1	19.26	18.68	11.24	14.98	17.29	12.86	13.55
GFVZ01.1.fsa_nt_GFVZ01161781.1_c294806_g2	AGRIN_HUMAN	UniRef90_UPI0011615DB9	GO:0005604,GO:0030054,GO:0062023,GO:0005829,GO:0070062,GO:0005576,GO:0005796,GO:0016021,GO:0043202,GO:0005886,GO:0045202,GO:0005509,GO:0035374,GO:0002162,GO:0043395,GO:0043236,GO:0033691,GO:0005200,GO:0009887,GO:0045162,GO:0016358,GO:0030198,GO:0007213,GO:0006024,GO:0006027,GO:0008045,GO:0007528,GO:0051491,GO:0043547,GO:0045887,GO:0045944,GO:0043113,GO:0001523,GO:0007165,GO:0050808,GO:0009888	9.88	20.12	8.11	22.67	18.46	16.52	7.42	14.79	0.66	1.85	0	0	0	1.84	0.33	0	2.05	0.96	0.53
GFVZ01.1.fsa_nt_GFVZ01161960.1_c310544_g2	KIF3B_HUMAN	UniRef90_A0A4D5RNN9	GO:1904115,GO:0005813,GO:0097542,GO:0005929,GO:0005829,GO:0070062,GO:0005871,GO:0016939,GO:0016020,GO:0005874,GO:0015630,GO:0030496,GO:0005873,GO:0005819,GO:0005524,GO:0008574,GO:0016887,GO:0120170,GO:0008017,GO:0003777,GO:0017048,GO:0008089,GO:0019886,GO:0007368,GO:0035735,GO:0007018,GO:0007100,GO:0090307,GO:0007052,GO:0072383,GO:0032467,GO:0006890	42.58	56.54	35.75	51.74	48.78	53.79	32.46	40.14	11.29	10.2	9.9	7.11	17.22	19.06	7.47	10.46	5.5	5.26	5.84
GFVZ01.1.fsa_nt_GFVZ01161991.1_c307570_g4	KIF1A_ANOGA	UniRef90_UPI0011618BF5	GO:0005737,GO:0005871,GO:0005874,GO:0005875,GO:0005524,GO:0008574,GO:0016887,GO:0008017,GO:0003777,GO:0030705,GO:0007018,GO:0048489,GO:0047496,GO:0016192,GO:0005515	21.44	25.13	19.89	67.43	69.43	72.26	51.76	50.74	2.41	2.5	3.42	1.09	15.34	11.67	3.52	5.94	5.57	3.72	5.53
GFVZ01.1.fsa_nt_GFVZ01162019.1_c344805_g1	.	.	.	14.91	40.01	24.91	73.22	108.8	34.14	41.27	73.53	0	0	0	2.44	0	5.11	0	15.09	10.72	0	0
GFVZ01.1.fsa_nt_GFVZ01162028.1_c308996_g1	ATG13_DANRE	UniRef90_A0A4D5RHQ3	GO:1990316,GO:0005829,GO:0019898,GO:0000407,GO:0019901,GO:0019887,GO:0032147,GO:0000045,GO:0000422,GO:0016236,GO:0000423,GO:0034727,GO:0034497	6.65	9.73	4.47	13.48	13.44	17.07	20.96	14.48	0.72	1.49	2.03	3.28	0.18	1.84	0	0.3	2.65	2.31	1.83
GFVZ01.1.fsa_nt_GFVZ01162268.1_c278204_g1	.	.	.	11.55	6.79	9.06	11.19	11.73	6.13	9.14	8.28	3.33	0.76	0	0.54	0	1.16	0.81	0	2.26	1.26	0
GFVZ01.1.fsa_nt_GFVZ01162341.1_c289756_g1	.	UniRef90_A0A4D5RC50	.	5.96	5.29	2.71	10.31	9.29	11.9	10.78	7.14	0.97	0.5	2.02	1.98	0.98	2.18	1.32	3.14	8.33	4.39	3.71
GFVZ01.1.fsa_nt_GFVZ01162440.1_c295809_g1	.	UniRef90_UPI0011615C9A	.	6.7	13.85	10.09	11.93	7.84	17.98	13.44	13.39	0	0	4.7	0	7.3	3.54	0	1.47	0	0	0
GFVZ01.1.fsa_nt_GFVZ01162696.1_c299266_g1	.	UniRef90_A0A4D5RCU1	GO:0003676	1.89	2.06	0.33	5.67	7.22	5.47	5.07	3.72	1.92	0	0.97	1.15	0.82	0	0	0	6.79	2.6	2.62
GFVZ01.1.fsa_nt_GFVZ01163005.1_c306383_g4	.	UniRef90_A0A6B0UE17	.	14.79	13.87	10.69	10	12.09	10.37	3.75	8.32	1.89	1.88	1.29	0.87	6.81	4.18	2.49	1.87	2.13	0.83	1.04
GFVZ01.1.fsa_nt_GFVZ01163151.1_c307621_g1	S38AB_DANRE	UniRef90_L7MAR5	GO:0016021,GO:0015171,GO:0003333,GO:0006814	0	0.11	0	22.15	23.94	15.98	9.33	13.55	2.45	0	0.81	0	0	1.38	0	0	0	0.32	0
GFVZ01.1.fsa_nt_GFVZ01163683.1_c268872_g2	.	.	.	13.11	11.76	3.96	52.81	59.06	42.25	39.27	34.16	2.15	0	2.82	0	0	0	0	0	0.87	0.32	1.02
GFVZ01.1.fsa_nt_GFVZ01163716.1_c305586_g1	.	UniRef90_A0A147BGS4	.	5.95	7.07	3.52	22.27	20.61	25.92	22.01	18.49	1.58	0.71	1.67	3.62	3.19	2.03	2.64	0.64	4.14	4.11	2.84
GFVZ01.1.fsa_nt_GFVZ01163734.1_c300937_g1	.	UniRef90_B7PYJ0	.	45.35	46.56	33.41	54.86	52.48	50.28	56.83	53.11	1.62	1.15	3.47	0.57	21.17	25.33	9.6	16.2	5.12	4.8	4.96
GFVZ01.1.fsa_nt_GFVZ01164033.1_c303752_g1	.	UniRef90_A0A147BGZ3	.	5.41	6.23	3.67	19.12	19.06	20.51	12.37	16.43	1.59	2.22	1.22	0.29	2.97	0.34	0	0	1.09	0.58	0.37
GFVZ01.1.fsa_nt_GFVZ01164169.1_c305765_g1	PTPS_POERE	UniRef90_A0A131Y3J9	GO:0003874,GO:0046872,GO:0006729	8.82	10.79	4.5	5.17	3.78	8.09	1.98	3.22	1.07	0.79	2.21	0	0	0.75	1.29	0.82	0	3.61	2.25
GFVZ01.1.fsa_nt_GFVZ01164489.1_c290884_g2	T22D1_HUMAN	UniRef90_A0A4D5RRG3	GO:0005737,GO:0005634,GO:0000981,GO:0006366,GO:0003700,GO:0006355	13.72	18.14	14.85	17.02	13.8	18.52	25.71	21.17	0	1.74	2.96	10.89	3.18	3.88	1.46	3.08	2.67	0.95	2.76
GFVZ01.1.fsa_nt_GFVZ01164698.1_c310703_g2	.	.	.	6.52	9.68	2.92	30.8	27.33	18.65	15.55	20.24	5.48	4.81	4.72	5.54	2.16	4.31	2.34	1.63	3.19	3.39	3.62
GFVZ01.1.fsa_nt_GFVZ01164732.1_c305660_g1	.	UniRef90_A0A6B0UYM8	.	14.51	16.33	7.38	26.2	30.18	26.19	18.29	16.72	1.57	1.94	0	0.19	6	2.86	0.88	3.39	0.92	2.01	0.43
GFVZ01.1.fsa_nt_GFVZ01164802.1_c301220_g3	.	UniRef90_B7P1Q1	.	277.71	308.5	249.65	159.98	195.25	195.74	228.3	188.66	41.58	16.3	48.07	5.71	260.38	180.04	79.24	107.84	34.91	40.62	42.99
GFVZ01.1.fsa_nt_GFVZ01165294.1_c294010_g2	FACR2_HUMAN	UniRef90_L7LZE2	GO:0005779,GO:0005782,GO:0005777,GO:0102965,GO:0080019,GO:0016491,GO:0006629,GO:0035336,GO:0010025	13.85	15.19	11.74	17.43	20.95	15.29	16.24	19.05	7.65	6.02	7.15	3.82	2.09	1.45	0.88	1.8	2.25	4.44	4.29
GFVZ01.1.fsa_nt_GFVZ01165736.1_c310205_g1	.	UniRef90_A0A147BMR7	GO:0035556	3.48	4.54	3.45	8.69	8.78	9.24	9.42	8.96	1	0.8	1.06	0	1.7	3.06	0.22	1.19	0.31	1.03	0.34
GFVZ01.1.fsa_nt_GFVZ01165972.1_c309121_g1	FA20C_DROME	UniRef90_A0A131XRK6	GO:0005576,GO:0005794,GO:0000139,GO:0016021,GO:0005524,GO:0046872,GO:0016773,GO:0004672,GO:0004674,GO:0006468	6.84	6.88	5.48	8.59	10.66	10.64	8.38	10.61	3.62	2.65	3.07	4.98	0.69	2.78	0.93	0.51	3.55	2.69	2.86
GFVZ01.1.fsa_nt_GFVZ01166338.1_c304206_g1	VMP1_XENTR	UniRef90_B7PTG6	GO:0005783,GO:0033116,GO:0016021,GO:0005886,GO:0005774,GO:0006914,GO:0007030	11.89	12.39	4.25	33.35	37.64	39.08	26.32	31.58	1.33	0	0	0	0	0	0.94	0	0	1.77	0
GFVZ01.1.fsa_nt_GFVZ01166890.1_c311127_g2	.	.	.	10.21	10.29	9.77	9.67	8.2	5.29	1.73	8.65	2.03	1.24	2.05	4.15	3	1.11	0.53	0	0.71	1.58	1.72
GFVZ01.1.fsa_nt_GFVZ01167105.1_c296931_g1	NGLY1_CHICK	UniRef90_B7QGL1	GO:0005737,GO:0005829,GO:0005634,GO:0046872,GO:0000224,GO:0006516,GO:0006517,GO:0006515	4.05	4.16	2.52	6.98	7.6	7.29	7.22	7.32	3.63	3.31	1.35	3.76	0	1.83	0.35	0.22	3.48	3.46	1.95
GFVZ01.1.fsa_nt_GFVZ01167159.1_c300534_g4	.	UniRef90_A0A4Y5T7G2	GO:0005179,GO:0005576	166.44	169.93	116.84	78.7	60.26	40.16	24.91	54.96	6.23	5.49	9.46	1.23	5.73	9.79	3.54	3.18	2.24	3.31	6.03
GFVZ01.1.fsa_nt_GFVZ01167246.1_c299960_g1	NPT2B_HUMAN	UniRef90_B7PLN4	GO:0016324,GO:0005903,GO:0031526,GO:0016021,GO:0005887,GO:0005886,GO:0031982,GO:0042301,GO:0031402,GO:0015321,GO:0005436,GO:0030643,GO:0044267,GO:0001701,GO:0006817,GO:0043627,GO:0044341,GO:0016020	20.62	13.57	6.32	28.87	27.64	29.86	44.75	21.23	2.91	2.09	2.62	2.9	3.7	4.43	2.24	0	1.79	2.86	0.66
GFVZ01.1.fsa_nt_GFVZ01167269.1_c304785_g2	FREQ_DROME	UniRef90_UPI00116156C6	GO:0016020,GO:0098793,GO:0005509,GO:0008048,GO:0007268,GO:0007528,GO:0007269,GO:0046928	15.31	13.62	5.85	31.88	36.38	18.14	31.84	30.79	2.32	1.53	5.51	0	0	0	0	10.38	1.19	5.38	1.4
GFVZ01.1.fsa_nt_GFVZ01167325.1_c307466_g1	PLS1_HUMAN	UniRef90_A0A4D5RPY7	GO:0062023,GO:0005737,GO:0005829,GO:0070062,GO:0005794,GO:0005887,GO:0016020,GO:0045121,GO:0005730,GO:0005634,GO:0048471,GO:0005886,GO:0005509,GO:0042609,GO:0003677,GO:0001228,GO:0019899,GO:0005154,GO:0017128,GO:0017124,GO:0006953,GO:0006915,GO:0051607,GO:0045071,GO:0006659,GO:0017121,GO:0030168,GO:2000373,GO:0010628,GO:0045089,GO:0045944,GO:0060368,GO:0033003,GO:0035456	9.83	10.63	12.05	9.6	5.62	19.72	13.1	6.77	0.28	0.81	0.94	3.55	1.2	1.64	0	2.38	2.14	2.38	2.82
GFVZ01.1.fsa_nt_GFVZ01168107.1_c306346_g2	.	UniRef90_A0A6B0UEI2	.	8.76	14.58	10.13	10.71	14.68	11.37	8.83	12.58	2.17	1.49	1.48	0.08	2.99	5.31	0.85	1.8	1.63	1.49	3.19
GFVZ01.1.fsa_nt_GFVZ01168748.1_c307518_g1	.	UniRef90_A0A6B0UY22	.	24.97	27.88	15.3	24.81	26.47	22.55	43.87	21.97	5.53	3.53	3.5	1.58	10.52	8.32	2.05	3.36	2.21	1.59	2.74
GFVZ01.1.fsa_nt_GFVZ01169088.1_c300640_g1	CY561_PIG	UniRef90_B7PLZ8	GO:0016021,GO:0005765,GO:0030658,GO:0000293,GO:0046872,GO:0016491,GO:0022900	12.61	14	8.81	39.31	38.8	33.71	28.73	28.75	2.96	1.5	1.56	5.45	1.19	0.92	0.84	0.67	2.89	3.15	1.68
GFVZ01.1.fsa_nt_GFVZ01169090.1_c310102_g1	HYCCI_CHICK	UniRef90_V5I267	GO:0005829,GO:0043005,GO:0005886,GO:0042552,GO:0046854,GO:0072659	17.71	16.57	9.34	33.84	31.43	29.39	34.88	26.34	3.3	4.13	5.93	6.63	6.08	7.11	1.78	6.27	8.34	6.89	4.68
GFVZ01.1.fsa_nt_GFVZ01169094.1_c307625_g3	CAC1A_APIME	UniRef90_A0A147BGD1	GO:0005891,GO:0005509,GO:0005245,GO:0034765,GO:0005216,GO:0006811,GO:0055085,GO:0016020	48.75	51.5	45.5	48.85	49.91	49.53	49.18	45.41	4.66	2.32	4.64	5.71	20.81	16.4	12.53	10.57	27.3	20.83	16.37
GFVZ01.1.fsa_nt_GFVZ01169399.1_c304490_g1	.	UniRef90_A0A147BFN0	GO:0008200,GO:0009405,GO:0005576	18.83	21.85	11.73	36.14	37.11	39.05	24.02	25.7	4.67	2.57	2.56	1.2	3.23	0.64	1.22	1.55	1.65	1.52	1.2
GFVZ01.1.fsa_nt_GFVZ01169452.1_c306283_g2	.	.	.	7.84	3.94	4.52	8.88	8.67	5.62	4.28	4.31	1.31	0.24	1.42	0.33	6.9	3.68	1.28	3	0.43	1.08	0.3
GFVZ01.1.fsa_nt_GFVZ01169561.1_c307944_g1	.	.	.	2.88	2.95	1.15	6.51	9.55	9.66	4.58	6.25	1.2	0.89	1.16	1.38	0.09	1.09	0.71	0.9	0.53	1.74	0
GFVZ01.1.fsa_nt_GFVZ01169712.1_c309194_g2	KAPR2_DROME	UniRef90_A0A131XTD4	GO:0005952,GO:0005737,GO:0005829,GO:0005886,GO:0047555,GO:0030552,GO:0008603,GO:0007411,GO:0048148,GO:0048149,GO:0071361,GO:0019934,GO:0007623,GO:0045475,GO:0007622	98.54	127.13	69.62	88.03	92.75	83.97	78.06	81.72	18.69	16.33	16.84	9.7	14.66	15.78	6.88	12.37	13.43	11.3	10.78
GFVZ01.1.fsa_nt_GFVZ01169762.1_c307323_g2	.	UniRef90_UPI001161A6C4	.	25.43	32.94	9.33	37.4	41.68	37.98	26.61	31.68	3.69	2.7	2.32	1.1	3.67	3.96	0.4	1.7	2.99	1.76	2.43
GFVZ01.1.fsa_nt_GFVZ01169763.1_c307956_g2	CRHBP_SHEEP	UniRef90_B7Q2H4	GO:0043679,GO:0030425,GO:0031045,GO:0005615,GO:0005874,GO:0005771,GO:0005634,GO:0043204,GO:0005767,GO:0030141,GO:0043196,GO:0051424,GO:0042277,GO:0048149,GO:0071277,GO:0071320,GO:0071314,GO:0035690,GO:0071392,GO:0071391,GO:0097211,GO:0035903,GO:0035865,GO:0071356,GO:0007565,GO:0009755,GO:0006954,GO:0002125,GO:0051460,GO:1900011,GO:0045055,GO:0080135,GO:0051459,GO:2000310,GO:0001963	45.46	49.53	40.55	80.98	78.65	77.18	58.48	76.88	4.4	3.71	8.45	0.74	34.63	25.62	6.4	8.31	7.52	4.24	6.12
GFVZ01.1.fsa_nt_GFVZ01169964.1_c303772_g1	.	.	.	5.35	5.2	3.68	7.4	6.59	6.75	7.58	7.84	3.04	1.07	0.75	0.4	0.59	5.18	0.56	0	0.38	0.39	1.39
GFVZ01.1.fsa_nt_GFVZ01170065.1_c273055_g1	SRS1B_DANRE	UniRef90_B7QKF8	GO:0005737,GO:0016607,GO:0005634,GO:0003723,GO:0045292,GO:0000381,GO:0003676	149.15	120.2	66.68	207.32	188.61	211.27	114.9	171.22	33.15	20.56	32.42	61.32	12.11	20.17	8.16	15.51	69.26	55.03	64.01
GFVZ01.1.fsa_nt_GFVZ01170096.1_c285993_g1	.	UniRef90_A0A6B0U8U2	.	3.2	3.36	1.79	9.99	10.78	7.49	5.67	6.13	0.84	0	0	0	3.98	4.4	0.62	0	1.71	0	1
GFVZ01.1.fsa_nt_GFVZ01170125.1_c302628_g2	PAX6_XENLA	UniRef90_B7Q4S0	GO:0005634,GO:0043565,GO:0007275,GO:0006355,GO:0003677	2.72	3.29	1.57	6.54	6.48	8.71	6.73	6.51	0	0.34	0	0	0	0.76	0	0	0.37	0.19	0.61
GFVZ01.1.fsa_nt_GFVZ01170138.1_c308131_g1	7UP1_DROME	UniRef90_UPI00116180AF	GO:0005737,GO:0005634,GO:0003700,GO:0001227,GO:0004879,GO:0046982,GO:0042803,GO:0000977,GO:0003707,GO:0008270,GO:0048856,GO:0007510,GO:0030154,GO:0061331,GO:0007503,GO:0021782,GO:0007507,GO:0014019,GO:0007270,GO:0046530,GO:0042331,GO:0007462,GO:0007464,GO:0006357,GO:0007419,GO:0007601	2.67	1.92	1.85	7.53	7.29	8.46	7.64	8.4	0.85	0.53	0	0	0	0.8	0	0	0.47	2.85	0
GFVZ01.1.fsa_nt_GFVZ01170597.1_c308740_g1	KDM5A_HUMAN	UniRef90_A0A4D5RRJ7	GO:0035097,GO:0005730,GO:0005654,GO:0005634,GO:0032993,GO:0031490,GO:0051213,GO:0003677,GO:0003700,GO:0042393,GO:0032452,GO:0034648,GO:0034647,GO:0035064,GO:0003713,GO:0044212,GO:0008270,GO:0006338,GO:0032922,GO:0034720,GO:0033169,GO:0008584,GO:1901726,GO:0000122,GO:0045893,GO:0051090,GO:0007283	37.32	42	30.97	136.83	130.76	138.97	103.27	104.83	8.29	3.81	9.9	9.23	24.13	26.99	9.86	10.39	41.78	26.81	21.43
GFVZ01.1.fsa_nt_GFVZ01170898.1_c295892_g2	.	UniRef90_B7PGU8	.	7.82	11.62	9.07	14.12	13.98	12.69	9.72	13.34	2.8	2.12	2.49	3.67	0	0.43	0.85	0.15	4.34	4.36	2.16
GFVZ01.1.fsa_nt_GFVZ01170971.1_c309226_g1	ECE_LOCMI	UniRef90_A0A147BSP0	GO:0016021,GO:0005886,GO:0004175,GO:0004222,GO:0008270,GO:0006508	2.17	2.85	0.48	6.25	5.77	4.65	3.98	5.28	1.92	0.19	2.6	2.31	0	0	0	0	1.94	1.41	1.76
GFVZ01.1.fsa_nt_GFVZ01171157.1_c310108_g1	.	UniRef90_B7Q8N7	.	18.78	14.4	0	24.99	24.48	23.2	63.29	32.53	0	1.92	0	0	0	1.01	0	0	23.87	6.07	0
GFVZ01.1.fsa_nt_GFVZ01171209.1_c306250_g3	.	.	.	7.85	12.08	2.2	23.68	11.91	30.06	29.19	10.52	0	0.8	2.62	0	0	3.6	0	0	1.18	1.76	1.38
GFVZ01.1.fsa_nt_GFVZ01171390.1_c300221_g2	CLIP1_CHICK	UniRef90_A0A6B0VFD9	GO:0005813,GO:0005881,GO:0030659,GO:0044354,GO:0035371,GO:0005635,GO:0001726,GO:0008017,GO:0051010,GO:0008270,GO:0001578,GO:0031116,GO:0044861	28.35	19.88	15.77	32.6	27.76	30.68	20.79	28.5	4.19	6.04	6.48	6.23	0	0.97	2.45	4.72	6.31	9.36	5.77
GFVZ01.1.fsa_nt_GFVZ01171527.1_c302422_g2	FOXP1_CHICK	UniRef90_A0A131Y8F6	GO:0005634,GO:0003682,GO:0000981,GO:0046872,GO:0046982,GO:0042803,GO:0000978,GO:0055007,GO:0072358,GO:0033152,GO:0098582,GO:0072619,GO:0061140,GO:0008045,GO:1901250,GO:0000122,GO:0050679,GO:0002639,GO:0002053,GO:0045944,GO:0045893,GO:0002329,GO:0098900,GO:0060043,GO:0045214,GO:0007519,GO:0048745,GO:0061470,GO:0021517,GO:0003700,GO:0043565,GO:0006355	3.3	3.18	3.26	8.86	8.76	7.04	6.81	6.02	3.82	1.62	2.08	2.64	0	0.6	0	1.73	3.11	0.89	1.77
GFVZ01.1.fsa_nt_GFVZ01172065.1_c305137_g1	.	.	.	3.07	5.87	0.62	10.4	5.86	9.83	4.08	7.32	2.74	0.48	5.96	0	0	2.15	0	1.57	1.4	1.47	0.81
GFVZ01.1.fsa_nt_GFVZ01172622.1_c294237_g2	.	.	.	5.22	4.75	4.11	13.17	14.43	9.08	8.98	9.45	1.16	0.41	1	0	0.31	1.52	0	0	0.29	1.53	3.78
GFVZ01.1.fsa_nt_GFVZ01172879.1_c296158_g1	BC11A_HUMAN	UniRef90_UPI0011616E2A	GO:0005737,GO:0005654,GO:0005634,GO:0014069,GO:0003700,GO:0001227,GO:0046872,GO:0046982,GO:0042803,GO:0019901,GO:0000978,GO:0043565,GO:1905232,GO:0030517,GO:2000173,GO:0048671,GO:2000171,GO:1903860,GO:0010977,GO:1904800,GO:0032463,GO:0000122,GO:0048672,GO:0010628,GO:0010976,GO:0045944,GO:0016925,GO:0050773,GO:0006355	1.22	2.44	0.66	6.99	7.07	9.96	6.15	5.69	0.42	0.24	0	0.51	0	1.84	1.05	1.07	1.42	0.92	0
GFVZ01.1.fsa_nt_GFVZ01173552.1_c310829_g1	ANK3_MOUSE	UniRef90_UPI0011617AF8	GO:0030424,GO:0043194,GO:0009925,GO:0016323,GO:0009986,GO:0030425,GO:0014704,GO:0016328,GO:0005764,GO:0016020,GO:0031594,GO:0043005,GO:0033268,GO:0033270,GO:0005886,GO:0045211,GO:0042383,GO:0016529,GO:0014731,GO:0045202,GO:0030315,GO:0030018,GO:0045296,GO:0008092,GO:0044325,GO:0140031,GO:0030674,GO:0030507,GO:0005200,GO:0007411,GO:0007409,GO:0071286,GO:0045162,GO:0045184,GO:0043001,GO:0010960,GO:…	1.28	1.67	0.66	3.81	4.44	3.46	3.79	2.98	0	0.29	0	0.67	1.05	0.96	1.03	0.52	7.05	6.43	2.44
GFVZ01.1.fsa_nt_GFVZ01174047.1_c310398_g2	GRIK2_HUMAN	UniRef90_B7PX13	GO:0030054,GO:0032839,GO:0098978,GO:0098686,GO:0005887,GO:0032983,GO:0043204,GO:0005886,GO:0098839,GO:0045211,GO:0042734,GO:0043195,GO:0005234,GO:0008066,GO:0015277,GO:0099507,GO:0030165,GO:0042803,GO:1904315,GO:0031624,GO:0031625,GO:0001662,GO:0006874,GO:0007268,GO:0007215,GO:0060080,GO:0050804,GO:0043524,GO:0051967,GO:0051402,GO:0019228,GO:0043525,GO:0050806,GO:0043113,GO:0046328,GO:0048169,GO:…	176.81	205.55	159.16	197.09	201.71	185.5	126.68	194.43	22.93	10.88	21.17	3.54	80.36	66.72	25.18	38.2	12.27	12.34	18.98
GFVZ01.1.fsa_nt_GFVZ01174490.1_c308544_g3	.	UniRef90_A0A6B0UY77	.	24.07	13.94	5.53	19.42	32.37	22.34	23.66	13.41	0.94	1.26	4.51	0	0	0	0	7.06	1.92	5.06	1.13
GFVZ01.1.fsa_nt_GFVZ01174552.1_c305619_g2	.	UniRef90_UPI00116191BA	GO:0003676	27.05	16.69	14.98	34.05	46.32	38.83	47.61	28.74	4.11	1.78	0	10.52	0	7.78	7.71	0	4.22	3.2	4.98
GFVZ01.1.fsa_nt_GFVZ01174792.1_c284999_g1	.	UniRef90_A0A090X9X9	.	2.17	1	0.79	2.12	2.29	2.96	1.25	3.84	0.77	0.76	0.29	0	0	4.91	3.26	0	1.35	0.14	0
GFVZ01.1.fsa_nt_GFVZ01175186.1_c300277_g1	.	UniRef90_A0A6B0UBU1	.	13.76	17.27	4.99	5.61	7.27	12.36	9.3	6.82	2.3	0	2.12	1.83	0	1.12	0	2.84	0	1.53	0
GFVZ01.1.fsa_nt_GFVZ01175286.1_c302497_g4	COMDA_HUMAN	UniRef90_B7PHU9	GO:0005737,GO:0005634	12.45	14.99	8.16	12.29	12.79	13.34	12.29	14.92	6.19	4.81	3.9	3.4	4.58	1.17	2.73	2.68	2.51	4.2	2.72
GFVZ01.1.fsa_nt_GFVZ01175473.1_c296057_g1	SMOX_MOUSE	UniRef90_A0A6B0VCQ7	GO:0005737,GO:0043231,GO:0031965,GO:0005654,GO:0005634,GO:0052895,GO:0052894,GO:0016491,GO:0046592,GO:0052901,GO:0006598,GO:0046208,GO:0055114	11.34	11.61	12.83	3.37	3.27	4.09	5.52	2.65	6.27	10.93	2.39	14.22	0	0	0.41	0.47	0.79	0	0
GFVZ01.1.fsa_nt_GFVZ01175766.1_c282240_g1	.	.	.	7.9	3.07	1.25	35.66	30.95	34.67	53.86	39.44	1.2	0	0	1.16	3.72	0	0	0	0	0	0
GFVZ01.1.fsa_nt_GFVZ01175819.1_c308608_g2	.	UniRef90_B7QCV5	.	4.28	4.22	5.2	6.52	7.29	8.35	5.72	9.65	1	1.42	3.24	2.94	0	0	0.73	0	4.35	3.6	8.33
GFVZ01.1.fsa_nt_GFVZ01175898.1_c310727_g1	.	.	.	10.3	11.59	10.3	18.9	19.75	16.14	11.55	18.07	3.09	1.71	2.77	0.56	10.71	11.27	4.14	1.5	2.43	2.13	3.23
GFVZ01.1.fsa_nt_GFVZ01175971.1_c278574_g6	.	UniRef90_A0A6B0U418	.	22.76	24.19	7.44	36	35.58	22.04	17.13	33.09	0.57	0.45	1.33	0	4.51	0	0	0	1.86	0.64	0
GFVZ01.1.fsa_nt_GFVZ01176052.1_c306763_g1	HMGH_STRPU	UniRef90_A0A4D5S075	GO:0005737,GO:0000790,GO:0008301,GO:0008134,GO:0006310,GO:0045089,GO:0045944,GO:0006357	4.88	6.85	2.77	9.82	8.02	8.45	15.22	8.46	1.67	0	0	2.52	10.33	1.92	0	0	0	0	0
GFVZ01.1.fsa_nt_GFVZ01176062.1_c310156_g2	.	UniRef90_A0A4D5RHL7	.	6.82	6.13	1.45	15.3	62.89	58.07	58.28	26.63	2.06	0	0	6.54	0	0.53	0.76	0	1.18	0.39	0
GFVZ01.1.fsa_nt_GFVZ01176258.1_c307367_g3	MADD_DROME	UniRef90_V5HUR2	GO:0016021,GO:0098527,GO:0043025,GO:0008021,GO:0043195,GO:0017112,GO:0000187,GO:0006915,GO:0048789,GO:0007269,GO:0051726,GO:1902041,GO:0032483,GO:0016192	174.97	195.28	159.6	316.99	316.2	304.72	264.1	290.01	16.69	10.39	19.18	5.9	78.93	63.97	24.63	33.9	31.73	29.18	27.71
GFVZ01.1.fsa_nt_GFVZ01176479.1_c275347_g1	.	.	.	22.07	13.98	8.06	31.66	37.75	31.2	29.63	23.64	2.62	2.23	3.21	2.93	1.49	2.07	0	1.61	17.21	9.61	8.89
GFVZ01.1.fsa_nt_GFVZ01176596.1_c295245_g2	R3HD2_BOVIN	UniRef90_UPI001161A5F2	GO:0005634,GO:0003676	3.2	1.04	1.95	1.75	1.54	2.01	3.12	1.4	0.69	0	0	0	0.53	1.74	0	0	0	0	0
GFVZ01.1.fsa_nt_GFVZ01176668.1_c300590_g1	.	UniRef90_B7Q375	.	19.25	28.53	28.34	18.72	21.57	27.07	17.56	34.36	2.94	1.49	6.45	1.74	23.64	15.08	5.81	2.17	1.81	1.88	0.84
GFVZ01.1.fsa_nt_GFVZ01176905.1_c306289_g3	CRYAB_MESAU	UniRef90_B7P7W0	GO:0005737,GO:0005829,GO:0005739,GO:0005634,GO:0005886,GO:0032991,GO:0030018,GO:0001540,GO:0046872,GO:0042803,GO:0044877,GO:0005212,GO:0051082,GO:0060561,GO:0071480,GO:0002088,GO:0007517,GO:1905907,GO:0043154,GO:0032387,GO:0031333,GO:0045892,GO:0051260,GO:0050821,GO:0042542,GO:0001666,GO:0007021	354.94	272.69	378.81	352.7	379.49	326.32	467.98	405.8	36.08	25.09	42.32	82.87	41.53	38.55	9.77	44.67	28.29	27.75	18.8
GFVZ01.1.fsa_nt_GFVZ01177704.1_c308544_g6	.	UniRef90_B7QBX8	.	7.91	9.51	5.16	4.05	4.28	4.31	8.09	3.38	1.38	2.1	2.83	1.12	0	6.06	0.19	0	2.41	0	0.4
GFVZ01.1.fsa_nt_GFVZ01177891.1_c305135_g3	.	.	.	17.01	16.73	21.05	13.77	10.04	11.88	5.24	14.58	0.37	0	3.62	0.72	16.61	6.53	4.35	9.49	1.86	0.83	4.34
GFVZ01.1.fsa_nt_GFVZ01178137.1_c310661_g2	.	.	.	17.6	20.05	15.17	13.67	11.52	15.4	16.26	10.21	6.72	1.24	5.92	3.07	3.77	1.87	0	4.77	3.19	2.03	3.72
GFVZ01.1.fsa_nt_GFVZ01178474.1_c310829_g1	ANK3_MOUSE	UniRef90_UPI0011617AF8	GO:0030424,GO:0043194,GO:0009925,GO:0016323,GO:0009986,GO:0030425,GO:0014704,GO:0016328,GO:0005764,GO:0016020,GO:0031594,GO:0043005,GO:0033268,GO:0033270,GO:0005886,GO:0045211,GO:0042383,GO:0016529,GO:0014731,GO:0045202,GO:0030315,GO:0030018,GO:0045296,GO:0008092,GO:0044325,GO:0140031,GO:0030674,GO:0030507,GO:0005200,GO:0007411,GO:0007409,GO:0071286,GO:0045162,GO:0045184,GO:0043001,GO:0010960,GO:…	42.86	51.61	39.96	57.69	58.34	55.11	25.1	54.83	12.2	8.81	12.79	5.89	19.68	18.73	8.5	12.87	7.26	6.65	8.95
GFVZ01.1.fsa_nt_GFVZ01178629.1_c305896_g1	.	UniRef90_B7PU62	.	17.95	20.75	17.22	33.1	37.3	28.09	27.93	31.06	8.71	5.23	10.65	2.32	16.66	17.15	5.44	4.1	8.05	6.58	5.8
GFVZ01.1.fsa_nt_GFVZ01178639.1_c389176_g1	.	UniRef90_A0A147BL63	.	5.44	7.36	3.13	27.2	28.92	29.85	8.18	20.02	0	0	0	0	0	2.03	0	0	0.7	1.97	0
GFVZ01.1.fsa_nt_GFVZ01178880.1_c293594_g1	.	UniRef90_B7PTR8	GO:0003676	3.43	4.94	1.19	6.53	6.86	6.1	4.6	5.83	2.39	1.54	3.12	1.17	1.08	1.31	0.18	0.24	0	1.31	2.38
GIDG01.1.fsa_GIDG01000103.1_c9604_g1	HOME1_BOVIN	UniRef90_L7M0Y7	GO:0045177,GO:0030424,GO:0030054,GO:0043034,GO:0005737,GO:0030425,GO:0043197,GO:0098978,GO:0043005,GO:0044309,GO:0005886,GO:0099524,GO:0014069,GO:0045211,GO:0030018,GO:0035256,GO:0044325,GO:0048148,GO:0048875,GO:0007216,GO:0051928,GO:0051262,GO:0090279,GO:2001257,GO:1902950,GO:0098962,GO:2001256,GO:0051966,GO:0051592,GO:0003009,GO:0048741	6.86	13.03	10.2	30.53	18.52	34.71	32.94	26.54	3.03	3.07	1.67	1.21	5.53	3.64	1.7	1.14	9.28	7.59	8.34
GIDG01.1.fsa_GIDG01000129.1_c10839_g1	.	.	.	42.66	40.68	20.6	157.46	223.24	178.22	187.07	123.84	6.83	0	2.64	14.68	0	5.16	4.74	2.52	5.28	16.23	4.17
GIDG01.1.fsa_GIDG01000134.1_c10848_g1	MAD_DROME	UniRef90_B7Q8J0	GO:0005737,GO:0005829,GO:0071144,GO:0005634,GO:0090571,GO:0005667,GO:0001228,GO:0000981,GO:0001227,GO:0046872,GO:0001102,GO:0000980,GO:0001012,GO:0000977,GO:0043565,GO:0003713,GO:0030509,GO:0001745,GO:0007391,GO:0042078,GO:0030718,GO:0007507,GO:0007488,GO:0007560,GO:0007480,GO:0007476,GO:0008586,GO:2000134,GO:0045705,GO:0000122,GO:0030707,GO:1904398,GO:0045887,GO:0045944,GO:0045464,GO:0045595,GO:…	6.61	3.83	1.69	19.67	22.24	20.32	28.67	21.89	1.65	0	3.84	4.53	0	0.03	0.65	4.14	18.04	8.47	4.48
GIDG01.1.fsa_GIDG01000170.1_c14342_g1	.	.	.	6.29	3.57	0.53	87.03	80.57	71.67	66.61	63.16	0	0	0	0	0	0	0	0	0	0	0
GIDG01.1.fsa_GIDG01000184.1_c15544_g1	SPRE3_HUMAN	UniRef90_A0A293N776	GO:0016020,GO:0019901,GO:0000188,GO:0007275,GO:0010801,GO:0043517,GO:0090311	34.23	38.65	9.09	132.7	121.62	142.08	113.63	62.44	0.92	4.91	1.47	1.78	0	1.89	3.96	0	3.75	3.52	1.1
GIDG01.1.fsa_GIDG01000189.1_c15935_g1	.	.	.	2.64	5.27	0.88	28.18	39.32	49.53	38.36	30.86	0	0	0	0	0.04	1.35	0	1.44	0	0	0
GIDG01.1.fsa_GIDG01000249.1_c18526_g1	.	.	.	686.23	877.77	321.78	1056.88	848.56	860.89	471.28	1091.34	16.12	6.24	9.91	0	24.09	54.85	2.96	0	4.48	6.91	0
GIDG01.1.fsa_GIDG01000340.1_c23165_g1	.	UniRef90_A0A6B0UNU3	.	10.21	5.9	3.54	69.27	54.06	104.03	110.33	65.36	1.68	2.27	0	2.47	6.65	2.18	2.43	7.6	16.89	15.07	15.11
GIDG01.1.fsa_GIDG01000389.1_c26628_g1	RAB3I_HUMAN	UniRef90_A0A131Y121	GO:0005813,GO:0036064,GO:0005856,GO:0005829,GO:0030027,GO:0005634,GO:0042802,GO:0017112,GO:0097711,GO:0060271,GO:0006893,GO:0033365,GO:0006612	3.12	1.11	1.06	16.42	17.07	15.9	32.26	9.89	0	0.22	0	0	0	0	0.99	2.92	0.59	1.58	0
GIDG01.1.fsa_GIDG01000462.1_c31699_g1	.	.	.	38.37	54.85	18.82	240.85	227.67	255.92	185.63	189.55	3.14	0.55	0	0	0	0.41	1.16	2.39	2.4	1.19	0
GIDG01.1.fsa_GIDG01000518.1_c33986_g1	.	UniRef90_V5GZJ5	.	227.48	152.22	92.63	812.11	982.11	472.62	1338.14	826.3	0	0	0	0	0	0	0	0	0	7.22	0
GIDG01.1.fsa_GIDG01000530.1_c34374_g1	.	.	.	47.61	71.87	20.59	222.67	191.29	194.41	267.7	118.47	0	0	1.5	0	0	0	0	0	0	0.72	0
GIDG01.1.fsa_GIDG01000533.1_c34431_g1	KSYK_PIG	UniRef90_UPI0011618CAC	GO:0005829,GO:0032009,GO:0005886,GO:0005524,GO:0004715,GO:0002250,GO:0001525,GO:0050853,GO:0048514,GO:0071404,GO:0071226,GO:0042742,GO:0045087,GO:0007229,GO:0038156,GO:0035556,GO:0002366,GO:0007159,GO:0001945,GO:0002281,GO:0002283,GO:0030593,GO:0046641,GO:0045579,GO:0045780,GO:0033630,GO:0032753,GO:0043306,GO:0006468,GO:0031623,GO:0090237,GO:0070372,GO:0043313,GO:0050764,GO:0010543,GO:0090330,GO:…	16.01	17.46	8.43	24.35	23.29	21.29	15.38	20.65	1.34	1.15	0	0	1.42	0	0.4	0	1.64	0.43	0
GIDG01.1.fsa_GIDG01000558.1_c35291_g1	.	.	.	0	0	0	16.46	14.43	15.82	13.76	2.82	0	0	0	0	0	0	0	0	0	0	0
GIDG01.1.fsa_GIDG01000560.1_c35391_g1	.	UniRef90_L7MIS4	.	3.41	11.3	2.52	46.06	27.81	45.22	48.97	29.46	0	0	0	0	0	1.11	0	0	0	0.48	0.8
GIDG01.1.fsa_GIDG01000566.1_c35532_g1	MARF1_HUMAN	UniRef90_A0A131XUQ3	GO:0005794,GO:0043231,GO:0016020,GO:0005777,GO:0003723,GO:0006302,GO:0007143,GO:0010923,GO:0048477,GO:0010468	6.62	5.54	1.75	20.54	21.92	17.53	11.75	15.8	1.09	0.77	0.73	0.45	2.91	0.58	0.82	1.31	4.76	1.86	2.28
GIDG01.1.fsa_GIDG01000776.1_c54008_g1	ZN598_DANRE	UniRef90_B7P7I9	GO:0046872,GO:0003676,GO:0043022,GO:0061630,GO:0006513,GO:0016567,GO:0072344	0.93	0.95	0.89	1.52	1.93	2.97	3.79	2.9	0	1.01	0.94	1.41	0	0.38	0	0	0.47	0.47	0.84
GIDG01.1.fsa_GIDG01000800.1_c54306_g1	.	UniRef90_A0A4D5RR06	.	2.24	4.16	0.8	7.16	7.51	6.56	5.04	5.16	0.44	0	0	0.28	0	0	0	0	0.51	1.95	1.67
GIDG01.1.fsa_GIDG01000846.1_c55039_g1	PCNP_BOVIN	UniRef90_B7QN07	GO:0005634,GO:0007049,GO:0016567	251.75	284.1	150.28	188.46	195.82	221.64	170.6	259.12	8.38	16.84	24.68	5.96	26.42	21.4	1.65	13.19	4.7	1.98	6.45
GIDG01.1.fsa_GIDG01000966.1_c57193_g1	.	UniRef90_B7QLW5	GO:0071858,GO:0045823	696.77	705.65	753.79	491.41	528.67	545.06	871.99	1039.86	9.07	7.69	11.41	2.76	81.47	76.39	77.09	72.89	22.39	19.27	19.85
GIDG01.1.fsa_GIDG01001004.1_c57781_g1	.	UniRef90_UPI0011619B3E	.	9.74	26.27	8.38	34.03	21.94	29.47	44.56	37.85	0	0	0	0	0	0	0	0	0	0	0
GIDG01.1.fsa_GIDG01001079.1_c58973_g1	CD9_FELCA	UniRef90_A0A4D5RKH4	GO:0005576,GO:0005887,GO:0016020,GO:0005886,GO:0005178,GO:0007155,GO:0071404,GO:0007342,GO:0014905,GO:0051271,GO:0090331,GO:0030913,GO:0031623,GO:0007338,GO:0035036,GO:0016021	95.63	98.82	43.48	176.8	183.35	118.03	96.77	150.72	12.96	8.73	12.57	9.81	8.14	4.54	1.53	2.82	12.09	10.28	10.42
GIDG01.1.fsa_GIDG01001086.1_c59036_g1	.	.	.	5.81	4.64	2.16	3.59	3.15	4.83	13.01	2.88	3.26	1.01	4.78	0.35	0	4.18	0	0	0.74	1.09	0
GIDG01.1.fsa_GIDG01001322.1_c62549_g2	.	.	.	3.29	5.75	1.99	21.53	17.08	29.88	16.31	18.3	0	0	0	0	0	0	0	0	0.45	1.33	0
GIDG01.1.fsa_GIDG01001346.1_c63263_g1	.	UniRef90_A0A4D5RX38	.	3.19	4.84	2.74	8.74	8.31	10.18	3.03	7.01	1.3	0	0	0.22	0	0.34	0	0	0	0	0
GIDG01.1.fsa_GIDG01001442.1_c65290_g1	NEUL2_HUMAN	UniRef90_A0A4D5RDF8	GO:0005829,GO:0061630,GO:0035556,GO:0043687	17.01	17.47	18.85	23.54	22.28	22.9	17.08	19.5	0.92	1.87	1.85	4.34	2.67	1.56	0	5.09	12.88	7.4	9.31
GIDG01.1.fsa_GIDG01001453.1_c65340_g1	ABCA4_HUMAN	UniRef90_A0A147BM79	GO:0005783,GO:0005887,GO:0043231,GO:0016020,GO:0097381,GO:0005524,GO:0016887,GO:0140326,GO:0042626,GO:0140327,GO:0005319,GO:0140347,GO:0090555,GO:0005548,GO:0005215,GO:0006869,GO:0006649,GO:0045332,GO:0045494,GO:0007603,GO:0001523,GO:0055085,GO:0007601	13.76	8.35	2.85	10.6	12.55	9.7	8.82	8.82	0.82	0.57	2.7	0.4	1.3	0.86	0	0.63	2.09	0.93	0.49
GIDG01.1.fsa_GIDG01001463.1_c65388_g1	.	UniRef90_A0A1E1X3U2	.	2.06	0.62	12.02	10.98	13.34	1.07	5.13	13.74	0	0.18	0	0	0	1.22	0	0	0.13	0	0
GIDG01.1.fsa_GIDG01001475.1_c65515_g1	.	UniRef90_B7Q7K7	.	21.52	11.94	6.5	63.95	67.81	66.04	86.56	69.97	2.98	2.07	1.84	0	0	0	1.1	10.77	5.67	10.65	5.28
GIDG01.1.fsa_GIDG01001476.1_c65532_g1	MED26_HUMAN	UniRef90_A0A131Z1E5	GO:0070847,GO:0016592,GO:0005654,GO:0003713,GO:0003712,GO:0010628,GO:0006357,GO:0006367,GO:0005634	0.4	7.66	1.81	17.72	9.4	25.11	32.86	15.34	0.02	1.61	0	0	3.2	0	0	0	3.58	0	0
GIDG01.1.fsa_GIDG01001532.1_c66048_g1	RT17_BOVIN	UniRef90_A0A293LZS0	GO:0005743,GO:0005763,GO:0019843,GO:0003735,GO:0006412	16	25.02	14.84	6	6.61	6.61	6.66	9.81	2.91	7.44	0	0	1.53	0	0	0	3.95	0	0
GIDG01.1.fsa_GIDG01001585.1_c66375_g1	.	UniRef90_A0A131Y0M5	.	6.14	10.99	3.87	52.74	53.94	53.94	74.2	43.37	0	0	0	0	0	0	0	0	1.23	0	0
GIDG01.1.fsa_GIDG01001586.1_c66375_g1	.	UniRef90_A0A131Y0M5	.	2.48	3.32	1.41	11.17	11.01	14.98	10.62	11.64	1.16	0.57	0	0	0	0	0	0	1.27	0.87	0
GIDG01.1.fsa_GIDG01001616.1_c66457_g1	PYM_AEDAE	UniRef90_A0A131Y295	GO:0005737,GO:0035145,GO:1903259,GO:0000184	0	99.69	36.7	8.31	87.06	40.94	22.71	72.86	0	0	0	0	0	0	0	0	0	0	0
GIDG01.1.fsa_GIDG01001630.1_c66539_g2	.	UniRef90_UPI0011615D3E	.	5.96	4.68	3.26	10.12	9.42	10.33	6.52	7.83	0	0.24	0.28	0.58	0	0.71	0.5	2.83	1.19	0.88	0.79
GIDG01.1.fsa_GIDG01001747.1_c67635_g3	.	UniRef90_UPI00116176C0	.	2.89	7.59	2.86	27.01	25.32	19.87	12.82	12.27	0	0.91	0	0	0	0	0	0	1.33	0	0
GIDG01.1.fsa_GIDG01001829.1_c67986_g1	FSH_DROME	UniRef90_A0A131XWK9	GO:0016021,GO:0005634,GO:0048813,GO:0045892,GO:0032968,GO:0007362,GO:0005515	16.14	16.76	4.26	65.01	77.3	58.25	71.38	45.48	7.86	2.43	6.33	3.46	3.73	0	1.48	1.45	3.5	5.79	1.2
GIDG01.1.fsa_GIDG01001844.1_c68038_g1	.	.	.	427.53	368.26	78.99	453.83	681.2	322.27	191.76	285.23	4.22	4.89	0	7.85	0	4.06	5.36	12.15	8.81	13.99	0
GIDG01.1.fsa_GIDG01002039.1_c68712_g2	HMGH_STRPU	UniRef90_A0A4D5S075	GO:0005737,GO:0000790,GO:0008301,GO:0008134,GO:0006310,GO:0045089,GO:0045944,GO:0006357	17.65	19.29	16.51	44.23	39.58	36.36	85.64	43.13	0.27	5.92	8.57	8.35	0	1.56	0	2.17	9.68	9.72	5.65
GIDG01.1.fsa_GIDG01002210.1_c69288_g1	.	.	.	4.3	3.65	3.31	1.11	1.86	1.77	0.59	2.17	0.68	0	0.38	0	0	0	0	1.39	0.69	0.17	0
GIDG01.1.fsa_GIDG01002364.1_c69605_g1	.	UniRef90_UPI00116172E1	.	1.39	2.41	1.68	7.15	5.59	8.49	4.24	2.62	0.76	0.53	0.62	0	0	0	0	0	1.29	0	0
GIDG01.1.fsa_GIDG01002403.1_c69695_g1	LSM4_BOVIN	UniRef90_UPI0006B0E770	GO:0005634,GO:0000932,GO:0071005,GO:0046540,GO:0005688,GO:0003723,GO:0017070,GO:0033962,GO:0000398,GO:0000956,GO:0000387	84.77	55.58	28.3	56.15	75.86	71.96	138.53	82.4	21.04	16.1	16.35	33.04	12.89	8.31	3.49	3.04	15.7	12.42	31.96
GIDG01.1.fsa_GIDG01002429.1_c69759_g1	NOVA1_MACFA	UniRef90_A0A4D5RG58	GO:0005634,GO:0003723,GO:0000398	6.06	3.34	1.82	4.47	6.74	4.62	5.46	6.32	1.46	1.83	0.15	4.8	0	0	0	0	2.76	0	0
GIDG01.1.fsa_GIDG01002442.1_c69784_g1	TOPRS_DROME	UniRef90_A0A4D5RHC8	GO:0005652,GO:0005634,GO:0005778,GO:0005700,GO:0005521,GO:0061630,GO:0008270,GO:0051299,GO:0006325,GO:0007060,GO:0010032,GO:0071763,GO:0006997,GO:0016558,GO:0000209,GO:0006355,GO:0006511,GO:0004842,GO:0005680,GO:0046872	12.21	9.51	4.77	18.2	19.43	27.1	35.95	24.54	0	0	0	3.28	0	0	0	2.34	2.83	3.11	4.91
GIDG01.1.fsa_GIDG01002463.1_c69834_g1	GOLI4_MOUSE	UniRef90_A0A6B0V932	GO:0010008,GO:0005794,GO:0032580,GO:0016021	2.49	2.7	1.88	11.57	10.14	9.76	23.25	9.02	1.16	1.15	0.45	0.86	0	0	0	1.97	6.01	1.27	0
GIDG01.1.fsa_GIDG01002464.1_c69834_g1	GOLI4_MOUSE	UniRef90_A0A4D5RKP7	GO:0010008,GO:0005794,GO:0032580,GO:0016021	41.18	54.37	44.17	85.91	83.17	89.21	37.33	109.42	8.31	11.35	4.5	12.08	4.77	7.19	10.52	24.39	38.8	32.74	24.19
GIDG01.1.fsa_GIDG01002577.1_c70049_g1	.	UniRef90_A0A147BPA6	.	5.99	6.47	0.99	18.56	21.62	28.76	26.91	15.09	0	0	0	0	0	0	0	0	1.48	3.6	2.91
GIDG01.1.fsa_GIDG01002715.1_c70332_g1	.	UniRef90_B7QEC3	.	201.85	221.94	149.07	656.75	678.14	710.04	571.28	568.19	4.9	8.23	3.41	0.79	68.09	53.16	20.73	29.07	0	13.75	7.9
GIDG01.1.fsa_GIDG01002716.1_c70332_g1	.	UniRef90_B7QEC3	.	59.06	65.69	94.98	176.6	202.52	194.31	176.45	159.41	0	1.26	8.21	0	0	3.12	11.8	2.15	9.17	0	5.65
GIDG01.1.fsa_GIDG01002724.1_c70353_g1	.	.	.	31.04	34.04	16.45	14.95	12.08	9.74	6.75	9.51	3.39	3.67	2.48	0.37	0	3.55	0	5.17	3.06	1.7	1.79
GIDG01.1.fsa_GIDG01002730.1_c70362_g1	.	UniRef90_B7PL18	.	12.71	15.74	7.29	8.03	6.83	5.38	4.67	12.93	0	0	0	0	0	0	0.45	0	0	0	0
GIDG01.1.fsa_GIDG01002743.1_c70388_g1	.	UniRef90_A0A1Z5KU41	.	32.96	58.17	7.82	101.47	96.65	103.47	85.52	72.89	0	0	0	12.09	0	0	0	6.82	31.47	25.24	13.63
GIDG01.1.fsa_GIDG01002825.1_c70538_g1	PDE1_DROME	UniRef90_A0A147BQS1	GO:0005615,GO:0004115,GO:0047555,GO:0048101,GO:0005516,GO:0046872,GO:0046058,GO:0046068,GO:0060179,GO:0032504,GO:0007165,GO:0004114	3.53	3.84	0.6	9.29	11.46	8.15	7.03	7.63	0.67	0.78	0	0.83	0	0	0.73	4.5	0.66	0	1.86
GIDG01.1.fsa_GIDG01002895.1_c70698_g2	.	UniRef90_A0A131Y268	.	24.31	40.58	6.77	62.07	50.22	65.58	96.97	65.93	0	7.12	0	0	0	0	0	0	0	0	0
GIDG01.1.fsa_GIDG01003047.1_c70879_g1	.	UniRef90_A0A6B0URC3	.	36.58	39.02	14.78	234.41	282.15	328.94	272.02	218.28	0	0	0	1.35	0	4.62	4.64	0	12.31	9.37	1.51
GIDG01.1.fsa_GIDG01003059.1_c70896_g1	CF1A_DROME	UniRef90_B7Q3J4	GO:0005634,GO:0001228,GO:0000980,GO:0000977,GO:0007420,GO:0035284,GO:0048813,GO:0008045,GO:0007422,GO:0002807,GO:0045944,GO:0048814,GO:0003700,GO:0006355,GO:0003677	3.95	1.86	0.65	8.03	7.38	6.25	8.56	5.46	0	0	2.18	0	0	0.95	0	2.4	0	0.69	0.93
GIDG01.1.fsa_GIDG01003064.1_c70900_g1	OTX2_DANRE	UniRef90_UPI0011617048	GO:0005634,GO:0003700,GO:0043565,GO:0097306,GO:0021549,GO:0030902,GO:0030901,GO:0030917,GO:0003406,GO:0003677	7.92	7.48	8.44	8.66	8.12	9.67	11.44	9.59	0.75	1.32	1.87	2.4	9.13	6.91	0.84	2.87	3.61	2.39	0.88
GIDG01.1.fsa_GIDG01003204.1_c71057_g1	.	.	.	3.25	2.83	1.35	7.15	4.67	8.82	5.81	3.47	0	0	0	0	0	0	0	0	0	0.32	0
GIDG01.1.fsa_GIDG01003211.1_c71058_g1	TIA1_HUMAN	UniRef90_A0A4D5RB48	GO:0005737,GO:0010494,GO:0005829,GO:0097165,GO:0005654,GO:0035925,GO:0008143,GO:0003723,GO:0006915,GO:0008543,GO:0042036,GO:0017148,GO:1904037,GO:1903608,GO:0048024,GO:0003676	78.39	66.87	83.33	49.92	44.95	49.73	25.31	63.95	0	0	0	0	0	0	0	0	0	0	0
GIDG01.1.fsa_GIDG01003290.1_c71152_g1	MSPS_DROME	UniRef90_A0A131XWJ9	GO:0005813,GO:0005737,GO:0000776,GO:0035371,GO:0000922,GO:0015631,GO:0007411,GO:0045450,GO:0051298,GO:0031122,GO:0007029,GO:0000132,GO:0030951,GO:0045196,GO:0007143,GO:0046785,GO:0000278,GO:0000022,GO:0016325,GO:0048477,GO:0090063,GO:0007344,GO:0007051	13.53	22.94	5.65	60.61	59.41	58.65	48.5	47.78	0	0	0	0	0	0.52	0	0	0	0	0
GIDG01.1.fsa_GIDG01003325.1_c71199_g1	.	UniRef90_B7P375	.	0.89	1.83	0.67	4.71	8.77	6.33	8.03	4.69	0	0	0	0	0	0.55	0	0	0.8	0.92	0
GIDG01.1.fsa_GIDG01003362.1_c71245_g2	GUC2F_BOVIN	UniRef90_UPI001161915F	GO:0016021,GO:0005886,GO:0005524,GO:0005525,GO:0004383,GO:0016941,GO:0017046,GO:0001653,GO:0004672,GO:0006182,GO:0035556,GO:0007168,GO:0007165,GO:0007601,GO:0016849,GO:0009190	9.76	12.09	8.44	11.55	14.63	10.54	6.82	8.37	0.68	0.44	0	0.22	0	2.63	0	4.46	0.23	0.95	0
GIDG01.1.fsa_GIDG01003410.1_c71308_g1	.	UniRef90_UPI001161616F	.	3.65	4.91	1.08	10.78	12.92	6.02	6.68	8.4	0.69	0.74	0	0	0	0	0	0.8	0	0.95	0
GIDG01.1.fsa_GIDG01003428.1_c71351_g1	.	UniRef90_A0A6B0V3I7	.	0.54	3.19	3.81	10.91	11.44	9.5	10.6	7.8	0	0	0	0	0	0	0	0	0	0	0
GIDG01.1.fsa_GIDG01003488.1_c71419_g1	.	UniRef90_V5HVU5	.	30.54	27.56	7.24	136.16	136.87	119.19	224.07	112.31	1.71	0.58	1.43	2.05	0	5.12	3.09	1.51	12.14	12.43	1.93
GIDG01.1.fsa_GIDG01003515.1_c71445_g2	.	UniRef90_A0A6B0UYF9	.	10.63	11.63	7.95	14.63	16.41	17.37	13.22	10.46	0.65	1.51	0	0.29	1	0.28	0.82	0.78	1.44	2.17	1.02
GIDG01.1.fsa_GIDG01003563.1_c71503_g1	.	UniRef90_A0A147BH06	.	22.67	33.44	7.28	117.66	97.66	114.82	125.33	82.94	0.36	0	0	0.7	0	0	0.53	0	1.8	0.8	0
GIDG01.1.fsa_GIDG01003576.1_c71517_g3	.	UniRef90_A0A4D5RID4	.	25.27	20.77	7.43	67.23	87.55	64.72	31.57	50.76	3.19	0	3.31	3.94	0	1	0	1.31	2.09	5.19	3.64
GIDG01.1.fsa_GIDG01003582.1_c71527_g1	.	UniRef90_B7QEY7	.	0.5	2.46	0.24	13.77	13	8.87	29.79	10.22	0	0	0	0	0	0	1.46	3.92	0.52	3	0
GIDG01.1.fsa_GIDG01003609.1_c71563_g3	.	.	.	3.98	4.36	3.14	4.71	4.4	3.24	3.76	3.49	1.72	1.06	0	0.26	4.05	3.55	0.56	1.38	0.31	1.18	0.64
GIDG01.1.fsa_GIDG01003654.1_c71627_g1	KCNH6_CHICK	UniRef90_A0A147BLY9	GO:0005887,GO:0005249,GO:0071805,GO:0034765,GO:0042391,GO:0005216,GO:0006811,GO:0055085,GO:0016020	5	5.73	3.65	18.98	18.49	16.69	14.27	11.86	0.25	0.7	1.86	0.37	3.69	3.36	0.37	0.95	2.26	1.52	2.16
GIDG01.1.fsa_GIDG01003680.1_c71648_g1	.	UniRef90_A0A346B4H7	.	29.29	37.26	15.43	63.53	59.63	76.15	69.35	56.21	2.43	0.62	2.2	0	0.7	1.63	0	0	1.34	1.32	0
GIDG01.1.fsa_GIDG01003685.1_c71654_g5	AR_BOMMO	UniRef90_B7P3B3	GO:0016021,GO:0005886,GO:0004930,GO:0042562,GO:0042923,GO:0008528,GO:0007186	14.67	12.88	11.73	14.47	14.09	12.96	7.41	11.78	0.85	0.16	0.51	0.3	0	2.2	0.16	0	1.54	0.75	0
GIDG01.1.fsa_GIDG01003688.1_c71656_g1	SIF1_DROME	UniRef90_A0A147BBY6	GO:0030054,GO:0045202,GO:0030676,GO:0030036,GO:0001654,GO:0035556,GO:0051491,GO:0050770,GO:0043087,GO:0035023,GO:0050803,GO:0007601,GO:0005089	15.12	14.74	6.28	43.19	42.25	38.86	39.54	37.64	2.24	0.68	0	0	2.88	0.93	0	0	1.03	1.49	1.37
GIDG01.1.fsa_GIDG01003798.1_c71760_g1	.	UniRef90_A0A4D5RNL2	GO:0008191	20.25	18.83	21.24	54.76	65.71	44.22	52.03	73.1	5.92	5.29	6.98	16.66	8.09	1.86	10.61	8.34	24.46	10.97	21.05
GIDG01.1.fsa_GIDG01003801.1_c71761_g5	.	.	.	2.25	1.26	0.99	6.81	9.59	6.1	3.16	7.19	0	0	0	0	0	0	0	0	0	1.54	0
GIDG01.1.fsa_GIDG01003808.1_c71765_g2	SIR1_MOUSE	UniRef90_A0A4D5RER4	GO:0030424,GO:0000785,GO:0005677,GO:0005737,GO:0005829,GO:0035098,GO:0030426,GO:0005739,GO:0000790,GO:0005635,GO:0005719,GO:0005720,GO:0005637,GO:0005730,GO:0005654,GO:0005634,GO:0016605,GO:0033553,GO:0043425,GO:0019213,GO:0001228,GO:0019899,GO:0042393,GO:0004407,GO:0043398,GO:0042802,GO:1990254,GO:0046872,GO:0051019,GO:0070403,GO:0017136,GO:0046969,GO:0034979,GO:0035257,GO:0002039,GO:0008022,GO:…	33.29	32.25	28.88	82.69	80.44	75.33	58.31	69.03	5.34	3.84	6.89	19.19	21.69	13.51	8.86	10.83	43.46	26.82	27.97
GIDG01.1.fsa_GIDG01003815.1_c71772_g1	PP6R3_CHICK	UniRef90_A0A131XXH5	GO:0019903,GO:0043666	14.71	13.95	8.99	42.05	43.28	39.25	44.55	35.38	2.08	3.78	2.72	3.21	1.89	1.88	2.23	2.73	12.17	7.07	2.73
GIDG01.1.fsa_GIDG01003915.1_c71857_g1	.	.	.	45.39	57.29	21.39	46.87	55.42	42.32	38.97	54.46	6.42	4.09	9.47	1.44	11	6.75	1.45	11.97	3.89	2.83	1.75
GIDG01.1.fsa_GIDG01003922.1_c71860_g1	ANM8_HUMAN	UniRef90_B7QNN4	GO:0098753,GO:0005886,GO:0008469,GO:0042802,GO:0046982,GO:0042803,GO:0035242,GO:0035241,GO:1904047,GO:0008757,GO:0016571,GO:0018216,GO:0019919,GO:0051260,GO:0006479,GO:0043393,GO:0008168	4.11	10.66	2.05	18.24	10.48	10.33	22.61	1.76	4.19	21.28	8.64	0	0	0	0	0	23.56	9.62	0
GIDG01.1.fsa_GIDG01003979.1_c71895_g1	.	UniRef90_A0A147BBB6	GO:0004144,GO:0045017	5.18	6.9	3.58	18.54	17.4	17.9	33.03	15.4	0.21	0	1.4	0.21	1.33	1.21	0	0	1.48	0.54	0.23
GIDG01.1.fsa_GIDG01004078.1_c71989_g2	GNRHR_OCTVU	UniRef90_A0A1L1VVD9	GO:0016021,GO:0005886,GO:0004930,GO:0007186	9.8	9.25	9.77	6.93	6.99	6.84	3.8	8.95	0.54	0.25	1.19	0	6.84	6.42	0.81	3.3	1.45	1.21	1.69
GIDG01.1.fsa_GIDG01004095.1_c72001_g1	DGKG_MOUSE	UniRef90_A0A293M6H6	GO:0005886,GO:0005524,GO:0005509,GO:0004143,GO:0003951,GO:0046339,GO:0046486,GO:0035556,GO:0046834,GO:0048666,GO:0007205	1.41	1.1	0.07	22.97	22.34	22.45	15.01	20.92	0.53	0	0	0	0	0	0	0	0	0.25	2.14
GIDG01.1.fsa_GIDG01004098.1_c72002_g1	CETN1_HUMAN	UniRef90_A0A6B0V291	GO:0005814,GO:0005813,GO:0032391,GO:0000922,GO:0005509,GO:0031683,GO:0032795,GO:0008017,GO:0051301,GO:0034605,GO:0007099,GO:0000278,GO:0006289	10.05	17.96	1.29	10.43	8.77	5.8	4.08	11.13	0.66	0.47	0	0.33	0	0	0	0	0.34	0	0
GIDG01.1.fsa_GIDG01004099.1_c72002_g1	CETN1_HUMAN	UniRef90_A0A6B0V291	GO:0005814,GO:0005813,GO:0032391,GO:0000922,GO:0005509,GO:0031683,GO:0032795,GO:0008017,GO:0051301,GO:0034605,GO:0007099,GO:0000278,GO:0006289	15.52	14.82	5.77	18.82	22.54	16.85	12.86	24.87	0	0	0	0	0	0.37	0	0	0	0	2.36
GIDG01.1.fsa_GIDG01004184.1_c72089_g2	.	.	.	7.1	7.71	2.89	18.1	23.82	20.61	12.25	18	0	0.2	0.24	0	0.61	0.75	0	0	1.01	0.53	0.97
GIDG01.1.fsa_GIDG01004201.1_c72096_g1	DACH1_HUMAN	UniRef90_UPI0011616476	GO:0005737,GO:0005634,GO:0005667,GO:0001227,GO:0000978,GO:0000977,GO:0008283,GO:0046545,GO:0030336,GO:0060244,GO:2000279,GO:0048147,GO:0010944,GO:0000122,GO:0045892,GO:0033262,GO:0006355,GO:0007585,GO:0001967	6.81	3.12	2.63	19.98	20.59	17.31	24.92	20.44	0	0	0	0	0	0	0	0	0	0.8	0
GIDG01.1.fsa_GIDG01004202.1_c72096_g2	DACH1_HUMAN	UniRef90_B7PVC6	GO:0005737,GO:0005634,GO:0005667,GO:0001227,GO:0000978,GO:0000977,GO:0008283,GO:0046545,GO:0030336,GO:0060244,GO:2000279,GO:0048147,GO:0010944,GO:0000122,GO:0045892,GO:0033262,GO:0006355,GO:0007585,GO:0001967	0.8	0.3	0	12.72	10.3	16.35	12.17	6.01	0	0	0	0	0	0.48	0.67	0	1.56	0	0
GIDG01.1.fsa_GIDG01004207.1_c72098_g2	.	.	.	2.08	2.29	0.49	4.33	3.89	4.66	4.53	2.65	0.81	0.62	0.96	0.57	0	0	0	0	1.14	0.74	0
GIDG01.1.fsa_GIDG01004255.1_c72133_g2	FBX9_RAT	UniRef90_A0A023FP31	GO:0005737,GO:0019005,GO:0045444,GO:0045087,GO:0016567,GO:0032006,GO:0031146,GO:0005515	7.29	3.53	0	61.29	55.19	46.06	16.49	29.68	3.01	1.09	0	0	0	4.38	0	0	3.59	3.72	1.25
GIDG01.1.fsa_GIDG01004390.1_c72246_g4	RHG07_HUMAN	UniRef90_UPI001161B274	GO:0005901,GO:0030864,GO:0005737,GO:0005829,GO:0005925,GO:0005634,GO:0032587,GO:0005096,GO:0008289,GO:0042169,GO:0030036,GO:0006919,GO:0006915,GO:0048041,GO:0030900,GO:0003007,GO:0021575,GO:0030336,GO:0008285,GO:0051895,GO:0035024,GO:0051497,GO:0001843,GO:1900119,GO:0035307,GO:0032956,GO:0008360,GO:0051056,GO:0007165	3.54	3.16	1.72	13.5	17.2	19.8	22.1	11.56	0	0	0	0	0	2.85	0	0	0	1.19	0
GIDG01.1.fsa_GIDG01004421.1_c72262_g3	.	UniRef90_UPI001161835E	.	1.09	0.61	2.62	0.65	1.82	1.25	2.15	0.91	0.58	0	0	0.29	0	0	0	0.22	0.15	0.11	0
GIDG01.1.fsa_GIDG01004433.1_c72271_g1	.	UniRef90_UPI00116179C0	.	84.6	103.44	144.76	38.43	36.68	34.95	38.48	48.46	10.74	5.4	23.61	1.53	89.65	83.75	23.7	42.42	2.05	3.15	6.82
GIDG01.1.fsa_GIDG01004451.1_c72284_g1	GRM5_HUMAN	UniRef90_B7P127	GO:0005737,GO:0005887,GO:0043005,GO:0005886,GO:0098839,GO:0098685,GO:0004930,GO:0099530,GO:0008066,GO:0099583,GO:0030296,GO:1990782,GO:0035584,GO:1904646,GO:0007268,GO:0050890,GO:0007216,GO:0007186,GO:0007612,GO:0007611,GO:0007626,GO:0090647,GO:0007206,GO:0061098,GO:0099170,GO:1902938,GO:0048169,GO:0001932,GO:0051966,GO:0006417,GO:0006448,GO:0050808,GO:0099553,GO:0016021	1.14	1.16	0.81	6.72	6.6	5.47	4.76	4.46	0	0	0	0	0	0	0.44	0	0	0	0
GIDG01.1.fsa_GIDG01004455.1_c72285_g2	.	UniRef90_B7P5E3	GO:0005515	14.93	13.52	9.11	15.39	14.54	15.05	13.07	13.97	3.62	1.95	1.87	11.92	0	0.79	0.38	0.38	2.91	1.49	0.73
GIDG01.1.fsa_GIDG01004533.1_c72338_g1	.	UniRef90_A0A6B0UE84	.	6.08	3.93	2.07	16.33	16.27	16.07	15.07	11.71	0	0	0.24	0	2.62	0	1.38	0	3.49	2.64	2.97
GIDG01.1.fsa_GIDG01004544.1_c72344_g1	TRISR_DROME	UniRef90_A0A147BCL9	GO:0016021,GO:0005887,GO:0008528,GO:0004930,GO:0008188,GO:0032870,GO:0007186,GO:0004984	3.66	1.58	2.39	3.02	3.58	3.24	3.35	2.37	0	0.85	1.14	1.17	0	0.3	0	0	2.72	0.48	0.29
GIDG01.1.fsa_GIDG01004642.1_c72419_g1	.	UniRef90_B7PPI9	.	2.86	2.04	1.59	9.49	10.67	8.16	6.88	6.97	0	0	1.72	0.94	0	0.32	0	0	2.28	0	0
GIDG01.1.fsa_GIDG01004694.1_c72464_g2	.	.	.	7.54	6.25	6.02	12.87	16.96	9.79	8.01	11.6	0	0	0	0	0	0	0	0	0	0.2	0.64
GIDG01.1.fsa_GIDG01004736.1_c72500_g1	.	UniRef90_A0A4D5RD95	.	2.23	4.47	1.27	13.13	13.96	13.29	13.93	6.59	0	0	0	0	0	0	0	0	0	0	0
GIDG01.1.fsa_GIDG01004743.1_c72503_g3	CCNE1_HUMAN	UniRef90_A0A4D5RJ64	GO:0005813,GO:0097134,GO:0000307,GO:0005737,GO:0005829,GO:0005654,GO:0005634,GO:0050681,GO:0016538,GO:0016301,GO:0019901,GO:0003713,GO:0030521,GO:0051301,GO:0006270,GO:0000082,GO:0044772,GO:0000122,GO:1900087,GO:0045893,GO:0006468,GO:1903827,GO:0000079,GO:0000083,GO:0007129,GO:0000723,GO:0016055	6.49	8.35	6.48	1.25	0.75	0.31	2.24	1.18	1.37	2.3	0	2.07	3.56	0	0	0	0.18	0	0.29
GIDG01.1.fsa_GIDG01004749.1_c72505_g1	TLE4_XENLA	UniRef90_A0A131ZB45	GO:0005654,GO:0017053,GO:0003714,GO:0001707,GO:0000122,GO:0005515	14.75	18.76	9.06	25.26	21.72	26.01	38.14	30.65	0.66	0	0.98	0.59	0	0.83	0	0.32	5.08	8.83	0.92
GIDG01.1.fsa_GIDG01004882.1_c72592_g3	.	UniRef90_UPI001161A311	.	7.29	6.79	7.49	7.94	10.78	10.65	7	10.27	2.27	0.41	1.33	1.35	9.18	6.81	1.92	2.88	1.73	1.61	1
GIDG01.1.fsa_GIDG01004987.1_c72658_g2	.	.	.	10.39	11.31	9.7	8.74	9.68	5.4	1.9	7.8	0	0	0	0	5.19	1.27	0	0	0.85	0.42	3.19
GIDG01.1.fsa_GIDG01004990.1_c72660_g1	.	UniRef90_V5ID75	.	18.94	10.62	36.3	8.14	5.57	12.23	29.08	14.5	2.24	3.1	0	0.45	0	0	22.6	18.94	5.01	11.49	8.01
GIDG01.1.fsa_GIDG01005043.1_c72688_g1	CD109_HUMAN	UniRef90_A0A147BL63	GO:0031225,GO:0009986,GO:0005576,GO:0005615,GO:0005886,GO:0031092,GO:0004867,GO:0050431,GO:0001942,GO:0010839,GO:0001933,GO:0030512,GO:0061045,GO:0072675,GO:0002576,GO:0045616,GO:0004866,GO:0005515,GO:0003824	12.57	14.6	13.96	22.6	23.34	19.88	7.43	20.07	3.27	2.27	2.27	6.33	6.57	5.36	2.45	2.29	11.66	9.11	7.57
GIDG01.1.fsa_GIDG01005047.1_c72690_g1	.	UniRef90_A0A293N7A0	.	1.66	0.47	0.46	19.69	18.83	13.17	17.22	13.05	2.34	0	2.13	0	0	0	0	0	0.75	1.41	0
GIDG01.1.fsa_GIDG01005101.1_c72727_g1	HMCN2_MOUSE	UniRef90_UPI001161846B	GO:0005604,GO:0005938,GO:0030054,GO:0032154,GO:0062023,GO:0031012,GO:0005576,GO:0005615,GO:0005509,GO:0050896,GO:0005515	17.51	17.24	8.41	75.46	72.94	68.98	67.46	53.87	0.85	0	0.55	0.28	1.27	1.75	1.28	2.5	0.74	1.04	0
GIDG01.1.fsa_GIDG01005120.1_c72740_g5	.	UniRef90_A0A6B0ULC9	.	8.24	6.79	8.48	5.88	6.15	2.93	4.63	4.37	0	0.65	4.62	0	1.07	1.47	0.69	0	0.96	2.13	0
GIDG01.1.fsa_GIDG01005132.1_c72752_g1	ACES_TETCF	UniRef90_A0A131XYD5	GO:0031225,GO:0030054,GO:0005886,GO:0043083,GO:0003990,GO:0001507,GO:0016787	1.23	0	0.24	13.8	15.58	13.92	21.71	23.42	0	0	0	0	0	0	0	0	0	0.4	0
GIDG01.1.fsa_GIDG01005149.1_c72761_g1	SMOC2_MOUSE	UniRef90_A0A147BQI0	GO:0005604,GO:0071944,GO:0031012,GO:0005615,GO:0005614,GO:0005509,GO:0005539,GO:0008201,GO:0030198,GO:0045766,GO:0010811,GO:2000573,GO:2001028,GO:0010595,GO:0045743,GO:0045931,GO:1900748,GO:0035470,GO:0005515	2.23	2.66	1.25	10.65	14.78	18.48	29.56	11.25	0	0.34	0	1.17	1.26	0.5	0.36	0.73	0.73	0.72	0
GIDG01.1.fsa_GIDG01005161.1_c72770_g1	SYN_DROME	UniRef90_UPI0011618602	GO:0030054,GO:0030672,GO:0043195,GO:0005524,GO:0008306,GO:0048149,GO:0008049,GO:0007613,GO:0007269,GO:0008355,GO:0071632,GO:0009408,GO:0051124,GO:0016079,GO:0072553	22.16	58.03	5.04	107.08	96.75	96.55	51.2	103.73	0	1.55	0	0	0	0	0	0	0	0	0
GIDG01.1.fsa_GIDG01005189.1_c72788_g1	.	UniRef90_UPI001161C06C	.	5.81	5.56	6.09	6.01	5.25	7.35	4.28	9.73	0	1	6.35	0	0	4.61	0	3.53	0	0	0.13
GIDG01.1.fsa_GIDG01005208.1_c72803_g1	.	UniRef90_A0A131Y729	.	205.1	270.48	262.3	297.41	242.13	286.29	207.56	403.83	42.28	59.38	38.92	122.75	12.43	15.01	5.89	1.73	92.27	58.66	71.47
GIDG01.1.fsa_GIDG01005216.1_c72808_g1	.	UniRef90_A0A6B0VBS7	GO:0019013	7.74	1.51	0.37	0.87	0.82	0.67	0.92	3.07	0	0	0.57	0.11	0	1.5	0.16	0	0.22	0	0
GIDG01.1.fsa_GIDG01005277.1_c72848_g2	.	.	.	19.36	20.58	26.89	11.26	8.32	18.97	30	17.97	0.38	0.26	2.51	1.05	1.78	9.8	3.32	7.26	1.28	0.71	2.66
GIDG01.1.fsa_GIDG01005286.1_c72854_g1	UBL3_BOVIN	UniRef90_V5IJ91	GO:0005886	184.14	216.11	175.23	249.88	229.06	250.33	250.86	274.15	12.43	6.94	21.46	18.97	32.81	23.79	15.47	14.44	2.68	0.05	1.24
GIDG01.1.fsa_GIDG01005296.1_c72861_g1	.	.	.	188.43	204.62	118.41	144.01	203.86	156.94	97.25	127.94	12.45	8.22	18.08	10.63	8.1	18.36	5.49	8.02	21.83	13.69	14.21
GIDG01.1.fsa_GIDG01005369.1_c72915_g3	TBCD5_HUMAN	UniRef90_A0A4D5RJI8	GO:0005776,GO:0005829,GO:0010008,GO:0005794,GO:0043231,GO:0030904,GO:0035612,GO:0005096,GO:0044877,GO:0017137,GO:1905394,GO:0090630,GO:0006914,GO:0006886,GO:0016236,GO:0002092,GO:0042594,GO:0042147	11.72	14.8	10.83	22.91	21.79	20.61	12.86	19.08	4.17	3.22	1.48	8.05	2.94	6.75	3.81	1.16	8.73	8.72	7.97
GIDG01.1.fsa_GIDG01005419.1_c72945_g1	.	UniRef90_UPI00116181B3	GO:0007218	246.32	302.59	206.77	440.67	483.57	432.91	886.53	655.99	7.39	2.77	6.03	0	18.46	22.15	13.46	4.1	13.56	23.44	16.07
GIDG01.1.fsa_GIDG01005581.1_c73026_g1	.	UniRef90_A0A6B0TTK1	.	13.56	10.28	12.04	6.45	7.76	6.76	6.97	6.07	2.39	1.94	1.78	3.22	0.72	0.47	0	0.57	4.03	3.03	1.37
GIDG01.1.fsa_GIDG01005593.1_c73029_g1	.	.	.	13.19	17.58	8.74	12.35	15.63	14.73	10.19	13.92	0	0	0	0.33	0	0	0	0.52	0	0	0
GIDG01.1.fsa_GIDG01005674.1_c73072_g1	.	.	.	7.13	7.55	2.69	7.82	10.33	7.3	7.15	6.72	0	0.68	0	2.56	0	0	0.05	0	0	0	0.06
GIDG01.1.fsa_GIDG01005691.1_c73081_g3	.	UniRef90_B7QM39	.	10.39	7.91	3.67	41.13	43.34	38.84	35.09	29.59	4.38	1.31	2.07	2.15	1.98	2.95	1.86	5.25	3.17	4	2.59
GIDG01.1.fsa_GIDG01005738.1_c73107_g5	MPC1_BOVIN	UniRef90_B7P1L8	GO:0031305,GO:0050833,GO:1990830,GO:0061732,GO:0006850	59.94	72.48	47.78	42.97	55.26	45.62	24.48	60.44	28.91	53.66	25.87	25.48	1.75	0	3.07	8.74	5.12	5.2	1.13
GIDG01.1.fsa_GIDG01005854.1_c73169_g3	.	UniRef90_B7QHG5	.	34.13	42.58	20.43	57.39	60.64	72.56	105.15	76.92	2.47	1.14	8.8	4.5	0.43	2.58	3.23	0	18.56	11.19	4.88
GIDG01.1.fsa_GIDG01005863.1_c73175_g3	.	.	.	5.8	11.59	3.82	8.74	9.25	8.86	7.06	8.52	2.22	1.68	2.49	0	1.27	1.23	0.45	1.18	0	0	1.12
GIDG01.1.fsa_GIDG01005961.1_c73224_g1	.	.	.	11.81	18.8	18.25	18.55	19.53	25.12	19.59	10.36	8.11	5.47	2.61	1.57	0	10.89	1.17	2.44	2.48	1.86	2.91
GIDG01.1.fsa_GIDG01005997.1_c73244_g5	SIL1_XENLA	UniRef90_A0A4D5RSK6	GO:0005788,GO:0015031,GO:0005515	5.94	8.72	3.95	7.39	7.06	6.13	3.13	7.98	0	0	0	0	2.05	2.39	0	0	0	0	0
GIDG01.1.fsa_GIDG01006015.1_c73253_g13	RHEB_HUMAN	UniRef90_V5HZ73	GO:0005829,GO:0005789,GO:0000139,GO:0005886,GO:0019003,GO:0005525,GO:0003924,GO:0046872,GO:0045176,GO:0033500,GO:0042632,GO:0000082,GO:0008286,GO:0055088,GO:0035264,GO:0010507,GO:1904503,GO:1903940,GO:1902669,GO:0010942,GO:0030307,GO:0045793,GO:0090070,GO:0045887,GO:1904263,GO:0045727,GO:0010506,GO:2000377,GO:0042594,GO:0007264,GO:0007430,GO:0070062,GO:0005765,GO:0016020,GO:0014069,GO:0005681,GO:…	24.02	24.69	32.6	41.7	42.23	45.97	38.98	42.48	8.3	0	7.4	3.61	9.51	8.34	10.99	6.72	3.86	4.9	8.38
GIDG01.1.fsa_GIDG01006025.1_c73260_g1	.	UniRef90_B7PL51	.	190.56	145.02	817.44	0.14	0.59	0.19	2.12	0.7	1.25	0	3.06	16.49	0	0	0	0	0.64	0	0
GIDG01.1.fsa_GIDG01006058.1_c73276_g1	R3HD2_BOVIN	UniRef90_UPI001161A5F2	GO:0005634,GO:0003676	0.74	2.82	0.92	2.97	1.75	1.11	2.47	1.4	0	1.19	0	0	0	0	0	0	1.08	0.01	0
GIDG01.1.fsa_GIDG01006061.1_c73278_g2	ZC3HD_HUMAN	UniRef90_A0A131Y242	GO:0016607,GO:0005654,GO:0036396,GO:0046872,GO:0003723,GO:0080009,GO:0006397,GO:0007275,GO:2000036,GO:0008380	29.58	31.12	16.57	74.58	70.47	63.85	62.05	56.28	5.15	1.42	0	7.33	1.5	0.91	0	0.87	12.99	9.05	3.22
GIDG01.1.fsa_GIDG01006184.1_c73367_g1	RT33_MOUSE	UniRef90_B7Q9S4	GO:0005763,GO:0005739	62.02	53.1	51.58	20.49	22.6	22.16	16.83	34.7	0	1.68	0	0	0	0	0	0	0	0	0
GIDG01.1.fsa_GIDG01006245.1_c73395_g1	.	.	.	50.26	53.65	26.97	358.43	277.92	354.01	359.97	330.15	0	1.69	1.01	0.6	0	5.78	3.61	0.94	9.45	6.11	2.94
GIDG01.1.fsa_GIDG01006291.1_c73421_g1	P3_HUMAN	UniRef90_A0A4D5RPA8	GO:0016021,GO:0008508,GO:0015721,GO:0032526,GO:0016020	2.05	1.94	1.32	3.63	4.49	2.82	1.68	3.26	0.75	1.21	0	0.84	0	0.34	0.32	0	0.22	0.16	0.16
GIDG01.1.fsa_GIDG01006358.1_c73459_g2	.	UniRef90_A0A4D5RSS0	.	10.11	11.59	16.46	57.2	56.34	56.49	57.36	68.85	0	1.08	1.29	0	0	0	0	0	0	0.61	1.92
GIDG01.1.fsa_GIDG01006359.1_c73459_g2	.	UniRef90_A0A4D5RSS0	GO:0008083	146.86	165.19	199.18	64.43	77.6	81.45	78.43	113.1	15.39	10.67	10.05	8.88	54.7	39.79	8.12	11.1	7.96	4.79	7.09
GIDG01.1.fsa_GIDG01006452.1_c73503_g1	.	UniRef90_B7PWM7	.	31.16	36.67	28.33	79	71.01	75.35	64.96	80.14	3.79	0.92	3.09	1.09	29.73	19.73	7.93	9.79	3.93	5.66	6.52
GIDG01.1.fsa_GIDG01006457.1_c73505_g6	.	.	.	4.11	4.77	3.87	3.65	2.98	3.86	1.73	3.84	1.08	0.76	0.45	0	5.41	2.15	0	0.82	0.55	1.01	0.64
GIDG01.1.fsa_GIDG01006484.1_c73519_g1	.	UniRef90_A0A4D5RS01	.	2.58	7.46	1.28	3.83	4.38	3.66	8.53	2.95	1.05	1.1	0.55	0	0.28	0	0	0	1.05	0.98	0
GIDG01.1.fsa_GIDG01006505.1_c73526_g1	TRI33_XENLA	UniRef90_A0A6B0VDQ3	GO:0005634,GO:0003677,GO:0016740,GO:0008270,GO:0016567	18.48	19.24	9.39	63.63	57.75	53.67	39.01	57.39	2.3	2.06	3.98	2.07	0	1.14	0	0.7	7.74	2.35	3.55
GIDG01.1.fsa_GIDG01006532.1_c73535_g1	R113A_HUMAN	UniRef90_A0A4D5RKE4	GO:0016607,GO:0005634,GO:0071005,GO:0005684,GO:0046872,GO:0004842,GO:0006281,GO:0018276,GO:0000398,GO:0070100,GO:0016567,GO:0034247	32.19	33.75	33.28	21.72	24.13	19.99	18.56	27.22	2.31	1.86	1.96	4.71	3.37	2.78	3.78	2.73	8.81	5.03	3.87
GIDG01.1.fsa_GIDG01006593.1_c73562_g3	MYO1B_MOUSE	UniRef90_B7Q0V0	GO:0005884,GO:0045177,GO:0005903,GO:0071944,GO:0005737,GO:0005769,GO:0010008,GO:0030175,GO:0016459,GO:0048471,GO:0005886,GO:0003779,GO:0051015,GO:0030898,GO:0005524,GO:0005516,GO:0000146,GO:0003774,GO:0005547,GO:0005546,GO:0051017,GO:0007015,GO:0030048,GO:0006892,GO:0033572,GO:0005515	2.24	2.23	2.71	3.64	3.58	2.18	4.56	3.47	0	0	0.62	0.47	0	1.3	0	0	1.03	0.49	0
GIDG01.1.fsa_GIDG01006638.1_c73584_g4	.	.	.	10.81	9.56	6.74	17.2	18.34	17.24	14.94	12.47	1.34	0.84	1.24	0.59	0	0.78	0	0.23	1.66	2	1.75
GIDG01.1.fsa_GIDG01006766.1_c73648_g5	.	.	.	21.99	20.56	12.87	20.21	20.82	20	11.59	15.08	7.41	4.32	4.08	3.94	6.52	6.48	0.92	3.3	3.45	0.7	1.46
GIDG01.1.fsa_GIDG01006770.1_c73650_g1	ENA_DROME	UniRef90_A0A131XUM7	GO:0005912,GO:0030424,GO:0031252,GO:0005911,GO:0005856,GO:0005829,GO:0030425,GO:0032433,GO:0030027,GO:0071212,GO:0003779,GO:0017124,GO:0030036,GO:0007015,GO:0007411,GO:0007409,GO:0007298,GO:0048749,GO:0007303,GO:0007010,GO:0048813,GO:0007391,GO:0003382,GO:0046847,GO:0060288,GO:0007390,GO:0035262,GO:0008258,GO:0045886,GO:0030335,GO:0031346,GO:0051491,GO:0032956,GO:0008064,GO:0051489,GO:0010591,GO:…	9.73	6.86	2.87	24.16	25.97	26.32	16.35	20.05	0	0.96	0	0.94	3.16	0.31	0	0.99	1.6	2.14	0.75
GIDG01.1.fsa_GIDG01006814.1_c73673_g4	SSXT_MOUSE	UniRef90_UPI0011615BEA	GO:0071564,GO:0005634,GO:0016514,GO:0030374,GO:0000902,GO:0007010,GO:0048013,GO:0035556,GO:0000226,GO:0097150,GO:0045944,GO:0045893,GO:0042493,GO:0003713	2.23	2.34	0.58	6.89	5.29	1.41	3.24	5.25	1.76	0	1.85	0.37	0	0	0	0	0	0	0
GIDG01.1.fsa_GIDG01006852.1_c73695_g1	STRP1_DANRE	UniRef90_A0A224YJB8	GO:0005737,GO:0030866,GO:0060047,GO:0022604	14.42	11.58	6.13	55.63	52.9	36.76	25.21	57.41	1.12	0	0.7	2.74	0	0	0	1.19	0.61	0.27	1.03
GIDG01.1.fsa_GIDG01006859.1_c73700_g2	CIA2B_MOUSE	UniRef90_A0A131XKQ7	GO:0097361,GO:0005737,GO:0005829,GO:0071817,GO:0005654,GO:0005634,GO:0005819,GO:0007059,GO:0016226,GO:0106035,GO:0097428	48.91	38.65	38.89	32.97	36.77	32.64	21.06	27.01	5.89	5.45	6.92	15.76	5.58	4.72	2.52	8.77	10.48	8.45	9.67
GIDG01.1.fsa_GIDG01006869.1_c73702_g3	DEN6A_CHICK	UniRef90_A0A090X7I8	GO:0055037,GO:0017112	6.45	4.96	2.47	15.05	12.58	13.42	10.78	18.1	1.91	1.34	1.9	4.6	1.92	2.58	0	2.04	5.35	4.75	4.29
GIDG01.1.fsa_GIDG01006905.1_c73723_g1	PAQR3_MOUSE	UniRef90_UPI001161AC56	GO:0005794,GO:0000139,GO:0016021,GO:0038023,GO:0043407,GO:0010977,GO:0033137,GO:0001933,GO:0034067	13.14	9.05	7.4	7.99	10.18	7.26	6.7	10.46	0.26	0	0.87	5.19	1.67	1.39	0.39	0	9.38	4.76	12.16
GIDG01.1.fsa_GIDG01006911.1_c73727_g1	.	.	.	9.65	29.71	57.87	20.1	22.48	3.05	3.67	68.16	9.97	7.63	11.27	1.93	23.33	6.08	0	1.64	0	0	0
GIDG01.1.fsa_GIDG01007059.1_c73801_g1	.	.	.	9.25	7.08	8.18	8.85	10.36	10.17	6.85	9.95	1.98	0	1.62	0	14.62	6.87	3.64	0	0.5	1.49	1.76
GIDG01.1.fsa_GIDG01007062.1_c73801_g11	.	UniRef90_UPI001161B4ED	.	4.4	3.03	2.47	3.54	3.11	2.59	1.45	4.9	0.8	0.71	0.83	0.32	2.12	1.41	0.5	2.3	0	0	0.38
GIDG01.1.fsa_GIDG01007064.1_c73801_g13	.	UniRef90_UPI001161B4ED	.	4.48	1.29	3.72	10.08	10.95	14.76	5.22	10.65	0	0	0	0	0	3.15	0	0	0	0.01	0
GIDG01.1.fsa_GIDG01007148.1_c73840_g3	.	UniRef90_A0A6B0U086	.	30.81	34.33	25.41	39.19	39.07	32.32	45.11	33.96	8.54	4.26	7.2	4.55	7.98	11.98	1.64	5.23	12.41	12.12	8.54
GIDG01.1.fsa_GIDG01007157.1_c73848_g1	.	UniRef90_A0A147BRV4	.	8.78	13.65	4.68	35.81	32.71	49.78	18	18.73	0	0	0	0.55	0	2.36	0.83	0	4.61	2.15	2.02
GIDG01.1.fsa_GIDG01007470.1_c73977_g1	.	UniRef90_A0A4D5RG68	.	2.02	0.45	1.57	7.4	8.04	7.2	6.74	5.79	0	0.85	0	0.34	0	0.56	0	0	2.57	5.74	0.76
GIDG01.1.fsa_GIDG01007479.1_c73979_g2	.	.	.	13.99	15.06	9.54	14.89	16.26	9.95	3.23	13.6	1.3	1.35	0.26	0	6.17	3.21	0.46	1.09	0.65	0.27	2.84
GIDG01.1.fsa_GIDG01007579.1_c74020_g1	MSRB2_HUMAN	UniRef90_B7PA90	GO:0005829,GO:0005739,GO:0003779,GO:0033745,GO:0033743,GO:0008270,GO:0030041,GO:0030091,GO:0006979,GO:0055114	55.69	73.62	43.22	47.69	47.58	50.02	30.95	47.68	0.69	1.02	2.75	1.3	0.99	1.64	0	0	0.83	0.82	0
GIDG01.1.fsa_GIDG01007642.1_c74045_g1	.	UniRef90_A0A293LF86	.	6.85	8.31	4.93	21.07	20.51	16.29	10.08	10.08	1.27	0.61	2.17	0	0	1.97	1.3	0	0.71	1.1	1.05
GIDG01.1.fsa_GIDG01007644.1_c74045_g1	.	UniRef90_UPI0011615A21	.	3.12	4.99	3.78	14.88	13.78	15.95	16.58	15.83	0.59	0	0	0	0	3.66	1.36	0	0	0	0
GIDG01.1.fsa_GIDG01007705.1_c74075_g1	.	UniRef90_B7QHV4	GO:0016021	7.26	7.07	9.08	10.66	11.05	11.72	7.45	14.46	0	3.19	0.72	2.9	0	0	0	2.01	1.44	0.55	1.19
GIDG01.1.fsa_GIDG01007706.1_c74075_g1	.	UniRef90_B7QHV4	GO:0016021	12.09	10.35	17.93	8.7	7.22	8.79	9.93	9.48	0.72	0	2.52	0	1.11	0.97	0.26	0	0.86	1.11	0.81
GIDG01.1.fsa_GIDG01007737.1_c74090_g12	.	UniRef90_A0A4D5RH92	GO:0003676	9.32	8.27	10.9	15.96	16.36	22.45	13.44	18.37	1.87	0	1.24	4.97	0	8.25	4.51	18.49	5.2	4.55	14.55
GIDG01.1.fsa_GIDG01008182.1_c74246_g1	STK3_HUMAN	UniRef90_A0A4D5RQK9	GO:0005737,GO:0005829,GO:0005634,GO:0032991,GO:0005524,GO:0042802,GO:0000287,GO:0046983,GO:0004672,GO:0043539,GO:0004674,GO:0032147,GO:0006915,GO:0060706,GO:0007417,GO:0003157,GO:0097284,GO:0035329,GO:0035556,GO:0090090,GO:0008285,GO:0046621,GO:0001841,GO:0048812,GO:0043065,GO:0051091,GO:1902043,GO:0045600,GO:0046330,GO:0032092,GO:0051897,GO:0060215,GO:0006468,GO:0050821,GO:0060800,GO:0007165,GO:…	7.9	5.22	5.69	9.07	8.24	10.34	8.09	9.49	3.91	1.19	2.56	2.06	1.48	2.36	0.42	1.29	2.41	1.36	0.66
GIDG01.1.fsa_GIDG01008224.1_c74258_g2	AGFG1_MOUSE	UniRef90_A0A4D5RSN8	GO:0042995,GO:0031410,GO:0043231,GO:0043025,GO:0005634,GO:0003677,GO:0005096,GO:0046872,GO:0001675,GO:0045109,GO:0007275,GO:0007289	31.18	29.91	26.54	43.53	45.25	43.64	36.82	42.34	8.18	7.99	5.06	17.25	5.23	5.69	5.26	9.17	12.69	13.24	12.22
GIDG01.1.fsa_GIDG01008254.1_c74271_g5	.	UniRef90_A0A6B0V672	.	4.75	5.71	4.33	12.29	10.59	10.18	10.72	10.14	0	0	0	0	0	0.54	0.52	0	0	0	0
GIDG01.1.fsa_GIDG01008255.1_c74271_g9	.	.	.	10.47	4.97	6.72	13.61	16.28	15.09	10.6	14.09	0.26	0	0.87	0	1.12	4.16	1.18	0	0	0.2	1.24
GIDG01.1.fsa_GIDG01008257.1_c74271_g11	.	.	.	6.8	6.89	2.7	14.24	16.38	10.79	8.67	10.31	1.17	0	0.88	0	0	0	0	0	0.6	0.45	0
GIDG01.1.fsa_GIDG01008290.1_c74285_g1	LACH_SCHAM	UniRef90_B7PV95	GO:0031225,GO:0005886,GO:0007155	16.5	17.61	10.17	36.51	39.12	33.12	26.39	32.65	2.32	0.3	0.68	0.21	0.45	0.34	0	0.33	0.28	0.31	0.69
GIDG01.1.fsa_GIDG01008337.1_c74304_g7	.	UniRef90_A0A147BHH9	.	3.07	4.81	10.02	35.7	37.37	29.12	14.96	72.02	0	0.44	0	1.25	0	0	0	3.48	0.32	0.48	0.38
GIDG01.1.fsa_GIDG01008339.1_c74304_g7	.	UniRef90_A0A0K8RNW1	.	1.06	0.51	1.29	17.37	16.1	9.6	5.75	32.83	1.64	0.92	0	1.61	4.15	1.72	0.97	1.92	0.33	0	0.39
GIDG01.1.fsa_GIDG01008341.1_c74304_g7	.	UniRef90_A0A147BHH9	.	1.59	4.11	1.86	20.61	26.79	13.28	14.62	53.75	0.53	0	1.61	0	2.8	0	0	0	0	0	0.63
GIDG01.1.fsa_GIDG01008370.1_c74314_g1	NPDC1_HUMAN	UniRef90_A0A4D5RH10	GO:0016021,GO:0005886,GO:0050776	324.97	378.41	314.73	426.19	435.83	438.89	452.87	521.13	42.67	25.59	45.01	20.93	175.38	119.04	54.97	58.95	47.35	36.56	52.26
GIDG01.1.fsa_GIDG01008397.1_c74324_g1	.	.	.	22.81	12.88	33.46	44.94	42.79	22.24	7	49.05	0.65	0	0	0	7.07	5.34	2.19	9.13	0	1.15	0
GIDG01.1.fsa_GIDG01008413.1_c74334_g1	.	UniRef90_UPI00116183BD	.	10.8	12.77	4.5	21.3	22.53	20.85	28.26	19.42	1.34	0.84	0.99	0	0	1.57	0	1.34	2.26	1.01	1.75
GIDG01.1.fsa_GIDG01008439.1_c74341_g6	.	.	.	16.23	17.45	12.49	17.36	14.5	16.52	12.82	21.58	0.23	0.41	0	0	0.96	1.36	0	0	0	0	0
GIDG01.1.fsa_GIDG01008496.1_c74367_g1	.	UniRef90_A0A0K8R7U5	.	40.8	135.71	40.7	21.1	19.46	51.08	23.44	6.06	10.75	3.94	17.43	0.68	22.82	6.86	3.95	0	20.36	29.11	0
GIDG01.1.fsa_GIDG01008498.1_c74369_g1	.	UniRef90_A0A4D5S0R8	.	129.08	176.42	229.75	124.08	144.77	52.87	62.69	200.1	15.16	19.33	18.91	6.82	3.26	5.01	84.6	39.49	22.01	25.74	40.31
GIDG01.1.fsa_GIDG01008505.1_c74371_g3	.	.	.	13.63	11.61	18	9.07	8.89	7.25	6.86	8.27	2.06	0.41	0.91	0.93	9.56	9.01	1.22	4.68	0.97	1.44	1.06
GIDG01.1.fsa_GIDG01008520.1_c74376_g1	TSAP1_BOVIN	UniRef90_A0A147BF26	GO:0005737,GO:0005634,GO:0003723,GO:0001514,GO:0003676	6.05	10.94	11.82	9.32	11.25	14.41	11.7	11.42	2.54	0.98	0	3.1	0	4.95	1.49	1.12	10.73	6.06	6.54
GIDG01.1.fsa_GIDG01008546.1_c74389_g1	CHIN_MOUSE	UniRef90_L7MIT4	GO:0046875,GO:0005096,GO:0046872,GO:0048013,GO:0035556,GO:0008045,GO:0050770,GO:0043087,GO:0051056,GO:0007165	17.39	19.35	6.73	26.39	29.22	26.6	21.4	23.26	1.92	2.04	0.2	1.77	0	0.25	0	0.74	0.36	0.54	0.42
GIDG01.1.fsa_GIDG01008575.1_c74403_g1	.	.	.	21.53	4.19	8.99	32.92	26.31	21.86	5.42	10.16	0	0	0	0	0	0	0	0	0	0	0
GIDG01.1.fsa_GIDG01008581.1_c74406_g1	CDV3_XENTR	UniRef90_B7QK07	GO:0005737	102.82	103.05	89.98	98.91	98.84	106.86	105.93	116.19	37.07	42.82	25.64	40.91	27.72	16.99	10.24	12.78	9.88	10.55	17.24
GIDG01.1.fsa_GIDG01008632.1_c74430_g6	.	.	.	52.25	61.47	48.8	43.13	42.33	40.41	31.37	43.68	4.08	1.5	8.26	0.52	33.83	35.91	10.63	21.2	7.37	7.04	8.99
GIDG01.1.fsa_GIDG01008633.1_c74430_g11	.	.	.	20.28	32.26	26.15	31.45	28.14	37.26	34.53	36.24	1.82	0.33	1.28	0.62	0	8.04	1.25	0	2.88	2.23	1.03
GIDG01.1.fsa_GIDG01008660.1_c74437_g1	.	.	.	4.5	5.65	0.54	6.2	5.84	6.07	5.14	4.67	0	0	0	0	1.61	0	1.21	0	0	0.23	0
GIDG01.1.fsa_GIDG01008681.1_c74447_g1	.	UniRef90_A0A147BC09	.	82.73	70.06	92.13	37.46	38.58	33.73	37.89	37.64	8.38	7.01	17.67	3.34	68.27	43.16	11.51	14.9	7.35	5.68	8.55
GIDG01.1.fsa_GIDG01008755.1_c74478_g2	NWK_DROME	UniRef90_UPI001161608E	GO:0030424,GO:0030054,GO:0005737,GO:0031594,GO:0042734,GO:0055037,GO:0008021,GO:0043325,GO:0005546,GO:0005543,GO:0044803,GO:0045886,GO:0007274,GO:2000601,GO:0001881,GO:0030833,GO:0008582,GO:0005515	10.98	9.51	7.61	15.68	14.24	15.46	10.62	15.09	0.25	0.36	0.42	0.56	0	1.02	0	0	0	0.96	1.21
GIDG01.1.fsa_GIDG01008827.1_c74505_g4	YTX2_XENLA	UniRef90_A0A6B0VEQ7	.	1.14	1.02	0.22	1.35	1.96	1.4	1.53	0.93	0	0	0	0	0	0.13	0	0.09	0.12	0.18	0
GIDG01.1.fsa_GIDG01008837.1_c74508_g2	.	UniRef90_B7QB97	.	3.53	4.83	1.59	12.2	9.51	7.98	7.76	10.88	0	0	0	0	0	0	0	0	0	0	0
GIDG01.1.fsa_GIDG01008840.1_c74508_g2	.	UniRef90_UPI001161917C	.	35.66	44.51	19.15	64.11	69.57	56.1	46.43	65.38	0	0	0	0	0	3.93	0	1.43	0	0	0
GIDG01.1.fsa_GIDG01008906.1_c74529_g1	.	UniRef90_B7QMA3	.	2.3	2.24	2.88	1.39	1.19	2.58	9.74	1.13	1.11	0.32	0.29	0.31	0	0	1.66	0	3.6	3.66	0.24
GIDG01.1.fsa_GIDG01008946.1_c74541_g1	.	.	.	45.66	44.98	46.26	26.64	27.95	26.81	22.3	27.99	7.92	5.57	7.23	2.25	42.73	25.98	8	12.41	4.38	3.59	4.7
GIDG01.1.fsa_GIDG01008983.1_c74551_g1	FAXC_DROME	UniRef90_B7PUR9	GO:0005737,GO:0005886,GO:0007409,GO:0036099,GO:0001401	232.87	270.49	175.55	240.83	247.85	238.82	174.45	308.46	25.02	18.02	24.1	268.15	59.38	44.43	25.41	23.72	42.18	37	49.19
GIDG01.1.fsa_GIDG01009038.1_c74564_g3	.	UniRef90_UPI001161564C	.	40.43	52.61	48.56	11.11	10.58	10.54	2.73	13.67	23.44	19.79	32.93	4.12	0	4.5	0	0.42	1.39	1.68	0.84
GIDG01.1.fsa_GIDG01009041.1_c74564_g3	.	UniRef90_A0A4D5S1Q6	.	14.87	15.52	26.45	7.56	5.71	5.14	1.63	8.6	2.34	3.19	0	2.13	0	0	0	0	1.26	1.94	0.43
GIDG01.1.fsa_GIDG01009115.1_c74594_g1	GP150_HUMAN	UniRef90_UPI0011616C66	GO:0005887,GO:0005886,GO:0004930,GO:0032870,GO:0007186,GO:0016021	3.05	4.23	4.26	5.1	5.92	4.91	2.79	8.29	0.35	0.25	1.16	0	6.59	4.42	0.52	2.95	1.24	0.13	0
GIDG01.1.fsa_GIDG01009142.1_c74602_g1	SH3K1_HUMAN	UniRef90_A0A147BQS2	GO:0005911,GO:0005737,GO:0030659,GO:0005856,GO:0005829,GO:0030139,GO:0005925,GO:0043005,GO:0005886,GO:0045202,GO:0017124,GO:0007015,GO:0006915,GO:0007411,GO:0016477,GO:0007267,GO:0007010,GO:0006897,GO:0061024,GO:0042059,GO:0050871,GO:0008360,GO:0005515	5.14	8.78	3.7	21.25	23.15	21.62	17.82	17.2	1.44	0.33	0.89	0.5	0	0	0.36	1.54	1.81	0.51	0
GIDG01.1.fsa_GIDG01009146.1_c74605_g2	.	UniRef90_UPI0011618C96	.	4.39	5.92	3.25	14.28	11.73	10.96	17.24	9.88	0.64	0	0	0	1.36	0.68	0.96	0	0.65	0	0
GIDG01.1.fsa_GIDG01009148.1_c74605_g6	.	UniRef90_UPI001161A092	.	14.84	14.58	13.4	10.61	10.38	9.89	9.65	9.71	1.56	0	0.88	0.89	12.79	9.93	1.35	0.78	0.95	1.28	0.61
GIDG01.1.fsa_GIDG01009171.1_c74615_g1	.	UniRef90_A0A4D5RF18	.	17.96	19.22	7.28	51.83	56.92	58.28	27.54	45.9	13.94	10.7	13.01	7.31	10.22	5.92	6.32	7.69	4.08	6.31	6.7
GIDG01.1.fsa_GIDG01009186.1_c74617_g3	CDS_DROME	UniRef90_A0A023G630	GO:0005789,GO:0016021,GO:0004605,GO:0016024,GO:0008610,GO:0010868,GO:0007602,GO:0010513,GO:0010883,GO:0016056,GO:0007291,GO:0007430,GO:0043052,GO:0007601	70.59	77.4	64.75	201.35	206.48	178.77	135.12	207.87	15.13	12.6	18.43	20.45	89.89	73.78	30.41	41.37	40.59	31.38	32.02
GIDG01.1.fsa_GIDG01009329.1_c74677_g4	WDTC1_HUMAN	UniRef90_A0A4D5RD28	GO:0005829,GO:0005654,GO:0004857,GO:0042393,GO:0042826,GO:0055082,GO:0032869,GO:0006006,GO:0001701,GO:0035264,GO:0045717,GO:0000122,GO:0043687,GO:0016567,GO:0008361,GO:0005515	5.26	7.88	4.57	12.65	13.24	9.48	13.59	15.62	0	0	0.36	2.34	0	0.23	1.14	5.02	9.82	4.08	4.71
GIDG01.1.fsa_GIDG01009388.1_c74688_g1	.	.	.	12.77	14.36	7.42	11.35	17.59	17.09	10.64	13.7	2.93	0	0	0	0	2.27	0	0	0	3.35	0
GIDG01.1.fsa_GIDG01009422.1_c74702_g7	.	UniRef90_UPI001161719D	.	4.03	3.35	1.93	10.68	11.42	9.84	16.61	7.25	1.39	0.55	1.38	2.76	0	1.63	1.21	0.71	2.96	4.25	3.29
GIDG01.1.fsa_GIDG01009440.1_c74709_g2	RM11_DROME	UniRef90_B7PFX2	GO:0015934,GO:0005762,GO:0070180,GO:0019843,GO:0003735,GO:0031047,GO:0032543,GO:0006417,GO:0000027,GO:0006412,GO:0005840	8.01	5.12	1.57	6.83	7.2	6.62	4.93	6.55	0.87	0	0	10.44	0	0	0	0	0	0	0
GIDG01.1.fsa_GIDG01009447.1_c74711_g5	.	UniRef90_B7PRK6	.	42.15	44.72	35.83	28.84	29.78	31.54	22.98	28.75	3.34	2.45	4.59	0.85	4.64	4.78	0.44	2.1	0.98	1.02	1.21
GIDG01.1.fsa_GIDG01009465.1_c74715_g4	.	UniRef90_A0A147BF60	.	10.09	11.81	10.15	5.9	4.02	6.05	2.94	6.71	2.65	4.68	1.15	1.06	0	0.38	0	0	0.3	0.77	0
GIDG01.1.fsa_GIDG01009467.1_c74716_g2	XYLT_CIOIN	UniRef90_UPI00116181C2	GO:0005789,GO:0000139,GO:0016021,GO:0008375,GO:0046872,GO:0030158,GO:0030206,GO:0015012	1.19	0.86	0.52	6.49	6.46	7.11	10.84	6.56	0.35	2.47	1.12	1.29	0	1.12	0	0.43	0	0.27	0
GIDG01.1.fsa_GIDG01009489.1_c74726_g2	.	.	.	39.45	32.23	20.86	32.22	30.54	28.35	17.51	28.9	3.11	1.37	4.17	0	4.18	3.58	0	0	5.45	1.99	0.61
GIDG01.1.fsa_GIDG01009515.1_c74740_g1	SIFAR_DROME	UniRef90_L7Z4E7	GO:0016021,GO:0005887,GO:0008528,GO:0004930,GO:0008188,GO:0004983,GO:0032870,GO:0008340,GO:0007186,GO:0048047,GO:0007218	11.98	12.64	13.04	10.78	10.23	11.91	10.65	10.89	2.55	1.74	3	3.16	3.31	4.49	3.13	4.93	3.82	1.76	4.88
GIDG01.1.fsa_GIDG01009544.1_c74750_g1	ZBT8B_MOUSE	UniRef90_B7P1R8	GO:0005634,GO:0003677,GO:0046872	3.89	5.48	3.75	6.46	5.26	3.48	2.27	5.18	1.49	0	0.43	0	0	3.44	0	0	1.17	0.42	2.75
GIDG01.1.fsa_GIDG01009656.1_c74787_g2	.	UniRef90_B7PLH0	.	3.52	4.48	3.06	2	2.47	3.62	5.37	3.7	0.2	0.28	0.33	0	0	1.27	0.9	0.92	0	0	0
GIDG01.1.fsa_GIDG01009680.1_c74794_g2	.	.	.	2.08	5.22	2.68	21.69	28.56	20.19	23.46	17.35	1.13	0	0	0.74	0	1.19	2.8	0	0.38	0	0
GIDG01.1.fsa_GIDG01009760.1_c74825_g1	.	.	.	3.11	1.33	0.17	5.38	5.24	10.71	6.68	6.26	0	0	0	0	0	0	0	0	0	0	0
GIDG01.1.fsa_GIDG01009809.1_c74844_g1	.	UniRef90_UPI00116160FA	.	1.25	1.17	0.42	10.46	10.61	11.59	7.3	6.46	0	0	0	0	0	0	0	0	1.21	1.06	0
GIDG01.1.fsa_GIDG01009811.1_c74844_g1	.	.	.	26.07	42.94	7.53	282.34	375.36	407.97	401.87	328.21	0	0	0	0	0	0	0	0	1.71	3.73	0
GIDG01.1.fsa_GIDG01009900.1_c74875_g5	KLDC4_MOUSE	UniRef90_A0A4D5RPJ9	GO:0005515	17.6	15.52	17.21	12.8	14.02	18.01	18.01	16.22	0	0	3.7	0.83	7	1.5	0.5	0	1.69	0	0
GIDG01.1.fsa_GIDG01009905.1_c74877_g1	BPTF_HUMAN	UniRef90_A0A4D5RV91	GO:0005737,GO:0070062,GO:0000790,GO:0005654,GO:0005634,GO:0016589,GO:0046872,GO:0043565,GO:0008134,GO:0009952,GO:0007420,GO:0006338,GO:0001892,GO:0007492,GO:0000122,GO:0045944,GO:0006357	15.63	14.2	7.61	16.91	20.87	21.89	24.36	16.88	0.97	1.07	1.97	1.37	2.73	1.28	0.21	3.48	3.8	3.9	0.59
GIDG01.1.fsa_GIDG01009960.1_c74899_g1	.	UniRef90_V5HJW4	.	124.93	129.59	123.67	116.93	125.96	122.57	166.46	128.12	20.32	14.36	17.11	26.6	142.36	116.17	59.28	72.95	18.7	20.14	23.32
GIDG01.1.fsa_GIDG01010004.1_c74913_g4	.	UniRef90_A0A4D5RXU2	.	3.02	2.38	0.7	3.16	3.05	2.12	1.28	2.52	0.57	0	0.48	0.7	0.68	1.19	0	0	0.26	0.84	0.34
GIDG01.1.fsa_GIDG01010011.1_c74913_g11	.	.	.	3.45	2.18	2.59	6.16	4.78	4.15	2.02	4.09	2.05	3.57	2.63	0.47	0	2.5	0	0.97	0.32	1.06	0
GIDG01.1.fsa_GIDG01010076.1_c74937_g1	CAPZA_DROME	UniRef90_A0A4D5REM5	GO:0030479,GO:0016324,GO:0008290,GO:0071203,GO:0051015,GO:0046982,GO:0030036,GO:0007015,GO:0051016,GO:0000902,GO:0007294,GO:0030837,GO:0051490,GO:0046329,GO:0051489,GO:0010591,GO:0035220	70.15	64.32	54.1	62.3	67.49	54.78	76.33	59.66	23.33	43.36	27.94	36.24	3	9.62	5.47	9.63	25.72	15.39	22
GIDG01.1.fsa_GIDG01010158.1_c74968_g6	.	UniRef90_UPI00116185F3	GO:0003676	5.73	4.19	3.85	8.21	11.37	9.97	10.34	17.06	0	0.74	0	10.7	0	5.83	1.86	0.2	6.69	1.44	4.37
GIDG01.1.fsa_GIDG01010256.1_c74995_g3	.	.	.	0.38	5.2	0	7.04	9.93	10.61	4.16	4.77	0	0	0	0	0	0	0	0.15	0	0	0
GIDG01.1.fsa_GIDG01010282.1_c75002_g1	.	.	.	2.44	2.72	0.78	3.05	3.74	3.23	1.51	1.71	1.68	0.26	0.25	0.31	0	2.15	0	0.29	0.38	0.74	0.66
GIDG01.1.fsa_GIDG01010314.1_c75008_g4	.	UniRef90_A0A0K8RKP4	.	12.29	17.91	9.63	7.53	9.99	13.6	10	9.32	2.46	0	0	8.13	6.19	4.35	6.67	2.11	3.23	1.56	0.55
GIDG01.1.fsa_GIDG01010370.1_c75025_g1	.	UniRef90_A0A131XUX5	.	2.16	10	15.86	3.44	1.83	3.32	0.41	2.31	0	0	0	0	0	0	0	0	0	0	0
GIDG01.1.fsa_GIDG01010411.1_c75040_g1	.	UniRef90_B7QFB7	GO:0005515	6.37	6.12	5.12	5.4	7.17	5.61	1.73	5.91	1.75	0.46	0	1.32	0	2.36	0	0.56	0.33	0.66	1.33
GIDG01.1.fsa_GIDG01010452.1_c75053_g2	RGS7_BOVIN	UniRef90_A0A147BQ48	GO:0005829,GO:0005886,GO:0031681,GO:0005096,GO:0007186,GO:0035556,GO:0009968	16.11	21.35	6.17	81.47	87.15	72.65	63.25	56.63	0.76	0.93	0.36	0	0.35	1.5	0.49	0.5	1.99	1.63	0.51
GIDG01.1.fsa_GIDG01010453.1_c75053_g2	.	.	.	15.92	24.53	10.54	42.33	41.69	35.59	27.41	30.23	2.12	0.65	2.88	1.43	7.06	4.48	3.56	3.32	2.02	2.56	2.8
GIDG01.1.fsa_GIDG01010522.1_c75070_g1	S4A11_HUMAN	UniRef90_B7Q0Z4	GO:0016323,GO:0016021,GO:0046715,GO:0015301,GO:0015106,GO:0005452,GO:0046983,GO:0015252,GO:0005272,GO:0015293,GO:0015701,GO:0046713,GO:0030003,GO:0042044,GO:1902600,GO:0051453,GO:0006814,GO:0006820	41.73	39.74	38.07	71.11	67.82	62.47	62.72	68.25	5.74	5.57	8.98	7.01	21.49	13.2	5.77	7.14	8.29	3.88	8.04
GIDG01.1.fsa_GIDG01010658.1_c75120_g4	.	UniRef90_A0A4D5RGM4	GO:0007018,GO:0005868	2.54	2.05	0.98	3.76	1.66	5.04	3.56	2.75	0	0.14	0	0	0.25	0	0.32	1.13	3.27	1.35	0.8
GIDG01.1.fsa_GIDG01010664.1_c75121_g1	.	.	.	2.92	2.65	2.83	8.1	4.2	2.44	5.72	7.48	0.27	0	0	0	0	0	0	0	0.44	0.29	0
GIDG01.1.fsa_GIDG01010684.1_c75130_g3	RYAR_DROME	UniRef90_V9HXG5	GO:0016021,GO:0005886,GO:0008188,GO:0004983,GO:0001653,GO:0007166,GO:0007186,GO:0004984,GO:0004930	2.11	2.19	1.48	4.89	4.16	2.44	3.52	3.18	0	0	0	0	0	0	0.53	0	0	0.19	0.96
GIDG01.1.fsa_GIDG01010686.1_c75130_g3	RYAR_DROME	UniRef90_V9HXG5	GO:0016021,GO:0005886,GO:0008188,GO:0004983,GO:0001653,GO:0007166,GO:0007186,GO:0004930	1	1.81	0.42	1.76	2.08	2.12	1.85	1.12	0	0	0	0	0	0	0	1.9	1.79	1.09	1.38
GIDG01.1.fsa_GIDG01010706.1_c75139_g7	.	.	.	46.08	62.81	19.9	58.9	67.98	56.64	30.81	67.61	6.42	2.84	5.11	3.1	12.19	17.56	7.64	14.41	9.86	9.09	2.58
GIDG01.1.fsa_GIDG01010718.1_c75145_g1	.	UniRef90_V5HQB9	.	112.13	139.21	110.71	268.57	271.54	278.79	312.47	230.23	22.43	12.48	20.8	21.49	74.84	56.99	26.12	31.92	28.74	21.7	23.93
GIDG01.1.fsa_GIDG01010732.1_c75156_g1	.	UniRef90_A0A4D5S0L0	GO:0005515	36.23	14.58	15.72	9.1	10.89	2.89	2.65	13.51	18.12	13.32	6.09	50.96	2.45	0.81	0	2.36	0.59	0.43	0.45
GIDG01.1.fsa_GIDG01010967.1_c75223_g1	.	.	.	13.3	7.08	9.04	27.79	30.7	24.56	18.78	23.95	0	0	0.6	0	5.79	0.77	0	0	1.49	0.28	0
GIDG01.1.fsa_GIDG01011063.1_c75244_g4	.	.	.	6.1	13.78	5.05	12.72	17.46	13.77	9.97	11.92	0	0.63	1	0.62	0.84	2.59	0	0	1.49	0.58	2.48
GIDG01.1.fsa_GIDG01011068.1_c75244_g7	.	.	.	5.62	4.82	6.08	13.26	11.52	9.71	11.79	10.71	0.8	0	0.49	0	0.57	1.3	0	0	0.91	0.34	0.61
GIDG01.1.fsa_GIDG01011082.1_c75248_g3	.	UniRef90_A0A6B0V6F6	.	4.65	1.86	1.18	19.18	17.41	14.91	20.72	13.87	0.85	0	1.39	4.14	0	0	0	0	1.29	1.7	0
GIDG01.1.fsa_GIDG01011131.1_c75262_g5	MED15_XENLA	UniRef90_A0A4D5RMU5	GO:0005737,GO:0016592,GO:0003712,GO:0006357	7.23	8.14	4.51	9.98	9.37	7.38	11.46	9.84	0	0	12.51	1.98	0	0	0	0	3.94	5.21	16.77
GIDG01.1.fsa_GIDG01011142.1_c75266_g6	.	UniRef90_A0A6B0UPK6	.	208.3	254.75	87.96	333.27	225.18	338.15	369.91	193.67	6.83	31.78	20.26	6.63	27.83	27.06	0	0	7.62	12.42	9.4
GIDG01.1.fsa_GIDG01011143.1_c75266_g12	.	.	.	112.2	122.95	47.38	129.32	163.31	133.61	157.75	116.45	4.7	4.58	2.18	0.65	6.33	10.46	1.96	0	5.48	4.6	3.2
GIDG01.1.fsa_GIDG01011207.1_c75286_g10	.	UniRef90_A0A6B0VG39	GO:0004803,GO:0006313	5.49	2.92	4.71	4.78	4.22	4.26	4.54	4.79	2.86	0.81	1.59	0.47	0	0.6	1.29	0.88	1.54	1.21	1.12
GIDG01.1.fsa_GIDG01011211.1_c75287_g1	.	UniRef90_UPI001161845C	.	1.28	0.55	0.67	1.26	0.86	1.38	0.76	1.3	0.6	0.43	0.67	1.88	0	0	0	0	0	0.07	0
GIDG01.1.fsa_GIDG01011220.1_c75290_g3	SHOC2_DANRE	UniRef90_A0A4D5S4B5	GO:0005737,GO:0005634,GO:0000164,GO:0019903,GO:0046579,GO:0005515	6.13	5.25	3.73	11.7	9.4	9.48	12.1	9.09	1.52	1.31	0.8	2.9	1.35	2.31	1.5	1.18	3.66	1.92	2.73
GIDG01.1.fsa_GIDG01011238.1_c75296_g1	RBMX2_RAT	UniRef90_A0A6B0UMX5	GO:0005634,GO:0005686,GO:0071005,GO:0003723,GO:0000398	15.02	16.28	19.02	17.05	16.7	20.96	44.07	18.49	3.29	3.52	1.07	6.75	1.66	0	2.83	0	6.65	4.21	1.63
GIDG01.1.fsa_GIDG01011263.1_c75302_g4	AFAD_RAT	UniRef90_A0A4D5RVF5	GO:0030054,GO:0005913,GO:0044291,GO:0005911,GO:0005829,GO:0016607,GO:0005654,GO:0005886,GO:0046930,GO:0070160,GO:0051015,GO:0045296,GO:0050839,GO:0008022,GO:0017016,GO:0034332,GO:0070830,GO:0007155,GO:0044331,GO:0007267,GO:0090557,GO:0061951,GO:0030336,GO:0046931,GO:0022409,GO:2000049,GO:0010628,GO:0043547,GO:0032880,GO:0007165,GO:0030424,GO:0036477,GO:0030274,GO:0140059,GO:1903861,GO:0050775,GO:…	5.74	5.28	8.86	3.21	3.53	4.56	3.8	4.56	0	0.63	0	1.64	0	0	0	0	1.31	0	0
GIDG01.1.fsa_GIDG01011320.1_c75318_g2	PHYD1_MOUSE	UniRef90_UPI001161ADE8	GO:0051213,GO:0046872	5.27	3.2	9.9	4.24	4.18	6.44	1.54	5.95	5.42	0	2.15	0	5.85	0	0	0	1.16	0.79	0
GIDG01.1.fsa_GIDG01011369.1_c75330_g5	MBN2A_TAKRU	UniRef90_UPI001161791A	GO:0005737,GO:0005634,GO:0046872,GO:0003723,GO:0006397,GO:0008380	39.1	51.78	33.86	103.26	109.8	91.9	53.59	73.45	5.56	2.09	4.71	5.16	1.29	4.28	2.13	1.42	5.55	2.59	3.02
GIDG01.1.fsa_GIDG01011458.1_c75356_g1	MOB2_DROME	UniRef90_A0A131XX25	GO:0070451,GO:0071944,GO:0005737,GO:0005634,GO:0005886,GO:0016028,GO:0046872,GO:0019901,GO:0000902,GO:0007616,GO:0045886,GO:0042052	7.6	5.97	3.08	13.22	12.31	11.52	26.62	9.55	3.12	2.55	3.63	2.23	0.36	1.24	2.36	1.22	3.72	3.44	1.32
GIDG01.1.fsa_GIDG01011473.1_c75360_g1	ATG3_MOUSE	UniRef90_B7PSN5	GO:0000153,GO:0005829,GO:0019777,GO:0019776,GO:0019899,GO:0019787,GO:0000045,GO:0000422,GO:0006464,GO:0016236,GO:0043653,GO:0050765,GO:0015031,GO:0016567,GO:1902017	30.82	34.38	33.22	23.21	24.44	25.12	17.29	27.86	0.4	0.45	0.5	0.99	0	0.16	0	0.72	0.91	0.39	2
GIDG01.1.fsa_GIDG01011904.1_c75488_g3	.	.	.	41.65	43.59	29.3	38.41	48.07	29.16	33.63	39.72	8.99	2.79	0	2.13	9.08	8.96	0	0	6.98	1.8	0
GIDG01.1.fsa_GIDG01011947.1_c75503_g2	.	UniRef90_UPI0011617A94	GO:0003676	0.08	1.33	0.77	3.98	6.27	3.99	0.48	0.57	0	0	0	0	0	0	0	0	0	0	0
GIDG01.1.fsa_GIDG01012016.1_c75521_g4	.	.	.	2.76	2.7	1.97	2.8	3.22	3.23	1.61	1.34	1.43	1	1.46	0.7	0	1.25	0	0	0.72	0	1.12
GIDG01.1.fsa_GIDG01012069.1_c75532_g3	EST5A_RAT	UniRef90_UPI001161837D	GO:0005615,GO:0052689,GO:0080030,GO:0004771,GO:0004806,GO:0016042	1.14	1.35	0.77	1.72	1.29	2.98	5.45	2.02	0	0.34	0	0	2.45	0.64	0	1.12	0.58	0.27	0.84
GIDG01.1.fsa_GIDG01012121.1_c75551_g2	CMTA1_HUMAN	UniRef90_UPI000A2C00C5	GO:0005829,GO:0005730,GO:0005634,GO:0000981,GO:0043565,GO:0050885,GO:0070886,GO:0035307,GO:0045944,GO:0003677	4.04	3.51	0.35	41.33	39.05	21.52	10.95	19.64	0	0.46	0	0	0	0	0	0	0	0.49	0
GIDG01.1.fsa_GIDG01012149.1_c75556_g1	IBP_CARCR	UniRef90_B7Q728	GO:0005576,GO:0004867	5.61	6.02	3.45	20.4	7.34	7.07	6.06	15.34	0.95	0.66	0.78	0	3.01	1.99	2.11	2.17	4.38	1.44	0
GIDG01.1.fsa_GIDG01012159.1_c75558_g1	KC1G3_HUMAN	UniRef90_B7PYH7	GO:0005737,GO:0005634,GO:0005886,GO:0005524,GO:0004672,GO:0004674,GO:0006464,GO:0018105,GO:0090263,GO:0007165,GO:0016055,GO:0006468	11.58	12.11	8.2	18.08	19.3	18.18	14.4	12.24	3.5	1.66	0	5	2.72	2.07	0	2.15	7.31	2.21	1.89
GIDG01.1.fsa_GIDG01012179.1_c75564_g1	NEK8_HUMAN	UniRef90_A0A4D5RIY8	GO:0005813,GO:0097546,GO:0097543,GO:0005929,GO:0005737,GO:0005524,GO:0046872,GO:0004674,GO:0009887,GO:0007059,GO:0007368,GO:0007507,GO:0035330,GO:0004672,GO:0006468	3.61	5.72	3.63	8.24	10.61	11.72	2.72	11.36	0	0.16	0	0	0	0	0	0	0.74	0	0
GIDG01.1.fsa_GIDG01012187.1_c75568_g2	PDE6D_MOUSE	UniRef90_A0A131YJV4	GO:0042995,GO:0031410,GO:0030659,GO:0005856,GO:0005829,GO:0047555,GO:0005095,GO:0017137,GO:0007602,GO:0007601	257.45	303.33	220.16	183.19	187.46	151.09	120.15	210.13	56.13	49.2	51.76	51.24	68.02	48.25	30.84	29.86	18.33	24.94	21.61
GIDG01.1.fsa_GIDG01012196.1_c75569_g12	CBL_HUMAN	UniRef90_V5HCF6	GO:0005929,GO:0005829,GO:0016600,GO:0005925,GO:0005794,GO:0030426,GO:0042629,GO:0045121,GO:0048471,GO:0005886,GO:0045296,GO:0005509,GO:0046875,GO:0005154,GO:0036312,GO:0001784,GO:0030971,GO:0017124,GO:0061630,GO:0004842,GO:0007166,GO:0006974,GO:0071364,GO:1990090,GO:0090650,GO:0036120,GO:0019221,GO:0035635,GO:0007173,GO:0008543,GO:0070102,GO:0008584,GO:0043303,GO:0061024,GO:0043066,GO:0042059,GO:…	4.92	5.59	1.66	20.55	22.17	19.7	36.78	16.2	2.7	1.66	3.01	2.57	1.15	0.29	0.68	0.55	2.09	1.88	0.85
GIDG01.1.fsa_GIDG01012203.1_c75570_g1	KMT2B_HUMAN	UniRef90_UPI0011617835	GO:0035097,GO:0005654,GO:0005634,GO:0003677,GO:0003700,GO:0042800,GO:0008270,GO:0048096,GO:0016458,GO:0051568,GO:0080182,GO:0007613,GO:0009994,GO:0001541,GO:0030728,GO:0045893,GO:0051569,GO:0045652,GO:0005515	21.78	21.01	15.93	28.18	28.15	33.22	35.96	23.78	3.13	2.16	5.59	5.25	9.04	9.11	6.93	4.21	4.25	3.11	5.71
GIDG01.1.fsa_GIDG01012208.1_c75572_g7	.	UniRef90_A0A090XDT0	.	6.33	9.11	4	48.76	49.28	50.23	58.06	28.88	0	0	11.19	0	0	1.45	16.33	0	1.79	3.35	3.47
GIDG01.1.fsa_GIDG01012277.1_c75599_g2	DNJA2_HUMAN	UniRef90_B7Q150	GO:0005829,GO:0070062,GO:0016020,GO:0005524,GO:0001671,GO:0051087,GO:0031072,GO:0046872,GO:0051082,GO:0008284,GO:0042026,GO:0009408	105.34	89.14	61.82	90.71	97.06	86.36	97.27	76.56	30.85	27.86	28.08	42.21	6.09	8.96	8.4	19.44	44.67	38.63	28.25
GIDG01.1.fsa_GIDG01012303.1_c75608_g1	CDK5_BOVIN	UniRef90_A0A087UL74	GO:0030424,GO:0030054,GO:0005737,GO:0005829,GO:0030425,GO:0030175,GO:0030426,GO:0030027,GO:0016020,GO:0031594,GO:0043025,GO:0005634,GO:0043204,GO:0014069,GO:0045211,GO:0030549,GO:0005524,GO:0004693,GO:0005176,GO:0043125,GO:0035173,GO:0051879,GO:0016301,GO:0002039,GO:0004674,GO:0050321,GO:0007409,GO:0048148,GO:0070509,GO:0007049,GO:0051301,GO:0016477,GO:0007160,GO:0021954,GO:0021697,GO:0022038,GO:…	16.87	21.35	17.84	12.09	13.01	14.32	7.43	11.64	1.63	1.91	5.27	4	1.36	2.4	0.68	0	2.86	1.57	1.69
GIDG01.1.fsa_GIDG01012366.1_c75632_g11	ADA17_DROME	UniRef90_A0A4D5RLG0	GO:0016021,GO:0046872,GO:0004222,GO:0006509,GO:0007220,GO:0007219	10.99	11.17	5.12	19.4	20.24	19.08	21.9	15.29	0	1.28	0.29	0.23	0.17	0	0	2.05	1.15	3.25	0.3
GIDG01.1.fsa_GIDG01012382.1_c75634_g7	FAS2_SCHAM	UniRef90_A0A4D5S1F3	GO:0016021,GO:0007155,GO:0030154,GO:0007399,GO:0005515	83.9	98.43	56.54	97.52	95.28	86.14	58.96	75.04	6.55	5.08	8.56	6.03	11.65	14.28	5.98	6.16	6.68	5.94	7.82
GIDG01.1.fsa_GIDG01012508.1_c75662_g1	CKAP5_HUMAN	UniRef90_A0A131XWJ9	GO:0005813,GO:0000777,GO:0005829,GO:0000776,GO:0016020,GO:0005730,GO:0005886,GO:0032991,GO:0000922,GO:0045296,GO:0051301,GO:0007098,GO:0051298,GO:0097711,GO:0030951,GO:0000086,GO:0007019,GO:0046785,GO:0010389,GO:0050658,GO:0007051	13.51	10.52	16.22	27.71	23.86	31.8	27.41	21.72	0	0	0	0	0	0.68	0	0	0	0	0
GIDG01.1.fsa_GIDG01012542.1_c75668_g1	.	UniRef90_A0A6B0U3V5	.	10.54	10.31	9.43	6.75	6.31	5.11	5.58	5.65	1.76	1.68	0	3.74	0.65	2.08	3.18	0	0.46	1.98	3.12
GIDG01.1.fsa_GIDG01012558.1_c75670_g1	.	UniRef90_A0A6B0UC06	.	15.28	35.66	37.65	21.94	20.9	19.71	50.08	32.32	0.88	1.93	2.1	2.91	59.7	28.38	20.69	15.1	2.59	1.2	3.77
GIDG01.1.fsa_GIDG01012571.1_c75673_g1	.	UniRef90_A0A6B0TUB0	.	10.16	10.09	7.19	9.72	10.37	9.1	6.73	10.1	0.79	0.48	1.31	0.55	15.61	13.76	2.7	4.65	0.11	2.35	2.18
GIDG01.1.fsa_GIDG01012572.1_c75673_g2	OPCM_BOVIN	UniRef90_UPI0011615BE7	GO:0031225,GO:0005886,GO:0007155	1.54	2.27	0.83	8.31	7.37	7.58	5.81	5.72	0.32	0	0.18	0.93	2.46	0.52	0	0	0.32	0.79	0
GIDG01.1.fsa_GIDG01012573.1_c75673_g3	.	UniRef90_A0A147BE25	.	3.62	3.37	1.47	4.5	4.1	4.28	3.2	4.91	0	0.42	0.2	1.31	1.56	1.58	0.11	0	0.15	0.93	0
GIDG01.1.fsa_GIDG01012623.1_c75689_g1	.	UniRef90_B7Q1C7	.	2.25	2.78	3.17	1.56	1.86	1.43	0.46	1.34	0	0	0.62	0.25	2.2	2.14	0	0	0.51	0.88	0
GIDG01.1.fsa_GIDG01012679.1_c75705_g5	.	UniRef90_V5IJB3	.	14.11	18.18	7.55	17.72	19.14	30.52	15.52	25.14	5.05	1.13	1.35	5.71	6.13	4.39	1.22	0	2.58	1.93	4.01
GIDG01.1.fsa_GIDG01012791.1_c75735_g2	PURB_DANRE	UniRef90_A0A4D5RIP2	GO:0005634,GO:0001227,GO:0003690,GO:0032422,GO:0000977,GO:0043565,GO:0030154,GO:0008283	165.48	212.71	116.85	241.29	290.96	226.83	92.37	159.05	9.07	6.47	7.08	6.87	7.84	5.71	6.75	3.64	10.67	7.89	6.38
GIDG01.1.fsa_GIDG01012795.1_c75737_g2	H2AY_CHICK	UniRef90_V5HDB5	GO:0000793,GO:0000790,GO:0005730,GO:0000786,GO:0005721,GO:0003677,GO:0010385,GO:0031492,GO:1990841,GO:0046982,GO:0019901,GO:0030291,GO:0000182,GO:0000979,GO:0006325,GO:0007549,GO:0071169,GO:1902750,GO:0045814,GO:0061086,GO:0051572,GO:0033128,GO:1904815,GO:0000122,GO:1901837,GO:0006334,GO:0045815,GO:0045618,GO:0034184,GO:0019216,GO:1902882	5.93	3.93	2.46	9.39	10.35	7.5	4.35	7.35	1.94	0.82	1.35	1.07	0.49	2.3	0	0.72	0.12	1.3	1.38
GIDG01.1.fsa_GIDG01012803.1_c75739_g7	.	.	.	3.91	2.29	0.85	9.42	9.38	7.15	6.89	5.35	0	0	0	0	0	0	0	0	0	0	0
GIDG01.1.fsa_GIDG01012821.1_c75745_g1	.	UniRef90_A0A4D5RBW4	.	1.14	0.42	0.79	5.47	7.52	7.1	6.04	4.84	0.61	0	0.5	0	0	0.32	0.45	0	1.23	0	0
GIDG01.1.fsa_GIDG01012827.1_c75746_g4	CD22_HUMAN	UniRef90_UPI0011617BBB	GO:0009986,GO:0005737,GO:0005769,GO:0070062,GO:0016021,GO:0032809,GO:0005886,GO:0055037,GO:0030246,GO:0042609,GO:0001791,GO:0019903,GO:0033691,GO:0005102,GO:0042113,GO:0007155,GO:0050859,GO:0050849,GO:0051025,GO:0030888,GO:0030100,GO:0050776	6.01	6.1	6.12	9.82	9.16	8.55	5.45	9.81	0.45	0	1.01	0	3.41	2.65	1.48	1.16	0.91	0.99	0.82
GIDG01.1.fsa_GIDG01012830.1_c75747_g1	.	UniRef90_UPI0011617A2A	.	0.65	0.58	0.14	3	3.24	2.94	3.33	2.17	1	0.24	1.11	0.33	0	0	0	0	0.17	1.25	0
GIDG01.1.fsa_GIDG01012887.1_c75763_g1	CNC_DROME	UniRef90_V5IBQ6	GO:0005634,GO:0005703,GO:0003677,GO:0003700,GO:0046982,GO:0007350,GO:0048813,GO:0008340,GO:0060322,GO:0036335,GO:0007310,GO:0008103,GO:0051663,GO:0060465,GO:0045944,GO:0008359,GO:0007317,GO:0034976,GO:0006979,GO:0006355	51.21	56.21	72.79	44.48	41.96	48.03	45.89	48.82	4.77	3.02	8.23	20.08	9.94	8.1	8.89	19.6	40.93	25.46	32.46
GIDG01.1.fsa_GIDG01013015.1_c75805_g3	SQH_DROME	UniRef90_A0A4D5RFS0	GO:1903144,GO:0045179,GO:0045177,GO:0016324,GO:0106037,GO:0005938,GO:0110071,GO:0032154,GO:0005737,GO:0005829,GO:0035183,GO:0030496,GO:0016460,GO:0005886,GO:0051233,GO:0005509,GO:0032036,GO:0030048,GO:0003384,GO:0007298,GO:0090254,GO:0060289,GO:0019749,GO:0001736,GO:0060288,GO:0035317,GO:0000281,GO:0031036,GO:0035191,GO:0030707,GO:0032956,GO:0035159,GO:0035277,GO:0110069,GO:0035148,GO:0042060	8.47	12.75	13.09	8.91	5.73	7.52	6.81	7.08	0	2.84	4.33	0.96	2.22	0	3.45	0	3.22	0	0.58
GIDG01.1.fsa_GIDG01013106.1_c75836_g6	RAB30_BOVIN	UniRef90_V5IH10	GO:0005801,GO:0031985,GO:0016020,GO:0005802,GO:0005525,GO:0003924,GO:0007030,GO:0006886,GO:0032482	18.93	17.42	10.26	30.88	32.05	30.55	21.8	25.54	1.76	2.13	3.1	2.08	0.66	2.24	0.66	2.57	2.02	3.55	2.39
GIDG01.1.fsa_GIDG01013128.1_c75841_g2	.	UniRef90_V5ID59	.	81.91	91.71	57.65	78.84	86.58	73.69	67.41	75.62	8.68	9.78	9.59	9.77	10.24	13.7	5.32	17.13	11.83	7.35	7.91
GIDG01.1.fsa_GIDG01013129.1_c75841_g3	SFPQ_HUMAN	UniRef90_A0A6B0VEC2	GO:0000785,GO:0032839,GO:0016363,GO:0016607,GO:0005654,GO:0005634,GO:0042382,GO:0090575,GO:0003682,GO:0003677,GO:0070888,GO:0042826,GO:0042803,GO:0003723,GO:0000980,GO:0044212,GO:0000976,GO:0002218,GO:0000380,GO:0098963,GO:0000724,GO:0070932,GO:0045087,GO:0006397,GO:0042754,GO:0000122,GO:0045892,GO:1902177,GO:0045876,GO:0045944,GO:0042752,GO:0048511,GO:0008380,GO:0003676	130.65	137.3	130.52	125.22	101.63	128.71	137.31	161.87	29.91	42.6	26.12	31.88	28.76	20.17	10.27	27.67	40.13	26.45	25.97
GIDG01.1.fsa_GIDG01013137.1_c75843_g2	DLGP1_MOUSE	UniRef90_A0A4D5S5I8	GO:0030054,GO:0098978,GO:0014069,GO:0099092,GO:0045211,GO:0045202,GO:0019904,GO:0044877,GO:0098919,GO:0070842,GO:0007268,GO:0035418,GO:0061136,GO:0023052	18.24	15.92	16.11	9.24	8.74	10.94	8.71	10.61	2.9	3.86	2.79	4.78	1.44	4	0	0	3.79	5.53	1.84
GIDG01.1.fsa_GIDG01013141.1_c75844_g1	.	.	.	4.5	2.02	1.54	6.28	4.29	6.82	4.66	7.36	0.43	0	0	0.42	0	0	0	0	1.73	0.96	0
GIDG01.1.fsa_GIDG01013218.1_c75863_g2	ATPB2_DROME	UniRef90_B7PDF7	GO:0030424,GO:0005886,GO:0005918,GO:0005890,GO:0001671,GO:0006812,GO:0061343,GO:0030007,GO:0006883,GO:0060857,GO:0010248,GO:0007424,GO:1990573,GO:0035158,GO:0035159,GO:0035151,GO:0007605,GO:0019991,GO:0036376,GO:0006813,GO:0006814	494.3	522.53	372.19	257.69	314.4	263.99	261.49	374.29	198.93	241.53	166	118.95	38.34	42.28	31.83	36.84	75.91	79.1	69.56
GIDG01.1.fsa_GIDG01013236.1_c75865_g10	KBRS1_HUMAN	UniRef90_A0A4D5RF22	GO:0005737,GO:0005525,GO:0003924,GO:0007249	15.8	18.91	9.43	27.46	25.1	30.93	12.94	27.44	4.36	3.72	0.62	9.51	3.93	2.44	1.47	4.75	5.86	5.04	2.24
GIDG01.1.fsa_GIDG01013240.1_c75866_g4	MCE1_HUMAN	UniRef90_B7PBC2	GO:0005654,GO:0005634,GO:0005525,GO:0004484,GO:0004651,GO:0004725,GO:0008138,GO:0008192,GO:0050355,GO:0006370,GO:0006396,GO:0006366,GO:0016032	5.51	6.59	2.26	2.51	2.94	3.88	6.8	2.65	3.16	3.29	2.79	0	0	0	0	0	3.67	2	0.57
GIDG01.1.fsa_GIDG01013296.1_c75884_g2	NKAIN_DROME	UniRef90_V5HFZ9	GO:0016021,GO:0005886,GO:0002028	3.34	2.63	0.88	8.01	9.13	9.09	9.6	6.62	0.98	0	0	0	1.51	0	0	0	0.81	0	0
GIDG01.1.fsa_GIDG01013297.1_c75884_g2	NKAIN_DROME	UniRef90_V5HFZ9	GO:0016021,GO:0005886,GO:0002028	0.8	3.05	0.24	6.74	5.99	1.97	2.22	8.07	0	0	1.91	0	0	0	0	0	0	0.76	0
GIDG01.1.fsa_GIDG01013364.1_c75896_g2	TM181_HUMAN	UniRef90_B7PSL9	GO:0016021,GO:0015643,GO:0009405	28.27	30.38	27.48	50.3	52.53	42.62	64.81	41.86	1.67	1.98	0.93	0.27	21.22	11.43	10.57	10.91	6.78	2.88	3.01
GIDG01.1.fsa_GIDG01013450.1_c75919_g1	.	UniRef90_A0A4D5S4X8	.	0.63	3.33	1.3	7.5	9.59	3.61	11.86	4.53	1.01	1.13	0	0	0	0	0	0	0	0	0
GIDG01.1.fsa_GIDG01013467.1_c75924_g1	CYA1_DROME	UniRef90_A0A131XZG0	GO:0005887,GO:0016020,GO:0004016,GO:0005524,GO:0008294,GO:0005516,GO:0046872,GO:0007189,GO:0007615,GO:0008306,GO:0048675,GO:0048149,GO:0006171,GO:0019933,GO:0007268,GO:0007623,GO:0001661,GO:0007619,GO:0009190,GO:0008340,GO:0007625,GO:0007612,GO:0007611,GO:0007617,GO:0072375,GO:0007613,GO:0007591,GO:0007528,GO:0007274,GO:0008355,GO:0090328,GO:0010738,GO:0009408,GO:0006979,GO:0007614,GO:0030431,GO:…	0.91	0.81	0.14	7.43	7.18	5.83	2.92	3.97	0	0.13	0	0	0	0.15	0	0	0.37	0.2	0
GIDG01.1.fsa_GIDG01013468.1_c75924_g1	.	.	.	0.06	0.49	0	8.96	15.88	10.35	6.6	3.38	0	0.52	0	0	0	0	0	0	0	0	0
GIDG01.1.fsa_GIDG01013469.1_c75925_g1	ADPGK_MOUSE	UniRef90_A0A4D5RJK2	GO:0005783,GO:0005576,GO:0043843,GO:0046872,GO:0006006,GO:0006096,GO:0016773,GO:0005975	28.01	21.22	14.31	53.91	50.84	52.8	57.86	50.91	5.56	5.48	2.02	4.28	1.67	4.59	2.36	6.67	8.56	15.88	6.68
GIDG01.1.fsa_GIDG01013500.1_c75935_g1	.	UniRef90_A0A131XVF8	GO:0003676	19.3	17.52	7.55	9.68	10.85	5.51	5.1	11.39	1.39	1.48	1.53	1.11	1.96	2.09	1.14	4.85	1.66	0.4	0.31
GIDG01.1.fsa_GIDG01013590.1_c75966_g1	OVCH2_RHIAE	UniRef90_V5H7C9	GO:0005576,GO:0046872,GO:0004252,GO:0006508	13.59	47.65	72.49	0.11	0	0.2	0	0.09	0	0	0	0	0	0	0	0	0	0	0
GIDG01.1.fsa_GIDG01013604.1_c75969_g3	.	UniRef90_A0A6B0UNK7	.	0.85	0.85	0.9	1.93	2.54	2.53	1.04	1.76	0.78	0.44	0.78	0.31	0.83	0.66	0	0	0	0.7	0
GIDG01.1.fsa_GIDG01013616.1_c75974_g1	.	UniRef90_A0A6B0V0R1	.	2.49	0	0.23	46.79	66.79	2.02	1.38	24.48	0	0	0	1.45	0	0.52	0.73	0	0.5	1.91	1.14
GIDG01.1.fsa_GIDG01013623.1_c75976_g2	.	UniRef90_A0A4D5RTV4	.	3.88	1.44	5.5	6.92	3.68	2.78	4.11	5.4	0	0	0	0	0	0	0	0	0	0	0
GIDG01.1.fsa_GIDG01013739.1_c76011_g1	PHAR4_PONAB	UniRef90_A0A4D5RP31	GO:0005737,GO:0030027,GO:0003779,GO:0008157,GO:0072542,GO:0030036,GO:0061386,GO:0048484,GO:2001045,GO:0001755,GO:0001843,GO:0043085,GO:0051726,GO:0007266	1.09	1.38	0.17	5.18	6.32	5.87	5.36	4.33	0	0.82	0	0.32	0.71	0	1.63	0	0	0	0
GIDG01.1.fsa_GIDG01013740.1_c76011_g2	.	UniRef90_A0A131Y6P9	.	18.57	24.23	17.32	38.29	35.85	39.42	45.46	35.17	3.15	3.14	1.85	6.38	0	3.79	3.33	1.7	7.63	6.79	4.59
GIDG01.1.fsa_GIDG01013742.1_c76011_g2	.	UniRef90_A0A131Y6P9	.	3.53	2.79	1.64	10.61	9.64	12.89	2.18	8.26	0	0	0	0	0.8	0.42	0	0	1.88	0.96	0
GIDG01.1.fsa_GIDG01013764.1_c76017_g5	RTXE_DROME	UniRef90_A0A147BII4	GO:0003964,GO:0006313	1.01	0.3	0.69	0.17	0.32	0.9	0.54	0.27	0.05	0.23	0.09	1.71	0	0.17	0	0.17	0.22	0	0
GIDG01.1.fsa_GIDG01013817.1_c76031_g2	CSKP_HUMAN	UniRef90_V5IFI6	GO:0015629,GO:0005604,GO:0016323,GO:0005911,GO:0060170,GO:0005737,GO:0005829,GO:0005925,GO:0005652,GO:0016363,GO:0005730,GO:0005886,GO:0042734,GO:0098685,GO:0031982,GO:0005524,GO:0005516,GO:0004385,GO:0042043,GO:0004674,GO:0070509,GO:0007155,GO:0001953,GO:0090288,GO:0010839,GO:0061045,GO:0007269,GO:0090280,GO:0045944,GO:2000300,GO:0004672,GO:0006468,GO:0005515	3.4	3.99	1.7	8.67	8.52	9.88	10.97	7.46	0.2	0.17	0	0.08	0	0.55	0	0	0.54	0.26	0.53
GIDG01.1.fsa_GIDG01013822.1_c76032_g1	.	UniRef90_A0A6B0UWQ4	.	18.87	28.78	10.94	25.89	27.89	24.25	17.86	21	1.62	0.79	2.19	0.84	2.32	1.91	0.35	0.36	1.42	1.86	1.32
GIDG01.1.fsa_GIDG01013961.1_c76077_g1	.	.	.	15.35	12.53	7.82	6.97	12.09	7.08	5.01	6.51	0	0	0	0	0	0	0	0	0	0	0
GIDG01.1.fsa_GIDG01013993.1_c76089_g1	.	UniRef90_B7PWJ6	.	3.48	4.67	1.76	11.04	13.33	11.43	10.19	9.23	0.26	0.61	0.83	0.77	0	0.67	0	0.43	1.7	0.6	0.41
GIDG01.1.fsa_GIDG01014029.1_c76097_g8	.	.	.	10.02	13.65	10.61	14.7	7.27	12.85	9.38	15.42	0	0	0	0	0	0	0	0	0	0	0
GIDG01.1.fsa_GIDG01014107.1_c76119_g3	.	UniRef90_V5IJB3	.	8.12	10.04	3.93	29.1	31.61	31.04	27.54	28.52	0.88	0	0.56	0.72	0.46	1.39	0	0	0.53	1.08	0.86
GIDG01.1.fsa_GIDG01014136.1_c76125_g3	ANO7_HUMAN	UniRef90_UPI0011616A17	GO:0030054,GO:0005829,GO:0005783,GO:0016021,GO:0005886,GO:0005229,GO:0017128,GO:0046983,GO:0061591,GO:0061590,GO:0061589,GO:0006821,GO:0034220	10.12	13.17	8.05	18.22	17.91	16.27	11.93	15.73	0.62	0.54	0.92	0.52	2.22	3.52	2.44	3.13	2.16	1.63	1.06
GIDG01.1.fsa_GIDG01014138.1_c76126_g3	.	UniRef90_UPI001161563D	.	6.19	4.39	2.51	10.5	13.32	11.63	9.51	8.75	0	0.24	1.96	0	3.25	1.6	0	1.03	0.17	0.88	2.58
GIDG01.1.fsa_GIDG01014140.1_c76126_g4	.	.	.	15.52	11.43	9.81	24.45	25.44	23.12	14.67	17.2	2.14	0.4	0.66	0.57	6.15	4.8	1.22	0.65	1.92	1.13	0.76
GIDG01.1.fsa_GIDG01014150.1_c76128_g3	CLIP1_CHICK	UniRef90_B7PXU8	GO:0005813,GO:0005881,GO:0030659,GO:0044354,GO:0035371,GO:0005635,GO:0001726,GO:0008017,GO:0051010,GO:0008270,GO:0001578,GO:0031116,GO:0044861	37.63	30.41	23.23	30.2	26.94	25.97	27.18	34.24	14.08	3.79	5.85	7.79	0.01	12.12	0	0	19.23	4.63	8.16
GIDG01.1.fsa_GIDG01014153.1_c76128_g3	CLIP1_CHICK	UniRef90_L7MG77	GO:0005813,GO:0005881,GO:0030659,GO:0044354,GO:0035371,GO:0005635,GO:0001726,GO:0008017,GO:0051010,GO:0008270,GO:0001578,GO:0031116,GO:0044861	14.04	8.82	3.47	22.62	25.27	27.73	16.62	12.11	5.16	2.28	0	5.42	1.78	0	5.99	9.66	1.63	4.67	0
GIDG01.1.fsa_GIDG01014205.1_c76137_g1	MYO3A_HUMAN	UniRef90_UPI001161B47C	GO:0005737,GO:0031941,GO:0030175,GO:0032433,GO:0016459,GO:0032426,GO:0003779,GO:0030898,GO:0043531,GO:0005524,GO:0005516,GO:0000146,GO:0060002,GO:0004672,GO:0004674,GO:0090103,GO:0046777,GO:0050896,GO:0007605,GO:0007601,GO:0006468,GO:0003774	0.82	0.51	0.43	3	3.95	5.09	2.92	4.89	1.06	0.58	0.69	0	0.59	0.43	0	1.83	0.78	1.48	0
GIDG01.1.fsa_GIDG01014318.1_c76166_g1	TM198_XENTR	UniRef90_B7QGL7	GO:0031410,GO:0016021,GO:0005886,GO:0012506,GO:0007275,GO:0090263,GO:0016055	44.84	54.8	56.89	27.94	28.84	27.51	38.02	31.18	10.65	11.17	6.75	8.22	9.56	12.44	2.43	3.11	6.57	10.77	7.43
GIDG01.1.fsa_GIDG01014360.1_c76177_g1	ZEP3_HUMAN	UniRef90_A0A6B0UAY0	GO:0005737,GO:0005634,GO:0003677,GO:0000981,GO:0046872,GO:0045893,GO:0035914,GO:0003676	3.56	2.37	2.03	4.36	4.66	4.79	2.66	4.18	1.74	1.7	0.67	3.03	0	0.14	0	0.41	2.3	2.1	1.89
GIDG01.1.fsa_GIDG01014423.1_c76193_g4	.	.	.	2.62	2.05	2.08	3.58	2.32	5.94	3.31	1.74	0	0	0.31	0	2.36	1.21	1.55	1.77	0	0	0
GIDG01.1.fsa_GIDG01014431.1_c76194_g1	SP4_MOUSE	UniRef90_B7Q136	GO:0005829,GO:0005654,GO:0005634,GO:0003677,GO:0003700,GO:0000981,GO:0046872,GO:0043565,GO:0003713,GO:0008016,GO:0006357,GO:0003676	26.87	26.74	16.46	47.9	49.84	46.48	54.5	42.78	3.3	2.95	4.49	1.77	3.09	4.87	1.91	2.23	5.67	6.89	4.66
GIDG01.1.fsa_GIDG01014463.1_c76201_g4	.	UniRef90_B7PYF1	.	17.4	12.41	14.22	4.59	5.24	4.43	3.03	2.34	0	0	0	0	0	0	0	0	0	0	0
GIDG01.1.fsa_GIDG01014469.1_c76201_g8	.	UniRef90_B7P2X9	.	3.76	5.91	2.79	1.43	1.5	1.07	1.34	1.05	0	0	0	0	0	0	0	0	0	0	0
GIDG01.1.fsa_GIDG01014482.1_c76206_g1	KCIP4_BOVIN	UniRef90_UPI001161C5BB	GO:0005886,GO:0005509,GO:0005267,GO:0005244,GO:0034765	16.38	16.37	19.54	18.5	20.01	14.19	10.74	18.64	0	0	0	0	5.89	6.75	0.11	0	1.91	1.05	0.24
GIDG01.1.fsa_GIDG01014582.1_c76227_g2	.	.	.	16.22	31.77	14.74	17.94	20.18	18.93	23.71	17.25	2.11	2.55	3.28	3.43	0	0	1.15	0	0.7	0	0.32
GIDG01.1.fsa_GIDG01014665.1_c76246_g2	.	UniRef90_A0A6B0UIS8	.	11.54	11.04	14.88	11.12	15.44	12.27	11.96	13.13	1.72	0	3.83	1.48	16.02	5.67	5.26	6.33	0.23	1.24	0.89
GIDG01.1.fsa_GIDG01014673.1_c76248_g5	GLCEB_DANRE	UniRef90_B7PYQ5	GO:0000139,GO:0016021,GO:0047464,GO:0046872,GO:0042803,GO:0015012,GO:0030210	6.08	5.84	3.56	11.62	12.3	12.71	14.22	12.38	1.53	0.88	1.12	1.5	0.86	0.96	0.94	0.29	1.3	1.6	1.18
GIDG01.1.fsa_GIDG01014754.1_c76265_g1	UBP36_HUMAN	UniRef90_B7PMA2	GO:0005737,GO:0016607,GO:0005730,GO:0004197,GO:0003723,GO:0004843,GO:0016578,GO:0016242,GO:0007000,GO:1903955,GO:0016579,GO:0050821,GO:0042981,GO:1903146,GO:0031647,GO:2000232,GO:0006511,GO:0036459	7.72	8.19	4.53	19.1	18.73	21.51	19.71	18.66	5.29	2.18	1.97	1.99	4.79	5.01	2.81	1.06	3.94	3.42	5.96
GIDG01.1.fsa_GIDG01014776.1_c76272_g6	.	UniRef90_UPI0011615E89	.	15.48	12.37	9.13	8	10.03	14.13	9.92	5.35	0.99	0.66	0.83	0.46	0	0.99	0	0	0.43	1.66	0.56
GIDG01.1.fsa_GIDG01014806.1_c76278_g5	.	.	.	19.29	19.79	20.2	20.93	21.68	15.07	12.54	18.58	1.25	0.3	1.22	0	5.67	4.62	1.53	3.41	0.35	0.77	1.56
GIDG01.1.fsa_GIDG01014846.1_c76291_g1	.	UniRef90_B7Q0T9	.	423.09	455.41	268.29	441.55	506.01	547.86	745.53	483.2	20.21	9.24	27.17	5.09	113.04	101.53	39.75	59.28	25.46	23.73	30.88
GIDG01.1.fsa_GIDG01014904.1_c76302_g1	XPP1_MOUSE	UniRef90_B7PFM3	GO:0005737,GO:0005829,GO:0004177,GO:0030145,GO:0070006,GO:0042803,GO:0010815,GO:0006508,GO:0016787	10.96	11.02	7.73	25.2	26.94	24.11	14.39	19.67	1.61	2.07	5.99	1.66	4.55	3.57	0.97	0.43	3.95	3.34	2.67
GIDG01.1.fsa_GIDG01014913.1_c76304_g9	G6PT1_HUMAN	UniRef90_B7PND1	GO:0005783,GO:0005789,GO:0030176,GO:0016021,GO:0005887,GO:0016020,GO:0061513,GO:0015152,GO:0008643,GO:0006094,GO:0042593,GO:0006006,GO:0015760,GO:0035435,GO:0055085	4.53	3.89	4.21	3.55	2.4	5	5.21	5.09	0	0	0	0	0	0	0	0	0	0	0
GIDG01.1.fsa_GIDG01014957.1_c76314_g1	.	.	.	4.99	5.15	1.51	39.42	39.81	39.58	27.57	20.98	0	0.29	0	0	0	0.22	0	0	1.04	0.15	0
GIDG01.1.fsa_GIDG01014958.1_c76314_g4	.	.	.	1.89	1.81	1.48	12.36	14.63	10.81	7.23	8.81	0.35	0	0	0	0	1.83	0	0	0.35	0.26	0
GIDG01.1.fsa_GIDG01014964.1_c76314_g7	.	UniRef90_A0A6B0UZI2	.	4.89	5.25	2.15	20.27	24.12	18.83	26.31	14.9	0.55	0.31	0.73	0.11	2.89	1.38	1.15	0.67	1.44	1.47	0.26
GIDG01.1.fsa_GIDG01015005.1_c76322_g6	.	.	.	13.58	10.55	1.85	16.62	11.19	9.91	6.68	10.13	0	0	0.23	0	0	0	0	0	0	0	0
GIDG01.1.fsa_GIDG01015024.1_c76326_g3	NRF1_MOUSE	UniRef90_B7QFX3	GO:0005737,GO:0005829,GO:0005654,GO:0005634,GO:0005667,GO:0001046,GO:0001228,GO:0003700,GO:0042803,GO:0000979,GO:0000978,GO:0007005,GO:0045944,GO:0006357,GO:0051602	11.78	12.47	13.4	16.88	15.17	19.09	20.92	17.85	0	1.29	3.56	0.65	0	1.64	0.83	3.84	5.17	3.26	2.11
GIDG01.1.fsa_GIDG01015122.1_c76355_g4	MET25_HUMAN	UniRef90_A0A131XVB1	GO:0008168	7.93	8.52	4.11	14.22	18.98	10.38	9.16	10.88	0.44	1.24	0.34	4.15	0.16	1.24	0.44	0	0.89	0.88	2.93
GIDG01.1.fsa_GIDG01015134.1_c76358_g5	ANR40_MOUSE	UniRef90_A0A131Y1G2	GO:0005515	18	22.61	10.44	41.6	38.23	44.5	31.23	41.02	1.46	2.68	2.67	1	0.15	0.77	0.44	2.9	1.92	2.18	1.03
GIDG01.1.fsa_GIDG01015139.1_c76358_g7	.	.	.	16.66	13.79	6.06	17.15	18.7	12.36	7.99	13.93	3.53	4.43	8.15	6.23	1.12	1.48	0	0	4.3	0.8	2.09
GIDG01.1.fsa_GIDG01015170.1_c76368_g4	NAGA_DROME	UniRef90_B7PE06	GO:0046872,GO:0047419,GO:0008448,GO:0005975,GO:0006046	2.99	1.9	0.66	3.25	3.83	3.55	1.82	3.41	1.65	3.33	3.38	0.89	0	0	0	0	0	0	0.85
GIDG01.1.fsa_GIDG01015236.1_c76384_g1	.	UniRef90_B7QCS2	.	15.2	14.75	13.56	21.88	20.66	23.08	29.79	17.74	2.19	0.84	1.9	0.14	3.25	3.27	0.23	2.19	2.02	1.85	1.71
GIDG01.1.fsa_GIDG01015241.1_c76387_g1	TRI37_HUMAN	UniRef90_A0A4D5RF41	GO:0016235,GO:0005737,GO:0005829,GO:0048471,GO:0005777,GO:0003682,GO:0042803,GO:0005164,GO:0061630,GO:0031625,GO:0004842,GO:0008270,GO:0070842,GO:0035518,GO:0036353,GO:0046600,GO:0032088,GO:0000122,GO:0051091,GO:0051092,GO:0051865	5.81	5.56	1.42	10.68	17.67	12.34	5.97	5.46	0	0	0	0.68	0	0	0	0	3.55	0	0
GIDG01.1.fsa_GIDG01015250.1_c76391_g1	MTF1_HUMAN	UniRef90_B7Q1F4	GO:0005654,GO:0005634,GO:0003677,GO:0001228,GO:0003700,GO:0000981,GO:0035035,GO:0046872,GO:0000987,GO:0000978,GO:0000977,GO:0003713,GO:0007417,GO:0000122,GO:0045944,GO:0006357,GO:0046686,GO:0010038,GO:0006979,GO:0003676	4.22	4.66	2.42	11.28	10.41	10.26	10.66	8.59	1.19	0.62	1.78	1.39	1.72	1.6	0.16	0	1.43	1.05	0.13
GIDG01.1.fsa_GIDG01015305.1_c76400_g1	.	UniRef90_A0A6B0V0E0	.	12.17	14.9	8.54	18.42	17.37	12.3	6.72	14.47	2.51	1.31	3.2	3.46	3.48	1.64	0	0.42	0.76	1.84	0.64
GIDG01.1.fsa_GIDG01015331.1_c76401_g8	CAC1D_DROME	UniRef90_UPI0011617BEB	GO:0016324,GO:0016323,GO:0005891,GO:0046872,GO:0005245,GO:0070509,GO:0070588,GO:0006816,GO:0019722,GO:0042045,GO:0006936,GO:0016322,GO:0034765,GO:0005216,GO:0006811,GO:0055085,GO:0016020	17.55	14.47	5.96	25.94	27.52	25.09	28.11	18.42	2.7	1.01	3.25	0.24	5.34	6.3	1.53	0.55	2.73	1.16	1.48
GIDG01.1.fsa_GIDG01015343.1_c76403_g6	SRRM2_MOUSE	UniRef90_A0A4D5RYF2	GO:0015030,GO:0016607,GO:0005634,GO:0071007,GO:0071005,GO:0070742,GO:0003729,GO:0047485,GO:0000398	18.15	25.44	15.9	73.78	78.17	90.55	67.26	59.97	10	1.38	3.97	4.75	25.54	9.65	15.4	14.21	35.6	36.77	17.37
GIDG01.1.fsa_GIDG01015366.1_c76405_g6	PKHG4_HUMAN	UniRef90_A0A147BSS9	GO:0005089,GO:0090630,GO:0035023	3.24	3.34	1.41	8.69	9.7	7.17	6.76	6.11	1.32	0.74	1.23	1.97	0.72	1.8	1.12	1.57	2.19	1.77	2.27
GIDG01.1.fsa_GIDG01015436.1_c76418_g2	.	UniRef90_A0A147BUY6	.	0.71	2.8	0.23	12.74	11.73	12.8	9.31	6.79	0	0	0	0	0	0	0	0	3.15	0.33	1.58
GIDG01.1.fsa_GIDG01015442.1_c76419_g5	.	.	.	16.13	24.74	15.01	16.63	15.87	15.05	8.7	12.08	2.16	1.08	3.93	0	1.13	1.75	0.27	0	0	1.08	0
GIDG01.1.fsa_GIDG01015457.1_c76426_g3	.	UniRef90_UPI0011616589	.	41.6	46.99	26	74.21	68.86	71.13	74.17	56.43	0.28	0.41	0	0	0.3	1.19	0	0	0.96	1.49	1
GIDG01.1.fsa_GIDG01015464.1_c76431_g4	.	.	.	1.72	0.86	1.16	0.57	0.86	1.19	1.42	0.89	0.09	0	0.3	0.18	0	0	0.14	0	0.74	0.48	1.18
GIDG01.1.fsa_GIDG01015468.1_c76431_g6	.	UniRef90_V5IDH8	.	171.19	397.78	432.26	1021.46	1235.92	739.8	317	1852.11	0	0	0	2.55	5.53	1.37	6.95	2.9	4.15	1.13	1.64
GIDG01.1.fsa_GIDG01015494.1_c76436_g2	.	.	.	32.13	36.35	31.39	34.97	38.36	29.03	17.96	29.5	2.43	1.96	4.89	0.68	15.49	9.95	6.04	1.32	4.86	2.33	4
GIDG01.1.fsa_GIDG01015553.1_c76451_g2	.	UniRef90_A0A147BJ37	.	11.06	6.78	3.98	14.63	12.41	13.24	3.98	8.34	0.54	0.58	1.47	1.77	2.57	5.92	2.92	0	1.82	2.68	0
GIDG01.1.fsa_GIDG01015596.1_c76462_g3	KTN1_MOUSE	UniRef90_A0A131Y517	GO:0005783,GO:0005789,GO:0016021,GO:0019894,GO:0007018	132.09	147.51	116.62	224.12	209.24	263.32	177	204.61	15.85	18.81	20.37	20.55	37.13	30.43	23.38	37.2	36.98	29.65	25.88
GIDG01.1.fsa_GIDG01015610.1_c76467_g6	.	UniRef90_V5HUL0	.	8.37	13.65	52.43	224.64	315.89	76.5	70.32	319.77	2.21	1.54	1.82	2.52	60.46	22.98	15.26	42.21	3.36	6.33	4.79
GIDG01.1.fsa_GIDG01015654.1_c76472_g1	HMCN2_HUMAN	UniRef90_UPI00116175DC	GO:0005604,GO:0005938,GO:0030054,GO:0032154,GO:0062023,GO:0031012,GO:0005615,GO:0005509,GO:0050896	14.15	16.59	11.26	27.73	23.87	27.58	27.77	30.72	0.76	0.45	1.49	1.25	10.98	9.76	3.36	4.98	1.8	1.42	2.32
GIDG01.1.fsa_GIDG01015827.1_c76506_g4	CALM1_BRAFL	UniRef90_A0A2M4A1E2	GO:0005509,GO:0019722,GO:0005515	1478.4	1902.9	1161.84	1766.58	1778.89	2467.77	1305.9	2547.78	317.48	375.07	296.33	352.47	383.74	297.47	216.69	232.91	228.88	236.29	201.75
GIDG01.1.fsa_GIDG01015846.1_c76509_g10	DIHR_ACHDO	UniRef90_B7PT72	GO:0016021,GO:0005886,GO:0008036,GO:0004930,GO:0007166,GO:0016020,GO:0007186	2.18	2.56	2.09	4.81	4.63	4.32	3.65	4.1	2.65	0.42	2.3	0	1.4	1.96	1.11	0	2.71	0.16	0.31
GIDG01.1.fsa_GIDG01015874.1_c76517_g5	.	UniRef90_A0A147BDI0	.	7.01	6.36	4.2	6.21	7.18	5.47	4.03	4.95	0.45	0	0	0	0	0.45	0	0	0.3	0.51	0.22
GIDG01.1.fsa_GIDG01015879.1_c76517_g8	.	UniRef90_UPI001161ACC7	.	7.75	7.26	3.94	19.45	24.21	16.52	11.34	10.58	0	4.44	1.2	0	0	0.48	0	0	3.07	3.46	0.55
GIDG01.1.fsa_GIDG01015906.1_c76523_g9	PHRF1_RAT	UniRef90_V5HDV4	GO:0046872,GO:0019904,GO:0070063,GO:0006397,GO:0006366	9.43	10.91	4.44	24.86	23.57	29.65	25.11	21.16	3.15	0.62	2.17	1.95	0.65	2.01	0.69	0.19	2.97	3.26	1.59
GIDG01.1.fsa_GIDG01015908.1_c76523_g9	.	UniRef90_B7PMS9	GO:0003676	22.79	24.77	10.94	27.49	31.46	38.81	25.44	31.51	7.03	8.68	7	6.34	0	0	2.7	0	6.45	4.18	0
GIDG01.1.fsa_GIDG01015951.1_c76533_g1	PPIB_CHICK	UniRef90_B7PD56	GO:0005788,GO:0042470,GO:0032991,GO:0016018,GO:0003755,GO:0051082,GO:0061077,GO:1904027,GO:0000413,GO:0042026	70.88	78.78	89.24	42.99	45.24	29.1	52.82	93.21	18.98	17.89	18.94	45.21	3.24	5.38	7.26	6.51	7.93	2.86	7.76
GIDG01.1.fsa_GIDG01015993.1_c76538_g7	.	.	.	2.77	2.41	0.86	5.44	7.66	6.18	5.4	5.48	0	0.61	0	0	0.39	0.39	2.21	0	2.99	3.17	0
GIDG01.1.fsa_GIDG01016066.1_c76552_g1	ELK3_HUMAN	UniRef90_B7Q229	GO:0005739,GO:0000790,GO:0005654,GO:0005634,GO:0001228,GO:0003700,GO:0000981,GO:0001227,GO:0032422,GO:0000978,GO:0001525,GO:0030154,GO:0045892,GO:0045944,GO:0006357,GO:0007165,GO:0042060,GO:0043565,GO:0006355	28.51	23.32	19.49	88.01	78.98	100.28	106.36	110.15	6.83	10.7	6.06	3.01	7.79	7.62	24.8	25.21	37.68	27.16	24.13
GIDG01.1.fsa_GIDG01016104.1_c76558_g1	TAL1_XENLA	UniRef90_B7Q1X8	GO:0005634,GO:0003677,GO:0003700,GO:0046983,GO:0030218,GO:0030097	1.4	2.63	1.48	5.29	4.87	7.45	3.7	3.42	0.64	0	0	0	0	0.15	0	0	0.14	0.22	0.5
GIDG01.1.fsa_GIDG01016127.1_c76562_g1	.	UniRef90_A0A4D5RBQ7	.	9.47	9.81	19.51	5.35	6.72	7.62	5.1	7.28	0.88	3.08	3.81	3.29	0	4.85	0.32	5.03	1.07	2.49	2.07
GIDG01.1.fsa_GIDG01016151.1_c76569_g2	.	.	.	14.1	16.38	13.38	23.35	18.75	21.46	17.48	17.05	0	1.84	2.42	4.8	0	0	0.96	0	1.15	2.57	1.56
GIDG01.1.fsa_GIDG01016222.1_c76585_g5	GSTMU_MESAU	UniRef90_B7PXG9	GO:0005737,GO:0004364,GO:0042803,GO:0005515	3.92	4.13	8.44	7.62	10.82	5.86	6.12	10.53	2.96	4.17	2.77	1.45	1.17	0.78	0.28	9.62	1.87	0.55	0.87
GIDG01.1.fsa_GIDG01016240.1_c76590_g1	MTMR8_CHICK	UniRef90_B7PN04	GO:0005635,GO:0052629,GO:0004438,GO:0004725,GO:0046856,GO:0010506	3.33	3.87	1.84	10.62	8.63	9.29	5.97	7.09	1.07	0.81	0.58	0.32	0	0.12	0.28	0.38	4.39	2.95	1.01
GIDG01.1.fsa_GIDG01016286.1_c76601_g3	STK19_HUMAN	UniRef90_A0A4D5RXX8	GO:0016607,GO:0005634,GO:0005524,GO:0004674,GO:0017016,GO:0046579,GO:0006468	17.91	15.36	9.64	22.3	19.59	20.32	20.49	23.55	3.37	1.79	1.43	2.08	1.59	3.19	0.62	0.71	4.18	3.33	1.85
GIDG01.1.fsa_GIDG01016429.1_c76636_g4	.	.	.	21.76	29.26	19.65	10.27	13.51	16.04	7.5	18.83	2.13	0	1.42	0.21	10.16	4.04	3.85	0.65	0.22	0.32	0.5
GIDG01.1.fsa_GIDG01016470.1_c76648_g2	.	UniRef90_B7PGW7	.	6.91	8.62	2.85	27.3	22.69	26.82	13.96	16.26	0.43	0	3.37	0.55	5.47	7.44	0	0	1.86	0.82	0
GIDG01.1.fsa_GIDG01016531.1_c76665_g1	SAHH2_DROME	UniRef90_A0A023FTB8	GO:0005829,GO:0006730,GO:0019510,GO:0033353,GO:0051287,GO:0055114	6.72	4.96	2.95	9.91	9.34	10.44	11.65	11.26	2.8	2.12	1.9	4.47	0.21	1.59	0.15	1.64	2.94	2.39	1.66
GIDG01.1.fsa_GIDG01016533.1_c76665_g1	SAHH2_DROME	UniRef90_A0A023FTB8	GO:0005829,GO:0006730,GO:0019510,GO:0033353,GO:0051287,GO:0055114	62.36	61.38	53.99	101.6	103.3	92.39	107.16	86.45	13.89	18.22	9.25	11.24	23.14	14.86	6.7	4.39	7.56	8.59	6.62
GIDG01.1.fsa_GIDG01016571.1_c76671_g4	CARME_CHICK	UniRef90_B7PLJ4	GO:0005829,GO:0005634,GO:0030735,GO:0008757,GO:0035498	7.24	2.22	0.69	10.64	13.64	16.05	8.82	12.01	0	1.25	0	0	0	0	0	0	0	0.96	0
GIDG01.1.fsa_GIDG01016573.1_c76672_g2	.	.	.	5.87	8.68	5.57	9.7	9.93	10.02	8.12	6.74	2.46	2.31	0	0.64	0.33	8.32	2.07	0	0.75	3.67	4.99
GIDG01.1.fsa_GIDG01016825.1_c76734_g2	TFDP2_HUMAN	UniRef90_A0A4D5RR13	GO:0005739,GO:0000790,GO:0005654,GO:0005634,GO:0090575,GO:0003677,GO:0003700,GO:0000981,GO:0019904,GO:0003712,GO:0008134,GO:0006977,GO:0007507,GO:0070317,GO:0045892,GO:1900740,GO:0045944,GO:0000083,GO:0006355,GO:0005667	19.08	21.37	12.59	41.65	41	39.67	60.07	36.24	6.76	4.4	6.76	6.67	3.24	8.58	1.35	1.57	9.18	9.73	6.42
GIDG01.1.fsa_GIDG01016864.1_c76746_g1	.	UniRef90_A0A090X9D6	.	15.67	18.36	16.92	30.27	29.85	20.99	50.44	41.18	5.69	6.2	4.51	3.38	8.93	5.31	3.59	5.58	14.99	12.26	9.16
GIDG01.1.fsa_GIDG01016962.1_c76774_g2	ADPPT_PONAB	UniRef90_A0A1S4LW51	GO:0005737,GO:0008897,GO:0000287	10.03	12.19	8.09	13.26	12.42	12.5	16.54	13.87	7.69	6.52	3.86	8.14	8.33	0	0	0	6.14	4.46	2.49
GIDG01.1.fsa_GIDG01017007.1_c76781_g9	.	UniRef90_A0A147BKY6	.	27.18	23.4	23.68	12.36	8.18	11.34	5.17	23.21	0	0	0	1.73	10.24	0	0	5.38	0	4.12	0
GIDG01.1.fsa_GIDG01017048.1_c76792_g2	NPRL2_MOUSE	UniRef90_A0A131Z4R3	GO:1990130,GO:0005765,GO:0005096,GO:0004672,GO:0034198,GO:0006995,GO:0033673,GO:0032007,GO:0010508,GO:2000785	12.64	8.97	11.53	10.96	10.36	9.04	6.6	10.36	2.92	1.79	3.42	11.27	4.28	3.44	0	2.26	5.8	1.35	3.3
GIDG01.1.fsa_GIDG01017216.1_c76832_g7	LRRN1_MOUSE	UniRef90_B7P399	GO:0031012,GO:0005615,GO:0016021,GO:0051965,GO:0005515	25.48	24.21	19.52	24.97	23.69	20.04	16.99	21.3	1.4	0.37	0.95	0.46	2.95	5.1	1.16	1.26	0.99	1.22	1.04
GIDG01.1.fsa_GIDG01017224.1_c76834_g3	.	UniRef90_B7Q9U4	.	21.99	24.45	27.83	17.3	20.44	19.91	22.98	20.24	0.24	0.02	0	0.38	1.31	1.17	2.88	1.66	0.22	0.63	0
GIDG01.1.fsa_GIDG01017281.1_c76843_g6	.	.	.	215.15	277.56	107.04	561.73	692.57	565.8	403.54	450.7	13.68	7.48	23.38	6.26	0	12.85	0	5.98	16.28	15.66	18.13
GIDG01.1.fsa_GIDG01017321.1_c76850_g7	SNP25_DROME	UniRef90_A0A4D5S118	GO:0030054,GO:0005737,GO:0016020,GO:0005886,GO:0031201,GO:0043195,GO:0005484,GO:0000149,GO:0019905,GO:0006887,GO:0006893,GO:0007274,GO:0007269,GO:0048172,GO:0016081,GO:0031629,GO:0016082,GO:0048489,GO:0006906,GO:0016192	31.38	32.2	14.26	78.93	82.25	102.15	91.42	68.01	2.37	1.76	6.78	4.62	0.88	4.32	2.18	2.23	8.12	3.99	2.95
GIDG01.1.fsa_GIDG01017333.1_c76854_g3	.	.	.	7.44	4.96	4.77	12.7	10.2	10.64	8.88	9.48	0	0.35	0.41	0	0	0	0	0	0.38	0.19	0
GIDG01.1.fsa_GIDG01017399.1_c76870_g1	BLVRB_HUMAN	UniRef90_B7PJY6	GO:0005829,GO:0070062,GO:0005654,GO:0005886,GO:0043195,GO:0004074,GO:0042602,GO:0042167,GO:0003824,GO:0050662,GO:0003854,GO:0016616,GO:0006694,GO:0055114	17.86	19.69	23.01	18.58	19.34	15.74	32.18	16.65	16.49	36.42	15.27	8.53	2.06	1.49	0.41	3.65	2.61	3.34	4.27
GIDG01.1.fsa_GIDG01017475.1_c76885_g1	.	UniRef90_A0A6B0UZ37	.	6.23	4.09	2.42	2.23	4.44	4.85	4.67	3.96	4.85	0.76	3.57	0.79	0	0	0.8	0	0.55	0.4	1.27
GIDG01.1.fsa_GIDG01017483.1_c76888_g2	SNR25_HUMAN	UniRef90_A0A131YAH0	GO:0005829,GO:0045171,GO:0005654,GO:0005634,GO:0005689,GO:0000398,GO:0008380	7.25	8.82	5.57	3.12	2.04	2.09	1.38	3.54	2.33	0.46	1.58	0.55	0.57	0	0.32	0	0.92	1.69	2.01
GIDG01.1.fsa_GIDG01017522.1_c76898_g2	.	UniRef90_A0A147BR42	.	7.68	5.18	13.95	3.45	3.1	3.29	2.83	4.05	0.3	0	1.73	1.34	9.96	4.62	1.59	3.21	0	0.48	1.81
GIDG01.1.fsa_GIDG01017552.1_c76903_g3	.	UniRef90_A0A6B0V1L6	.	6.49	5.74	8.62	8.2	11	9.45	2.3	13.68	0.42	1.62	0.8	0	0	1.47	1.26	0	0.28	1.22	0
GIDG01.1.fsa_GIDG01017616.1_c76918_g2	ASXL2_CHICK	UniRef90_B7PT26	GO:0000785,GO:0005634,GO:0035517,GO:0003682,GO:0035800,GO:0003677,GO:0046872,GO:0009887,GO:0007469,GO:0007475,GO:0001709,GO:0035522,GO:0045892,GO:0045944,GO:0045893,GO:0010468,GO:2000152,GO:0045498,GO:0035186,GO:0042975,GO:0006351	2.22	1.61	0.76	2.86	2.23	4.11	5.43	4.17	0.79	0.17	0	1.14	0.48	0	0	0.33	3.06	1.25	4.28
GIDG01.1.fsa_GIDG01017661.1_c76925_g1	.	UniRef90_UPI00116199C7	.	101.97	152.37	88.37	182.84	204.89	171.94	148.03	164.55	4.03	1.05	1.06	1.4	0	3.2	2.17	0	1.93	5.18	5.91
GIDG01.1.fsa_GIDG01017662.1_c76925_g1	.	UniRef90_UPI00116199C7	.	14.08	15.79	9.29	14.93	9.56	19.72	10.91	11.85	3.62	2.38	7.36	0.49	8.29	5.49	0	7.47	3.04	0	0
GIDG01.1.fsa_GIDG01017671.1_c76926_g5	SMN_BOVIN	UniRef90_A0A131Y7Z8	GO:0030424,GO:0015030,GO:0005737,GO:0036464,GO:0005829,GO:0097504,GO:0043005,GO:0005654,GO:0005634,GO:0043204,GO:0032797,GO:0034719,GO:0030018,GO:0003723,GO:0006353,GO:0007399,GO:0000387,GO:0006397	16.07	15.22	25.76	13.88	18.47	15.65	6.53	19.76	2.89	0	0	14.23	5.39	1.65	0.98	2.35	9.26	11.79	9.69
GIDG01.1.fsa_GIDG01017687.1_c76933_g2	VPP1_MOUSE	UniRef90_A0A1Z5KWB9	GO:0005737,GO:0005829,GO:0005794,GO:0030285,GO:0043231,GO:0043229,GO:0042470,GO:0016607,GO:0048471,GO:0005886,GO:0008021,GO:0016471,GO:0000220,GO:0051117,GO:0046961,GO:0016241,GO:1901998,GO:0007035,GO:0015078,GO:0033179	3.68	0	1.19	43.68	35.38	41.49	50.3	21.66	2.19	0	1.03	1.7	0	0	0	0	5.71	1.46	0
GIDG01.1.fsa_GIDG01017745.1_c76950_g4	AMFR_HUMAN	UniRef90_UPI0011616E94	GO:0005829,GO:0030425,GO:0036513,GO:0005783,GO:0005789,GO:0044322,GO:0005794,GO:0030426,GO:0030176,GO:0016021,GO:0016020,GO:0043025,GO:0005634,GO:0048471,GO:0032991,GO:0000151,GO:1904288,GO:0051087,GO:0042802,GO:0046872,GO:0030674,GO:0038023,GO:0061630,GO:0004842,GO:1990381,GO:0034450,GO:0007568,GO:1904380,GO:0030968,GO:0007611,GO:0090090,GO:0032092,GO:0051865,GO:0051259,GO:0006457,GO:0070936,GO:…	17.47	16.99	11.37	21.26	21.6	20.95	21.61	16.5	2.65	1.15	1.64	4.65	0.35	0.15	0.88	1.14	5.32	5.9	5.65
GIDG01.1.fsa_GIDG01017785.1_c76960_g1	.	.	.	49.71	57.12	33.26	49.52	44.77	39.01	28.88	37.21	3.16	2.6	5.66	5.18	6.57	3.25	3.24	0.48	4.74	3.98	2.21
GIDG01.1.fsa_GIDG01017786.1_c76960_g1	.	UniRef90_A0A6B0UM09	.	12.61	12.5	21.21	11.17	6.41	4.93	4.83	8.6	0	0	0	0	0	0	0	0	0	0	0
GIDG01.1.fsa_GIDG01017848.1_c76974_g7	.	.	.	52.77	35.75	42.81	21.62	29.55	19.35	9.08	25.38	0	0	0	0	1.85	6.8	4.84	0.67	0.56	0.66	2.24
GIDG01.1.fsa_GIDG01017858.1_c76977_g1	.	UniRef90_A0A1G4M5E6	.	9.68	6.9	6.26	3.44	4.44	4.09	2.22	3.87	3.79	1	1.18	1.63	0.75	0.5	0.35	0	1.2	1.06	2.51
GIDG01.1.fsa_GIDG01017885.1_c76982_g1	CADM3_XENLA	UniRef90_A0A6B0UXG7	GO:0030054,GO:0016021,GO:0005886,GO:0007155	2.19	3.4	2.63	8.16	7.73	6.33	4.11	7.37	0	0	0	0	0	0	0	0	0	0	0
GIDG01.1.fsa_GIDG01017953.1_c77002_g1	.	UniRef90_B7PPC3	.	4.28	3.67	2.03	10.85	11.51	9.26	10.78	9.65	0.49	0.46	0.54	0.64	0	0.86	0.74	1	0.5	0.49	0.77
GIDG01.1.fsa_GIDG01018010.1_c77019_g2	GNB5_HUMAN	UniRef90_V5HHH2	GO:0005829,GO:1902773,GO:0005634,GO:0005886,GO:0098793,GO:0051087,GO:0031682,GO:0005096,GO:0003924,GO:0007212,GO:0007186,GO:1901386,GO:0043547,GO:0006457,GO:0007165,GO:0005515	36.5	40.36	39.39	56.1	54.71	62.25	30.42	61.6	4.48	1.13	3.03	0.82	15.31	13.42	8.81	4.96	9.81	5.81	6.36
GIDG01.1.fsa_GIDG01018027.1_c77020_g14	ANS1A_HUMAN	UniRef90_UPI001161731C	GO:0005829,GO:0043005,GO:0005654,GO:0046875,GO:0048013,GO:0016322,GO:1901187,GO:0006929,GO:0005515	2.62	3.22	1.82	9.21	7.52	9.69	6.99	6.49	1.16	0.4	0.94	0.58	0	0	0.45	1.71	1.84	1.75	0.74
GIDG01.1.fsa_GIDG01018043.1_c77023_g7	.	.	.	30.49	39.97	19.46	23.36	22.49	33.32	20.49	29.64	0	0	0	0	0	0	0	0	0	0	0
GIDG01.1.fsa_GIDG01018055.1_c77025_g5	KCIP4_BOVIN	UniRef90_UPI0011619252	GO:0005886,GO:0005509,GO:0005267,GO:0005244,GO:0034765	9.58	12.48	9.41	22.17	26.57	19.96	19.62	20.51	1.7	0.26	0.86	0	0	2.06	1.09	0	2.19	1.16	2.11
GIDG01.1.fsa_GIDG01018153.1_c77048_g2	CEG1A_DROME	UniRef90_A0A131XZ27	GO:0016020,GO:0005634,GO:0005525,GO:0005096,GO:0003924,GO:0046872,GO:0072375,GO:0043547,GO:0043087	3.16	6.71	1.9	5.04	4.78	4.18	2.55	3.94	0	0	0	0.83	0	0	0	0	0	1.02	0
GIDG01.1.fsa_GIDG01018159.1_c77048_g5	.	UniRef90_A0A147BF54	.	20.03	15.47	13.19	5.27	4.77	7.78	4.44	3.31	1.59	0	0	3.27	6.69	1.03	0	0	4.84	2.67	0
GIDG01.1.fsa_GIDG01018237.1_c77059_g5	RIOK1_MOUSE	UniRef90_B7Q157	GO:0005829,GO:0034708,GO:0030688,GO:0005524,GO:0016787,GO:0046872,GO:0004674,GO:0030490,GO:2000234,GO:0042274	33.45	42.11	26.95	42.54	39.53	43.96	23.69	46.77	23.52	30.22	8.8	31.87	3.55	5.59	4.59	3.85	7.39	7.15	4.3
GIDG01.1.fsa_GIDG01018246.1_c77063_g2	MTDC_BOVIN	UniRef90_A0A4D5RN62	GO:0005739,GO:0000287,GO:0004477,GO:0004487,GO:0004488,GO:0042301,GO:0035999,GO:0055114	5.61	5.23	3.57	4.45	4.39	5.1	5.35	4.63	1.91	0.41	3.95	1.82	2.07	0.68	0	1.89	1.94	1.62	0
GIDG01.1.fsa_GIDG01018276.1_c77070_g1	.	UniRef90_L7M0V7	.	2.57	5.08	2.18	25.35	24.54	27.82	30.98	16.26	0.64	1.73	0	0	0	0	0	0	0	0.52	0.79
GIDG01.1.fsa_GIDG01018338.1_c77080_g2	.	UniRef90_A0A293LZ13	.	1.96	0.79	0	32.17	34.82	26.36	43.53	20.01	0	2.8	0	0	3.69	0	0	0	3.79	2.04	0.67
GIDG01.1.fsa_GIDG01018339.1_c77080_g2	.	UniRef90_A0A293LZ13	.	26.83	33.09	6.17	34.14	35.73	23.92	73.3	39.87	3.03	0	1.03	0	0	0	0	0	0	0	0
GIDG01.1.fsa_GIDG01018392.1_c77093_g2	.	UniRef90_A0A147BR60	.	5.79	8.45	2.02	5.29	2.85	4.78	1.7	4.54	0.64	0.45	0	0	0	1.35	0	0	0.33	0	0
GIDG01.1.fsa_GIDG01018396.1_c77094_g10	.	.	.	7.93	6.46	3.53	5.88	6.53	4.84	4.47	8.59	0	1.81	2.14	1.28	0	0	0	0	0	0.92	3.61
GIDG01.1.fsa_GIDG01018410.1_c77097_g1	RDH13_HUMAN	UniRef90_B7QI43	GO:0005743,GO:0052650,GO:0042462,GO:0009644,GO:0010842,GO:0042574	1.59	1.87	4.08	1.67	1.53	0.8	0.64	1.38	4.04	0	0	3.85	0	1.11	0	0	0	0.5	0
GIDG01.1.fsa_GIDG01018461.1_c77104_g9	.	UniRef90_B7QIR5	.	72.61	85.23	56.7	45.84	41.8	44.89	40.44	37.2	13.97	19.32	19.12	14.96	6.31	6.63	1.37	1.4	10.05	3.83	4.25
GIDG01.1.fsa_GIDG01018478.1_c77107_g6	.	UniRef90_B7QBA5	.	5.36	3.59	3.18	11.61	12.28	11.73	8.07	8.99	0	0.32	0	0	0.85	0.58	0	0.8	0.31	0.08	0
GIDG01.1.fsa_GIDG01018479.1_c77107_g6	.	UniRef90_B7QBA5	.	6.59	8.01	4.88	17.9	16.54	13.91	10.28	9.75	0.86	0.28	0.29	0	2.03	1.08	0.65	0.97	0	0.31	0.49
GIDG01.1.fsa_GIDG01018507.1_c77112_g2	FGFR3_DANRE	UniRef90_A0A147BNF1	GO:0005887,GO:0043235,GO:0005524,GO:0017134,GO:0005007,GO:0004714,GO:0006915,GO:0008284,GO:0043410,GO:1902036,GO:0007169,GO:0004672,GO:0006468	12.06	13.25	9.06	34.47	31.58	35.39	47.63	30.71	3.27	1.34	3.15	1.13	2.73	3.73	2.12	0.54	3.37	5.46	4.29
GIDG01.1.fsa_GIDG01018542.1_c77123_g5	.	.	.	13.24	13.32	12.65	14.53	12.9	10.57	15.8	13.07	2.53	1.77	4.19	4.96	0	3.46	2.26	2.7	1.79	1.9	3.58
GIDG01.1.fsa_GIDG01018549.1_c77125_g2	.	UniRef90_A0A4D5RBE7	.	37.91	19.48	11.16	41.38	37.34	38.36	23.35	19.02	0	0	0	0	0	4.18	0	2.34	1.24	3.46	0.36
GIDG01.1.fsa_GIDG01018633.1_c77141_g1	LRP3_HUMAN	UniRef90_B7QEG4	GO:0005905,GO:0016021,GO:0006898,GO:0005515	9.01	10.38	6.85	17.18	17.11	16.71	19.27	17.01	1.68	2.08	0.23	3.68	1.89	2.43	0.28	0.16	2.34	0.84	1.84
GIDG01.1.fsa_GIDG01018681.1_c77155_g1	.	UniRef90_A0A4D5S571	.	41.75	42.38	36.12	32.91	38.41	32.38	22.76	35.57	10.27	13.01	16.45	11.32	5.91	9.54	4.35	5.8	11.7	7.37	8.58
GIDG01.1.fsa_GIDG01018720.1_c77163_g2	BCKD_BOVIN	UniRef90_A0A4D5RKZ5	GO:1990904,GO:0003723,GO:0009629,GO:0005947,GO:0047323,GO:0005524,GO:0004674,GO:0009083,GO:0016310,GO:0003676	27.05	27.14	22.82	43.97	43.85	41.08	39.9	42.59	10.41	8.75	8.01	6.37	6.19	5.44	2.13	6.68	12.5	9.01	6.89
GIDG01.1.fsa_GIDG01018747.1_c77168_g11	.	UniRef90_A0A147BJ75	.	9.69	9.4	6.53	5.12	5.01	4.38	1.31	5.1	3.48	2.23	2.3	0	0	2.43	0.89	0	1.8	0	0.23
GIDG01.1.fsa_GIDG01018750.1_c77168_g14	TMM94_HUMAN	UniRef90_A0A4D5S037	GO:0016021	2.97	2.55	1.69	5.43	5.51	4.89	2.34	4.82	1.21	0.6	0.96	1.32	0.95	0.22	0.16	0.57	2.12	0.82	0.76
GIDG01.1.fsa_GIDG01018753.1_c77169_g5	.	UniRef90_A0A6B0UGP2	.	1.28	1.55	1.08	1.47	1.34	1.63	0.68	1.03	0	0	0.15	0	0	1.03	0	0.14	0.14	0.27	0.11
GIDG01.1.fsa_GIDG01018794.1_c77176_g1	PYG_DROME	UniRef90_B7P5Y3	GO:0005737,GO:0032991,GO:0008184,GO:0102250,GO:0042803,GO:0030170,GO:0102499,GO:0050829,GO:0008340,GO:0005980,GO:0008286,GO:0045824,GO:0045819,GO:0005975	69.24	75.34	62.72	150.75	149.4	92.75	68.83	168.7	25.89	21.33	16.64	29.33	22.83	22.12	9.26	27.64	22.49	20.18	19.27
GIDG01.1.fsa_GIDG01018814.1_c77178_g4	.	.	.	8.54	15.49	12.6	8.71	11.03	11.74	19.42	12.28	0	0	1.52	0.44	48.44	28.6	2.17	2.71	0.46	1.02	0.47
GIDG01.1.fsa_GIDG01018890.1_c77190_g4	.	.	.	11.05	11.46	6.94	11.86	13.52	14.58	7.59	12.01	0.53	0	0	0	4.32	14.47	1.78	1.04	0	1.08	2.52
GIDG01.1.fsa_GIDG01018901.1_c77192_g4	KAT6B_MACFA	UniRef90_A0A147BDU7	GO:0070776,GO:0000786,GO:0016407,GO:0003677,GO:0004402,GO:0046872,GO:0008134,GO:0016573,GO:0043966,GO:0045892,GO:0006334,GO:0045893,GO:0006355	3.75	2.88	2.73	14.32	15.96	14.87	24.37	8.92	1.5	1.19	1.51	0.24	3.28	0	0	0	2.66	1.3	1.46
GIDG01.1.fsa_GIDG01018925.1_c77200_g1	CSKI1_HUMAN	UniRef90_UPI00116179B5	GO:0005737,GO:0016020,GO:0042802,GO:0007165,GO:0005515	17.21	17.76	7.38	58.05	66.36	55.89	43.14	39.16	0.9	0.77	0.49	0.67	1.56	1.73	0.88	0	2.99	1.86	3.22
GIDG01.1.fsa_GIDG01018929.1_c77200_g2	CSKI2_MOUSE	UniRef90_UPI00116179B5	GO:0005737,GO:0016020,GO:0005515	1.31	1.46	1.28	11.42	12.38	11.94	11.1	8.31	0	0	0	0	0	0	0	0	0	0.23	0.54
GIDG01.1.fsa_GIDG01018936.1_c77202_g2	AVR2B_HUMAN	UniRef90_A0A4D5RHK5	GO:0048179,GO:0005737,GO:0005887,GO:0005886,GO:0032991,GO:0043235,GO:0048185,GO:0017002,GO:0005524,GO:0019838,GO:0046872,GO:0004674,GO:0004712,GO:0032147,GO:0032924,GO:0009952,GO:0060840,GO:0001974,GO:0030509,GO:0071363,GO:0007368,GO:0048617,GO:0001702,GO:0007507,GO:0030073,GO:0001822,GO:0030324,GO:0001946,GO:0060836,GO:0007498,GO:0120163,GO:0000122,GO:0042475,GO:0035265,GO:0031016,GO:0032927,GO:…	13.19	13.29	6.77	51.89	52.77	54.88	71.79	39.98	3.11	3.38	2.15	7.98	4.82	2.25	1.76	2.36	8.24	7.97	6.39
GIDG01.1.fsa_GIDG01018948.1_c77203_g5	.	UniRef90_A0A6B0TXM1	.	13.11	15.82	8.63	11.04	15.44	10.87	19.47	10.19	1.73	0.17	1.09	0	1.01	3.03	0.88	1.76	0.6	1.23	0.24
GIDG01.1.fsa_GIDG01018985.1_c77210_g6	BGH3_MOUSE	UniRef90_B7PKG2	GO:0005615,GO:0030288,GO:0005604,GO:0062023,GO:0031012,GO:0005802,GO:0050839,GO:0005518,GO:0050840,GO:0005178,GO:0001525,GO:0007155,GO:0008283,GO:0002062,GO:0030198	12.21	14.36	6.88	108.74	109.35	126.8	123.65	87.46	3.93	2.81	2.18	9.55	4.08	3.38	1.38	1.56	9.83	10.53	2.06
GIDG01.1.fsa_GIDG01018990.1_c77211_g4	.	UniRef90_B7QE33	.	71.69	71.01	76.36	62.46	80.14	68.8	72.79	70.11	9.36	7.18	17.9	1.27	78.74	47.56	20.15	24.04	9.28	7.5	21.85
GIDG01.1.fsa_GIDG01018999.1_c77212_g3	.	UniRef90_V5HXY3	GO:0005515	13.69	10.52	4.89	20.43	24.1	23.93	13.77	22.07	1.17	0.56	1.7	0	0	1.86	0	0	0	2.28	0.55
GIDG01.1.fsa_GIDG01019028.1_c77218_g4	.	UniRef90_UPI0006B0CD16	.	6.05	5.43	2.76	14.91	19.5	17.86	10.52	7.59	0.43	0	0.2	0.31	0	0	0	0	0.47	0.56	0
GIDG01.1.fsa_GIDG01019056.1_c77222_g11	ZSWM4_HUMAN	UniRef90_A0A147BM03	GO:0031462,GO:0008270,GO:1902667	2.69	2.64	1.47	15.86	14.06	11.73	12.99	8.23	0	0.85	0	0.59	0	0.21	0.9	0.4	1	0.3	0.71
GIDG01.1.fsa_GIDG01019090.1_c77229_g1	.	UniRef90_A0A4D5RDA5	.	94.61	78.76	53.35	82.27	100.79	100.14	51.69	100.5	10.99	8.02	18.37	20.01	26.68	7.48	6.92	7.25	8.54	14.21	11.8
GIDG01.1.fsa_GIDG01019107.1_c77232_g1	.	UniRef90_B7P1C0	.	3.71	31.61	25.39	5.31	8.38	1.66	2.45	9.32	1.46	3.46	1.91	0	1.11	2.99	0	0.8	1.4	0.59	0
GIDG01.1.fsa_GIDG01019118.1_c77238_g1	SOL1_CAEEL	UniRef90_UPI001161AE28	GO:0030054,GO:0008328,GO:0032589,GO:0005886,GO:0045211,GO:0045202,GO:0016247,GO:0008344,GO:0006972,GO:0051968,GO:0040012,GO:0001966	39.91	47.21	41.61	48.15	44.5	41.53	35.08	48.22	4.03	2.05	3.45	1.66	9.7	9	1.84	6.28	1.13	1.38	2.14
GIDG01.1.fsa_GIDG01019120.1_c77239_g5	.	.	.	3.02	3.04	2.36	3.61	3.42	3.33	3.02	3.61	0	0	2.34	0.25	0	0	0	0	0	0	0.22
GIDG01.1.fsa_GIDG01019121.1_c77239_g5	.	.	.	6.71	6.37	5.6	5.16	6.07	5.03	6.84	4.81	0.73	0.36	0	0.15	6.89	3.65	2.46	2.82	1.52	1.34	1.05
GIDG01.1.fsa_GIDG01019133.1_c77241_g4	.	UniRef90_V5IBK6	.	6	3.12	0.47	18.77	24.37	18.08	13.83	12.23	0	0	0	1.8	0	0	0	0	0.32	1	0
GIDG01.1.fsa_GIDG01019138.1_c77243_g1	.	UniRef90_B7PCM2	.	6.46	5.59	4.63	14.76	10.44	14.46	18.57	14.43	0	0	1.96	7.76	0	0.6	0	0	5.76	7.34	8.5
GIDG01.1.fsa_GIDG01019149.1_c77245_g3	.	.	.	8.54	11.25	11.76	0.29	0.5	0.2	0.31	0.74	0	0	0	0	0	0	0	0	0	0	0
GIDG01.1.fsa_GIDG01019196.1_c77253_g2	HIF1A_ONCMY	UniRef90_A0A6B0UL47	GO:0005623,GO:0005737,GO:0016607,GO:0005634,GO:0003677,GO:0046983	5.02	3.18	1.02	27.01	19.43	15.83	35.95	16.93	0	0.67	0	0	0	0	0	0	1.5	0	0
GIDG01.1.fsa_GIDG01019197.1_c77253_g2	HIF1A_ONCMY	UniRef90_A0A4D5RHQ0	GO:0005623,GO:0005737,GO:0016607,GO:0005634,GO:0003677,GO:0046983,GO:0006355,GO:0005515	8.65	7.25	5.14	23.9	22.57	20.19	26.01	15.42	2.62	2.68	2.28	1.55	2.83	2.06	0.32	0.63	3.17	3.02	2.41
GIDG01.1.fsa_GIDG01019198.1_c77253_g2	HIF1A_ONCMY	UniRef90_A0A6B0UY78	GO:0005623,GO:0005737,GO:0016607,GO:0005634,GO:0003677,GO:0046983	0.83	1.67	0.92	12.86	17.18	15.18	22.07	11.96	3	1.84	1.64	0	0.53	0	0.76	0	1.03	4.21	0
GIDG01.1.fsa_GIDG01019279.1_c77273_g1	WDR7_MOUSE	UniRef90_A0A4D5S217	GO:0008021,GO:0002244,GO:0005515	1.22	2.4	0.94	7.46	6.88	7.03	3.88	4.96	1.2	0.19	0.56	1.01	0	0.7	0.45	0.57	1.35	1.31	0.66
GIDG01.1.fsa_GIDG01019310.1_c77277_g1	VIP1_DROME	UniRef90_A0A4D5RE94	GO:0005829,GO:0102092,GO:0005524,GO:0033857,GO:0000829,GO:0052723,GO:0052724,GO:0000832,GO:0000828,GO:0000827,GO:0006020,GO:0032958	58.87	61.98	49.15	249.53	248.79	250.73	244.5	230.17	13	7.43	10.51	12.62	68.7	50.89	23.35	38.29	21.4	16.96	9.7
GIDG01.1.fsa_GIDG01019322.1_c77281_g1	.	UniRef90_A0A4D5RC70	.	41.21	45.84	32.19	32.63	34.12	33.28	16.85	32.29	7	6.01	3.99	2.95	2.85	5.02	4.45	3.18	5.3	4.27	3.09
GIDG01.1.fsa_GIDG01019329.1_c77282_g2	JING_AEDAE	UniRef90_A0A147BDY3	GO:0005634,GO:0046872,GO:0003676,GO:0006325	0.48	0.49	0	7.78	9.05	8.11	12.05	4.69	0	0	0	0	0	0.47	0	0	0.2	0.33	0
GIDG01.1.fsa_GIDG01019335.1_c77282_g7	NCOA2_HUMAN	UniRef90_UPI0011619668	GO:0005737,GO:0016604,GO:0000790,GO:0005654,GO:0005634,GO:0032991,GO:0017162,GO:0003682,GO:0000981,GO:0035257,GO:0016922,GO:0030374,GO:0046983,GO:0019904,GO:0001162,GO:0000978,GO:0030375,GO:0003713,GO:0015721,GO:0032870,GO:1904017,GO:0032922,GO:0045475,GO:0000122,GO:0045944,GO:0010906,GO:0019216,GO:0006355,GO:0032570	3.55	3.07	0	17.79	19.25	14.73	11.02	8.66	0.09	1.73	1.88	0	0	0	0.49	1.89	3.18	2	0
GIDG01.1.fsa_GIDG01019339.1_c77282_g7	NCOA2_HUMAN	UniRef90_UPI0011619668	GO:0005737,GO:0016604,GO:0000790,GO:0005654,GO:0005634,GO:0032991,GO:0017162,GO:0003682,GO:0000981,GO:0035257,GO:0016922,GO:0030374,GO:0046983,GO:0019904,GO:0001162,GO:0000978,GO:0030375,GO:0003713,GO:0015721,GO:0032870,GO:1904017,GO:0032922,GO:0045475,GO:0000122,GO:0045944,GO:0010906,GO:0019216,GO:0006355,GO:0032570	2.89	2.51	1.94	9.95	11.5	7.9	6.4	4.74	1.36	0.56	1.86	0.59	1.37	4.2	0	0	1.94	2.33	1.51
GIDG01.1.fsa_GIDG01019341.1_c77282_g9	RHG32_XENLA	UniRef90_A0A6B0V0Q3	GO:0005737,GO:0005886,GO:0014069,GO:0005096,GO:1901981,GO:0007165	3.74	4.61	2.5	23.91	21.44	24.18	24.73	17.47	1.43	0.75	2.66	4.32	1.96	0	1.07	0	4.57	6.2	4.24
GIDG01.1.fsa_GIDG01019364.1_c77286_g2	.	UniRef90_A0A4D5RBE4	.	13.24	19.52	10.74	16.33	18.29	14.03	10.28	13.32	1.46	1.14	1.79	1.08	4.54	3.6	0.88	0	2.76	1.6	1.58
GIDG01.1.fsa_GIDG01019368.1_c77288_g1	HMCN1_HUMAN	UniRef90_UPI001161BBB5	GO:0005604,GO:0005938,GO:0005913,GO:0032154,GO:0062023,GO:0070062,GO:0005509,GO:0050839,GO:0005201,GO:0042803,GO:0038023,GO:0007049,GO:0051301,GO:0007157,GO:0007156,GO:0009617,GO:0007601	2.74	7	4.25	5.07	5.74	3.39	4.08	3.65	2.18	1.81	0.19	0	0	2.04	0.96	0	3.62	3.9	0.38
GIDG01.1.fsa_GIDG01019374.1_c77289_g4	.	UniRef90_A0A6B0UUL9	.	13.67	7.84	7.68	3.09	10.2	6.16	1.75	7.66	0.44	0	0	0	0	0	0	0	0	0	0.49
GIDG01.1.fsa_GIDG01019377.1_c77289_g9	.	.	.	10.8	10.09	11.6	3.27	8.42	4.91	3.03	8.24	0	0	0	0	0	0	0	0	0	0	0
GIDG01.1.fsa_GIDG01019420.1_c77298_g5	TRXR1_HUMAN	UniRef90_A0A131Y4A7	GO:0005737,GO:0005829,GO:0070062,GO:0001650,GO:0005739,GO:0005654,GO:0009055,GO:0050660,GO:0015035,GO:0004791,GO:0008283,GO:0045454,GO:0034599,GO:0001707,GO:0015949,GO:0019216,GO:0001887,GO:0007165,GO:0016491,GO:0055114	126.51	146	140	99.41	89.29	87.09	88.45	113.35	27.32	37.46	31.9	24.93	18.3	21.93	18.26	49.59	41.78	34.94	25.96
GIDG01.1.fsa_GIDG01019436.1_c77303_g6	QSPP_BOVIN	UniRef90_B7P388	GO:0101030	5.02	3.37	5.03	1.59	1.83	1.53	0.8	1.97	0.19	0.23	0.84	0	3.61	3.88	0.65	0	0.51	0.16	1.15
GIDG01.1.fsa_GIDG01019465.1_c77310_g3	.	.	.	5.35	5.11	5.62	8.76	11.07	8.76	6.55	7.38	1.42	1.2	0	0.28	1.12	0	1.27	0	0.29	1.5	3.36
GIDG01.1.fsa_GIDG01019476.1_c77312_g11	.	.	.	33.56	33.03	17.51	51.25	63.88	44.81	49.32	48.35	1.5	0.9	2.13	0	9.74	11.94	2.88	2.95	2.17	2.25	2.78
GIDG01.1.fsa_GIDG01019507.1_c77316_g3	.	.	.	4.99	4.2	2.73	7.95	7.64	5.43	4.7	6.1	0	0	0.49	0	0	0.31	0	0	0.9	0.22	1.4
GIDG01.1.fsa_GIDG01019511.1_c77317_g2	GCYH_DROME	UniRef90_UPI0011617ABF	GO:0008074,GO:0005525,GO:0004383,GO:0020037,GO:0035556,GO:0046956,GO:0016056,GO:0007601,GO:0006182,GO:0016849,GO:0009190	34.91	35.19	33.05	27.06	26.58	24.41	28.14	24.42	3.8	2.3	4.1	4.77	26.85	17.84	5.74	8.52	8.79	7.2	8.32
GIDG01.1.fsa_GIDG01019518.1_c77319_g7	AGM1_PIG	UniRef90_A0A0K8RHW1	GO:0000287,GO:0004610,GO:0004614,GO:0005975,GO:0019255,GO:0030097,GO:0006487,GO:0006493,GO:0007283,GO:0006048,GO:0016868,GO:0071704	23.62	24.04	22.4	28.68	25.88	21.38	17.76	22.75	5.86	5.09	4.12	1.42	13.89	15.9	7.46	7.85	5.16	5.03	5.57
GIDG01.1.fsa_GIDG01019576.1_c77334_g2	.	UniRef90_V5HKE3	.	8.05	6.06	14.46	22.71	19.82	30.3	43.1	18.74	3.61	6.74	1.95	0.58	0	0.63	2.62	1.81	4.35	14.76	6.65
GIDG01.1.fsa_GIDG01019583.1_c77336_g1	L2K1_DROME	UniRef90_B7PP19	GO:0046872,GO:0003676,GO:0007275	5.19	4.65	3.36	5	4.04	4.54	3.77	5.54	0	0	0.37	0.19	0.82	0.87	0	0	0.35	0.75	0.63
GIDG01.1.fsa_GIDG01019675.1_c77355_g8	.	UniRef90_V5HH11	.	2.58	4.17	0.6	5.63	5.94	5.63	1.7	3.17	0	0	0	0	0	0	0	0	0	0	0
GIDG01.1.fsa_GIDG01019690.1_c77360_g2	.	UniRef90_A0A6B0VB36	.	0.21	0.61	0	2.1	2.44	1.59	1.1	1.76	0	0	0	0	0	0	0	0	0	0	0
GIDG01.1.fsa_GIDG01019695.1_c77361_g3	S14L2_BOVIN	UniRef90_UPI0011617C59	GO:0005737,GO:0005634,GO:0008289	17.2	17.4	5.4	50.78	59.72	53.53	38.94	33.78	1.59	2.1	0.41	1.94	0	1.18	0	0.76	1.63	1.55	0.29
GIDG01.1.fsa_GIDG01019715.1_c77366_g4	RBBP6_HUMAN	UniRef90_UPI00116191D3	GO:0005694,GO:0005829,GO:0005815,GO:0016607,GO:0005730,GO:0032991,GO:0019901,GO:0003723,GO:0061630,GO:0004842,GO:0008270,GO:0006974,GO:0006260,GO:0048568,GO:0001701,GO:0006397,GO:0035264,GO:0000209,GO:0006275,GO:0061053,GO:0006511	5.44	4.34	2.87	8.23	8.67	8.07	8.79	5.17	1.59	2.67	4.21	2.57	0	3.01	0	0	1.66	2.39	0.38
GIDG01.1.fsa_GIDG01019773.1_c77375_g1	CIB2_MOUSE	UniRef90_A0A131Y4H3	GO:0032437,GO:0005737,GO:0005927,GO:0031594,GO:0001917,GO:0001750,GO:0042383,GO:0032420,GO:0005509,GO:0005178,GO:0000287,GO:0042803,GO:0044877,GO:0055074,GO:0071318,GO:0045494,GO:0007204	19.65	9.91	30.95	7.42	15.67	5.21	13.25	11.75	3.62	12.35	8.25	4.17	5.92	0.42	2.24	2.07	2.59	0.36	2.73
GIDG01.1.fsa_GIDG01019836.1_c77387_g4	DPS1_HUMAN	UniRef90_A0A090XDH3	GO:0005759,GO:1990234,GO:0046872,GO:0046982,GO:0000010,GO:0050347,GO:0008299,GO:0006744	5.95	11.66	4.59	3.01	2.49	1.52	2.6	2.7	0	0.68	0	0	0	0.31	2.15	1.03	0.32	1.31	1.28
GIDG01.1.fsa_GIDG01019847.1_c77391_g4	RHG26_XENLA	UniRef90_A0A4D5RIA2	GO:0005737,GO:0005856,GO:0005925,GO:0005096,GO:0030036,GO:0051056,GO:0007165,GO:0005515	26.08	27.11	18.75	33.81	32.83	29.92	28.76	29.62	12.5	8.95	10.9	5.22	13.37	10.73	4.12	6.7	6.67	5	7.05
GIDG01.1.fsa_GIDG01019885.1_c77398_g1	CAV1_ORNAN	UniRef90_B7PKK8	GO:0005901,GO:0031410,GO:0005768,GO:0005794,GO:0000139,GO:0005887,GO:0045121,GO:0048471,GO:0044325,GO:0019901,GO:0070836,GO:0030154,GO:0006874,GO:0001937,GO:0061099,GO:0030512,GO:0031623,GO:0031295	13.92	18.43	20.57	19.85	21.4	11.2	2.84	34.37	6.14	3.2	1.88	7.28	0.66	2.52	1.32	1.73	6.98	4.87	2.95
GIDG01.1.fsa_GIDG01019893.1_c77401_g3	BIG3_HUMAN	UniRef90_A0A147BR60	GO:0016021,GO:0030658,GO:0005086,GO:0030036,GO:0010923,GO:0032012	3.99	3.73	1.8	14.64	15.57	14.16	10.63	9.79	1.7	1	0.54	0.64	0.06	0.17	1.44	1.08	1.2	1.05	1.02
GIDG01.1.fsa_GIDG01019899.1_c77402_g3	.	UniRef90_A0A4D5RLH0	.	4.09	4.45	3.31	8.22	8.05	7.78	5.27	7.64	1.67	0.18	1.93	2.4	1.77	2.04	0	2.17	1.04	1.25	0.61
GIDG01.1.fsa_GIDG01019963.1_c77414_g8	.	UniRef90_UPI0011616EEF	.	16.56	17.1	10.82	14.52	15.32	16.43	16.93	14.9	3.21	0.43	3.44	0	5.09	13.75	0.92	1.69	3.25	0.62	2.05
GIDG01.1.fsa_GIDG01020005.1_c77423_g2	.	UniRef90_B7PLX6	.	42.32	60.66	30.5	54.92	61.48	54.45	40.12	53.42	5.41	2.9	2.24	1.95	12.05	20.75	4.4	8.07	2.3	6.82	4.97
GIDG01.1.fsa_GIDG01020011.1_c77423_g4	.	UniRef90_B7QD08	.	35.51	85.25	84.89	42.88	41.94	58.52	72.74	64.19	15.53	21.05	10.48	3.77	10.58	8.38	37.23	8.5	19.36	12.62	10.65
GIDG01.1.fsa_GIDG01020070.1_c77435_g2	.	UniRef90_A0A6B0VFB2	GO:0003677	4.23	1.77	3.05	10.31	8.37	11.69	4.73	4.38	0	0	2.18	0	3.26	4.63	0	0	0	0	2.1
GIDG01.1.fsa_GIDG01020090.1_c77437_g2	.	UniRef90_A0A4D5S2N5	.	77.54	110.81	39.84	141.13	191.3	124.26	117.39	145.6	1.47	1.53	2.41	0	6.18	3.07	0.54	1.68	4.47	5.25	3.04
GIDG01.1.fsa_GIDG01020114.1_c77443_g1	.	UniRef90_B7PBZ0	.	144.36	161.07	194.36	128.83	131.11	125.68	99.59	136.19	22.25	12.94	22.94	3.21	176.39	157.86	66.52	95.72	21.52	21.84	36.31
GIDG01.1.fsa_GIDG01020132.1_c77447_g2	KLC_DORPE	UniRef90_B7Q7H2	GO:0005737,GO:0005871,GO:0005874,GO:0003777,GO:0005515	128.63	146.75	148.9	80.3	82.89	71.77	61.59	70.81	14.66	14.51	14.57	10.42	21.38	20.82	22.84	23.82	9.32	12.49	10.65
GIDG01.1.fsa_GIDG01020158.1_c77452_g2	MBD5_HUMAN	UniRef90_A0A4D6G287	GO:0010369,GO:0070062,GO:0030496,GO:0005654,GO:0005634,GO:0003682,GO:0042593,GO:0007399,GO:0060399,GO:0016579,GO:0050795,GO:0040014	12.55	14.16	15.73	20.42	17.87	18.65	29.3	19.05	0.3	0.1	1.14	0.77	0.2	1.85	0.32	2.02	1.06	0.9	0.92
GIDG01.1.fsa_GIDG01020201.1_c77460_g3	ELVL1_AEDAE	UniRef90_B7PDM7	GO:0030176,GO:0102336,GO:0102337,GO:0102338,GO:0102756,GO:0006633	19.1	26.24	20.95	13.45	12.07	12.67	14.17	13.95	2.49	1.68	3.32	0.19	0.91	3.63	0.54	2.24	0.9	0.88	1.73
GIDG01.1.fsa_GIDG01020236.1_c77465_g2	RRP7A_MOUSE	UniRef90_B7PY77	GO:0032545,GO:0005737,GO:0034456,GO:0003723,GO:0001825,GO:0000028,GO:0006364	6.19	3.71	4.6	0.88	0.97	1.98	1.8	0.44	0	0	0	0	0	0.51	0	4.58	0	0	0
GIDG01.1.fsa_GIDG01020249.1_c77468_g3	.	.	.	26.02	27.09	36.13	32.84	33.76	26.81	12.67	27.68	5.18	0.36	3.45	1.76	9.2	13.63	4.6	3.91	3.05	3.84	3.02
GIDG01.1.fsa_GIDG01020256.1_c77470_g3	.	UniRef90_A0A6B0VAI1	.	4.09	5.44	6.42	2.82	4.6	3.79	3.16	1.46	0	0	0	1.26	0.39	0	0	0	3.53	2.75	2.38
GIDG01.1.fsa_GIDG01020299.1_c77479_g6	.	.	.	72.03	69.75	76.43	31.59	32.96	33.66	43.59	34.82	8.39	3.67	7.49	6.08	65.02	42.1	11.05	16.77	7.39	7.32	12.58
GIDG01.1.fsa_GIDG01020301.1_c77479_g5	ADA19_MOUSE	UniRef90_A0A147BMU7	GO:0062023,GO:0005794,GO:0016021,GO:0005634,GO:0046872,GO:0004222,GO:0017124,GO:0007507,GO:0006509,GO:0001890,GO:2000049,GO:0010628,GO:0006508	120.16	129.91	104.47	220.95	203.06	197.38	187.1	202.11	4.64	3.88	7.09	2.97	30.53	24.06	4.51	8.21	15.42	10.95	10.54
GIDG01.1.fsa_GIDG01020308.1_c77480_g1	ARRA_DROME	UniRef90_A0A6B0VEY2	GO:0005737,GO:0016028,GO:0001664,GO:0002046,GO:0016059,GO:0002032,GO:0006897,GO:0002031,GO:0016060,GO:0045494,GO:0007608,GO:0007165,GO:0007601	7.27	6.2	4.6	33.95	29.46	29.47	36.01	20.62	0.7	0.58	0.24	0	1.16	1.26	0	0	1.71	1.19	2.09
GIDG01.1.fsa_GIDG01020377.1_c77497_g4	.	.	.	42.37	49.12	22.63	53.29	52.3	40.94	24.63	36.79	0	2.89	0	0	0	0	0	0	2.24	1.69	1.31
GIDG01.1.fsa_GIDG01020456.1_c77509_g2	.	UniRef90_A0A6B0UEM8	GO:0003676	1.47	1.6	1.68	1.56	1.37	2.07	1.61	1.46	0.19	0	0.25	0.59	0.63	1.85	0	0	1.37	0.22	0.37
GIDG01.1.fsa_GIDG01020505.1_c77519_g3	.	UniRef90_A0A6B0U792	.	2.44	1.46	1.16	7.16	7.1	2.17	2.1	4.43	0	0	0	0	0	0	0	0	0	0	0
GIDG01.1.fsa_GIDG01020506.1_c77519_g4	.	.	.	2.11	2.85	1.13	7.8	8.7	5.71	2.22	7.23	0	0	0	0	0	0	0	0	0	0	0
GIDG01.1.fsa_GIDG01020507.1_c77519_g2	.	UniRef90_A0A6B0U792	.	5.19	4.86	5	8.34	9.57	6.52	6.06	6.29	0.85	0	0	4.57	0	1.74	2.51	0	0.44	0.56	0.41
GIDG01.1.fsa_GIDG01020566.1_c77531_g1	PRY3_YEAST	UniRef90_B7PR40	GO:0031225,GO:0071944,GO:0005615,GO:0009277,GO:0015918	1.72	1.86	0.66	6.57	7.72	6.31	4.29	7.77	1.2	0	0	0	0	0	0	0	0.95	0	4.05
GIDG01.1.fsa_GIDG01020769.1_c77576_g2	.	UniRef90_A0A6B0U418	.	14.87	22.18	15.62	22.37	29.36	24.37	15.6	29.5	2.97	0.51	0.74	0	0	1.13	0	0	1.44	0.2	0.1
GIDG01.1.fsa_GIDG01020810.1_c77586_g3	.	UniRef90_A0A4D5S0I4	.	0.78	2	2.47	7.44	6.06	4.65	7.15	8.5	0.45	0	1.46	0	0	0	1.32	0	1.36	0	1.59
GIDG01.1.fsa_GIDG01020812.1_c77587_g2	POL2_DROME	UniRef90_UPI0011615C66	GO:0004190,GO:0004519,GO:0003676,GO:0003964,GO:0015074,GO:0003700,GO:0006355,GO:0008270	1.18	0.4	0.54	2.04	1.13	1.55	1.62	0.71	0.17	0.12	0.38	0.37	0.36	0.47	0.23	0	0.16	0.24	0.5
GIDG01.1.fsa_GIDG01020837.1_c77593_g1	FA13A_HUMAN	UniRef90_A0A4D5RUT5	GO:0005829,GO:0005096,GO:0051056,GO:0007165	81.23	84.7	65.99	116.66	115.97	113.38	85.84	119.84	40.01	23.42	33.2	14.67	47.96	39.48	23.66	24.7	28.05	23.52	27.86
GIDG01.1.fsa_GIDG01020919.1_c77607_g1	.	.	.	34.28	24.53	36.16	17.96	18.65	10.83	13.18	18.22	0.32	1.24	1.26	0	43.18	25.55	3.68	9.23	2.61	0.49	0.45
GIDG01.1.fsa_GIDG01020937.1_c77611_g1	.	UniRef90_UPI00116161B6	.	149.94	225.39	173.01	189.6	232.98	309.24	329.42	218.77	2.45	3.82	3.26	2.05	29.06	20.15	9.01	8.26	8.79	8.96	10.79
GIDG01.1.fsa_GIDG01020944.1_c77614_g1	.	UniRef90_A0A0K8RFD0	.	6.86	4.86	5.04	11.56	12.73	5.09	12.27	9.73	1.13	1.89	1.09	1.82	0	0.61	0	0	7.06	2.14	0
GIDG01.1.fsa_GIDG01020997.1_c77625_g1	ST1C2_RAT	UniRef90_A0A4D5RN81	GO:0005764,GO:0008146	27	27.93	24.67	37.01	42.03	31.83	24.11	38.45	6.73	17.52	8.4	9.17	13.54	11.29	5.28	7.2	3.07	4.03	1.67
GIDG01.1.fsa_GIDG01021011.1_c77629_g3	COA5_XENLA	UniRef90_A0A0K8REA7	.	8.07	3.26	8.53	6.6	5.44	2.47	2.6	6.83	1.01	0	0	1.91	4.6	3.02	0	0	2.79	0	0
GIDG01.1.fsa_GIDG01021052.1_c77635_g1	DSCL_DROME	UniRef90_UPI001161C013	GO:0030424,GO:0005887,GO:0005886,GO:0098632,GO:0042802,GO:0007411,GO:0070593,GO:0007156,GO:0048812,GO:0005515	1.13	0.7	0.87	4.81	4.05	3.18	2.25	4.56	0.39	0	0	0.22	1.43	0	1.06	0	1.22	1.07	0
GIDG01.1.fsa_GIDG01021053.1_c77635_g1	DSCL_DROME	UniRef90_UPI001161C013	GO:0030424,GO:0005887,GO:0005886,GO:0098632,GO:0042802,GO:0007411,GO:0070593,GO:0007156,GO:0048812,GO:0005515	1.13	1	0.9	3.04	2.81	2.33	2.12	4.8	0	0	0	0.4	0.23	1.27	0	1.3	1.37	0	0
GIDG01.1.fsa_GIDG01021070.1_c77639_g6	S35A2_BOVIN	UniRef90_A0A147BEL8	GO:0005794,GO:0030173,GO:0005459,GO:0008643,GO:0015165,GO:0090481,GO:0000139,GO:0016021	3.95	4.92	2.86	8.66	8.93	6.69	7	4.53	1.58	1.09	2.65	3.34	0	0	1.91	0	0	1.75	0
GIDG01.1.fsa_GIDG01021077.1_c77642_g1	TL5B_TACTR	UniRef90_B7PZB3	GO:0005576,GO:0030246,GO:0046872,GO:0098609	97.44	119.24	80.29	274.3	264.12	643.82	598.34	234.09	38.82	30.74	34.41	6.23	55.07	69.92	106.13	127.51	77.05	111.18	80.9
GIDG01.1.fsa_GIDG01021082.1_c77644_g3	S12A6_HUMAN	UniRef90_A0A4D5S0L8	GO:0016323,GO:0016021,GO:0005887,GO:0005886,GO:0015079,GO:0015379,GO:0019901,GO:0001525,GO:0006884,GO:0071476,GO:0071477,GO:0007268,GO:0055064,GO:1902476,GO:0006811,GO:0055075,GO:1990573,GO:0055085,GO:0016020,GO:0005215	73.78	82.05	47.91	118.08	129.61	100.35	90.03	103.04	13.78	9.23	12.25	5.71	13.39	14.15	4.89	8.96	12.66	11.03	9.7
GIDG01.1.fsa_GIDG01021108.1_c77649_g6	.	UniRef90_A0A6B0UTG3	.	2.98	3.98	3.19	6.86	6.41	7.02	5.54	4.29	0.21	0	0.49	0	2.18	1.73	1.54	0	2.74	1.12	0.02
GIDG01.1.fsa_GIDG01021109.1_c77650_g1	.	UniRef90_B7Q1T6	GO:0003676	5.24	6.65	3.04	4.52	3.69	7.06	3.84	2.74	0.29	0.8	0.47	0.28	0	1.2	0	0	0	0.21	0
GIDG01.1.fsa_GIDG01021126.1_c77652_g1	BTG4_MOUSE	UniRef90_B7P7V7	GO:0005737,GO:0005634,GO:0008285,GO:0045930	35.96	34.54	22.61	28.93	30.55	29.28	32.76	26.23	8.19	8.32	12.45	7.64	7.05	7.91	0.69	5.17	4.95	4.62	3.77
GIDG01.1.fsa_GIDG01021139.1_c77655_g2	.	UniRef90_A0A6B0V1A7	GO:0020037	10.87	10.2	5.28	12.73	14.22	14.96	10.98	9.28	1.21	1.32	0.21	0.37	0.67	0.4	0	0	0.54	0.28	0
GIDG01.1.fsa_GIDG01021176.1_c77664_g2	.	UniRef90_A0A6B0UZS5	.	1169.84	444.09	1591.91	1.4	0.4	2.76	0.94	2.54	0	0	0	272.73	0	0	0	0	0	0	0
GIDG01.1.fsa_GIDG01021252.1_c77678_g5	.	UniRef90_A0A147BG94	.	2.52	1.77	2.07	0.75	0.69	1.44	3.05	0.44	0.4	0	0.29	0.61	0	0	0	0	0	0.31	0
GIDG01.1.fsa_GIDG01021265.1_c77679_g6	KCC2A_DROME	UniRef90_A0A4D5S0X1	GO:0030424,GO:0005954,GO:0005737,GO:0030425,GO:0043005,GO:0045211,GO:0048786,GO:0005524,GO:0005516,GO:0004683,GO:0004674,GO:0009267,GO:0007268,GO:0007619,GO:0007611,GO:0007616,GO:0008049,GO:0050710,GO:0010888,GO:0007528,GO:1990443,GO:0006468,GO:0051489,GO:0060278,GO:0008582,GO:0004672	21	23.69	14.74	31.99	34.88	27.88	31.49	32.69	2.61	0	4.08	4.63	9.79	0.81	0	0	4.6	3.27	1.93
GIDG01.1.fsa_GIDG01021272.1_c77679_g6	KCC2A_DROME	UniRef90_A0A4D5S0X1	GO:0030424,GO:0005954,GO:0005737,GO:0030425,GO:0043005,GO:0045211,GO:0048786,GO:0005524,GO:0005516,GO:0004683,GO:0004674,GO:0009267,GO:0007268,GO:0007619,GO:0007611,GO:0007616,GO:0008049,GO:0050710,GO:0010888,GO:0007528,GO:1990443,GO:0006468,GO:0051489,GO:0060278,GO:0008582,GO:0004672	47.11	52.66	34.89	33.57	41.51	35.91	20.44	35.81	12.95	6.6	5.98	7.82	0	13.56	5.83	16.07	1.67	4.11	5.31
GIDG01.1.fsa_GIDG01021322.1_c77687_g3	.	UniRef90_A0A147BGL9	.	2.77	2.93	4.33	6.58	6.78	7.21	3.65	7.03	1.23	0.41	1.54	0.2	0.98	0.43	0.31	1.88	0.93	0.31	0.13
GIDG01.1.fsa_GIDG01021351.1_c77695_g6	RBP1_DROME	UniRef90_A0A224Z7K8	GO:0016607,GO:0005634,GO:0035327,GO:0003729,GO:0003723,GO:0045292,GO:0000381,GO:0010468,GO:0031440,GO:0001178,GO:0008380	115.77	44.98	22.32	76.39	78.5	70.16	83.42	77.37	40.25	48.97	24.01	11.34	0	1.36	2.6	0	23.67	19.43	9.53
GIDG01.1.fsa_GIDG01021355.1_c77695_g10	.	UniRef90_B7QMZ8	.	45.16	33.65	53.95	31.33	34.11	32.7	29.74	29.11	1.46	0.34	0.84	0.25	34.82	16.73	4.81	5.23	0.52	0.16	0.31
GIDG01.1.fsa_GIDG01021519.1_c77736_g4	.	UniRef90_A0A6B0U540	.	9.3	14.56	6.24	9.85	14.43	11.61	8.43	11.5	0.37	1.04	0	1.63	0.78	0.78	0.55	0	1.31	0.69	0.43
GIDG01.1.fsa_GIDG01021522.1_c77736_g6	.	.	.	3.58	8.09	10.09	12.4	17.79	9.79	9.45	19.82	0	0	1.74	0	8.92	8.86	0	1.61	2.7	0	0
GIDG01.1.fsa_GIDG01021523.1_c77737_g3	.	.	.	3.17	1.83	1.25	7.61	7.53	9.09	4.11	5.28	2.13	0.23	0.82	1.29	2.95	2.07	0	0	1.99	4.78	1.35
GIDG01.1.fsa_GIDG01021583.1_c77749_g3	.	.	.	2.9	3.1	1.74	12.53	9.67	12.41	5.45	5.64	0.89	0.88	0.26	1.97	2.14	3.12	0.69	0	2.38	2.99	4.44
GIDG01.1.fsa_GIDG01021606.1_c77753_g1	KIF4_XENLA	UniRef90_A0A4D5RGJ5	GO:0005694,GO:0005737,GO:0005874,GO:0005634,GO:0005524,GO:0003677,GO:0008017,GO:0003777,GO:0007018	1.92	1.78	2.71	2.05	1.54	1.29	0.39	0.99	0.39	0.7	1.65	1.81	0.63	0	0	0.76	0.3	0.07	0
GIDG01.1.fsa_GIDG01021630.1_c77757_g3	XRN1_HUMAN	UniRef90_V5H6X2	GO:0005829,GO:0030425,GO:0016020,GO:0043025,GO:0005634,GO:0000932,GO:0005886,GO:0045202,GO:0004534,GO:0051880,GO:0002151,GO:0003723,GO:0070034,GO:0071409,GO:1905795,GO:0071044,GO:0032211,GO:0017148,GO:0071028,GO:0000956,GO:0043488,GO:0033574,GO:0090503,GO:0016075,GO:0003676,GO:0004527	12.82	9.74	3.2	51.07	56.43	51	62.14	36.45	3.98	2.74	4.07	1.94	2.09	0.52	2.93	2.26	15.68	6.77	1.77
GIDG01.1.fsa_GIDG01021652.1_c77761_g11	NICA_HUMAN	UniRef90_V5H532	GO:0035577,GO:0005769,GO:0005783,GO:0010008,GO:0070062,GO:0005925,GO:0070765,GO:0005794,GO:0016021,GO:0005887,GO:0099056,GO:0005765,GO:0042470,GO:0016020,GO:0005739,GO:0005886,GO:0042383,GO:0008021,GO:0004175,GO:0030534,GO:0042983,GO:0042987,GO:0042982,GO:0034205,GO:0044267,GO:0071277,GO:0022010,GO:0021549,GO:0007212,GO:0048013,GO:0050673,GO:0007215,GO:0007611,GO:0006509,GO:0031293,GO:0002262,GO:…	15.8	17.57	10.13	29.75	30.49	28.12	25.35	25.84	6.46	6.37	4.9	4.26	0	1.89	2.88	3.54	5.54	4.94	3.4
GIDG01.1.fsa_GIDG01021686.1_c77765_g1	.	UniRef90_B7PRM6	GO:0003677,GO:0006355,GO:0003676	4.85	6.26	7.47	13.59	9.95	10.27	6.35	11.3	0.16	0.87	0.45	1.2	4.68	2.51	0.31	0.21	0.44	0.16	0.4
GIDG01.1.fsa_GIDG01021722.1_c77769_g7	.	UniRef90_A0A4D5RW14	GO:0008017,GO:0046600	4.48	14.16	5.26	33.92	30.19	36.66	27.26	22.96	1.2	3.26	0	1.51	3.11	3.04	0	1.05	2.68	1.04	0
GIDG01.1.fsa_GIDG01021738.1_c77771_g1	.	UniRef90_UPI001161688F	.	1.43	2.65	3.39	1.67	1.51	3.65	0.62	2.34	0	0	0	0	0	0	0	0	0.25	0.24	0.74
GIDG01.1.fsa_GIDG01021809.1_c77784_g1	CALYP_AEDAE	UniRef90_A0A1E1XL40	GO:0000790,GO:0035517,GO:0003682,GO:0004843,GO:0036459,GO:0006342,GO:0035522,GO:0006511,GO:0005622	26.52	26.1	16.54	37.68	40.12	46.73	37.08	39.92	2.98	3.72	0	6.3	4.27	5.24	9.76	0.84	7.59	15.03	15.18
GIDG01.1.fsa_GIDG01021835.1_c77787_g4	.	UniRef90_A0A6B0V809	.	4.69	4.09	6.52	8.37	7.09	7.44	6.07	6.11	1.65	0.75	2.52	0	2.86	3.21	0.66	0	3.32	0.44	2.13
GIDG01.1.fsa_GIDG01021920.1_c77805_g1	PHKG2_RAT	UniRef90_B7QMZ0	GO:0005829,GO:0005964,GO:0005524,GO:0005516,GO:0019899,GO:0004689,GO:0005978,GO:0005977,GO:0006468,GO:0004672	12.79	23.02	12.93	27.86	25.31	22.89	15.33	20.39	4.44	2.87	8.39	2.96	18.85	11.86	4.01	1.32	5.28	3.79	4.19
GIDG01.1.fsa_GIDG01021930.1_c77808_g4	.	.	.	4.56	6.06	7.04	7.28	8.25	6.34	5.06	9.77	1.71	0.48	1.44	0.85	6.86	7.77	2.05	2.21	0.87	0.79	0.79
GIDG01.1.fsa_GIDG01021936.1_c77809_g1	NAC3_HUMAN	UniRef90_V5HX52	GO:0030054,GO:0043197,GO:0005789,GO:0005887,GO:0099055,GO:0031226,GO:0005874,GO:0005741,GO:0031594,GO:0043204,GO:0048471,GO:0005886,GO:0042383,GO:0016528,GO:1905060,GO:0005432,GO:0005516,GO:0099580,GO:0046872,GO:1990034,GO:0098703,GO:0070588,GO:0007154,GO:0006874,GO:0071320,GO:0071456,GO:0002244,GO:0006811,GO:0007612,GO:0060291,GO:0007613,GO:0051560,GO:0006851,GO:0042552,GO:0048709,GO:1903779,GO:…	7.26	9.68	13.22	13.32	13.34	12.6	14.5	13.91	2.92	3.48	3.34	0.84	0.81	1.82	2.62	1.5	2.32	1.48	1
GIDG01.1.fsa_GIDG01021981.1_c77816_g2	HCN2_HUMAN	UniRef90_B7PWJ7	GO:0098855,GO:0005887,GO:0005886,GO:0008076,GO:0030552,GO:0042802,GO:0005222,GO:0005249,GO:0005248,GO:0007267,GO:0071320,GO:0071321,GO:0086012,GO:1990573,GO:0071805,GO:0034765,GO:0042391,GO:0098719,GO:0035725,GO:0005216,GO:0006811,GO:0055085,GO:0016020	4.76	6.34	0.45	14.98	15.2	15.75	8.53	5.21	0.44	0	0	0	0.5	1.24	0	0	0.95	0.25	0
GIDG01.1.fsa_GIDG01021984.1_c77816_g2	HCN2_HUMAN	UniRef90_B7PWJ7	GO:0098855,GO:0005887,GO:0005886,GO:0008076,GO:0030552,GO:0042802,GO:0005222,GO:0005249,GO:0005248,GO:0007267,GO:0071320,GO:0071321,GO:0086012,GO:1990573,GO:0071805,GO:0034765,GO:0042391,GO:0098719,GO:0035725,GO:0005216,GO:0006811,GO:0055085,GO:0016020	4.47	6.88	4.47	29.01	31.99	22.49	19.03	21.26	0.38	0	0	0	0	0	0	0	0	0.28	0
GIDG01.1.fsa_GIDG01021995.1_c77817_g3	.	UniRef90_B7PX31	GO:0003677,GO:0006313,GO:0015074	8.2	9.2	7.63	8.54	7.64	9.01	8.26	8.23	2.68	3.1	0	5.47	0	3.38	4.14	0	13.03	4.29	8.36
GIDG01.1.fsa_GIDG01022042.1_c77826_g1	MRT4_BOVIN	UniRef90_A0A147BEM8	GO:0005737,GO:0005730,GO:0030687,GO:0000956,GO:0000027,GO:0042273,GO:0006364,GO:0042254,GO:0005622	7.96	6.22	4.51	13.23	8.39	13.02	10.09	7.46	5.91	7.92	0	6.93	10.51	1.47	0	0	8.86	0	0
GIDG01.1.fsa_GIDG01022044.1_c77826_g2	HECW1_MOUSE	UniRef90_A0A1E1XKL9	GO:0005737,GO:0005829,GO:0061630,GO:2000650,GO:0045732,GO:0043161,GO:0000209,GO:0016567,GO:0048814,GO:0006511	3.88	2.47	1.29	10.17	10.49	10.11	13.23	5.99	0.66	0	2.13	2.01	0.32	0.79	0.24	0	3.09	1.76	2.16
GIDG01.1.fsa_GIDG01022053.1_c77828_g2	.	UniRef90_B7PHL9	.	3.69	4.34	3.86	13.16	13.26	9.41	11.77	12.87	0.66	0	0	0	0	0.56	0	0	1.13	0.4	0
GIDG01.1.fsa_GIDG01022055.1_c77828_g3	.	UniRef90_A0A1E1XC89	.	25.58	27.4	28.43	36.46	34.31	35.65	36.96	34.84	1.65	1.32	3.79	1.62	16.74	12.49	4.1	8.82	4.5	3.02	3.37
GIDG01.1.fsa_GIDG01022073.1_c77832_g1	.	UniRef90_B7QGY2	.	5.85	11.3	6.58	3.23	2.68	4.75	2.22	8.03	5	4.02	6.94	14.68	0	1.58	0	0	0	0	0
GIDG01.1.fsa_GIDG01022075.1_c77832_g2	.	UniRef90_A0A4D5RHU5	GO:0005515	22.4	26.67	25.82	19.39	18.85	20.38	14.57	23.92	3.88	7.93	5.74	8.06	1.52	6.82	3.88	4.62	3.93	2.9	4.56
GIDG01.1.fsa_GIDG01022078.1_c77832_g4	.	UniRef90_A0A6B0U9B7	.	8.68	8.34	10.19	7.78	6.55	7.32	4.97	8.41	5.49	3.05	1.45	4.31	0.93	1.38	3.91	0	1.02	0	0.52
GIDG01.1.fsa_GIDG01022087.1_c77834_g1	PKP4_HUMAN	UniRef90_A0A4D5S4B7	GO:0005913,GO:0005911,GO:0005737,GO:0030425,GO:0005634,GO:0043204,GO:0005886,GO:0014069,GO:0008013,GO:0045296,GO:0007155,GO:0098609,GO:0007043,GO:0060997,GO:0060828,GO:0007165,GO:0050808,GO:0016055,GO:0030054,GO:0001533,GO:0009898,GO:0005856,GO:0030057,GO:0030496,GO:0072686,GO:0048471,GO:0051233,GO:0000922,GO:0007267,GO:0070268,GO:0031424,GO:0032467,GO:0043547,GO:0030155	2.27	3.85	1.84	5.86	6.63	6.59	6.47	5.24	0.37	1.18	0	0	0	0	0	0	0.44	0.28	0.27
GIDG01.1.fsa_GIDG01022116.1_c77838_g3	.	UniRef90_A0A4D5RJ12	.	7.86	5.5	1.51	40.49	37.23	25.85	15.36	19.13	3.99	2.16	0.97	0.52	2.79	3.7	0	0	6.88	5.32	1.37
GIDG01.1.fsa_GIDG01022134.1_c77840_g1	.	UniRef90_B7Q969	GO:0005515	35.63	34.63	34.39	24.45	23.21	24.19	21.24	25.05	4.3	4.21	6.83	3.17	3.97	5.87	4.03	4.54	9.79	7.37	7.67
GIDG01.1.fsa_GIDG01022154.1_c77844_g2	.	.	.	33.67	15.53	8.48	5.77	2.62	4.97	3.83	5.23	0	0	0	0	0	0	0	0	0	0	0
GIDG01.1.fsa_GIDG01022182.1_c77851_g2	.	UniRef90_A0A090XCK8	.	4.63	5.44	14.27	8.75	2.92	8.82	9.44	3.24	0	0	0	0	0	0	0	0	0	0	0
GIDG01.1.fsa_GIDG01022234.1_c77859_g2	.	.	.	10.57	16.19	13.59	10.53	9.2	12.48	14.12	12.35	6.03	2.73	0	0.67	4.32	5.33	0.44	5.39	0.69	2.86	2.55
GIDG01.1.fsa_GIDG01022240.1_c77860_g8	.	.	.	7.79	5.99	4.22	15.12	14.68	15.67	17.7	18.19	0.25	0	0.41	0	0	0	0	0	0.25	0	0
GIDG01.1.fsa_GIDG01022245.1_c77862_g3	KCNT1_CHICK	UniRef90_A0A4D5S111	GO:0016021,GO:0005886,GO:0005228,GO:0015271,GO:0006813,GO:0016020	6.03	6.68	4.68	18.22	18.7	16.53	24.41	13.8	0.57	0.26	0.74	1.13	3.38	3.31	1.32	1.23	2.16	2.15	1.24
GIDG01.1.fsa_GIDG01022252.1_c77864_g1	.	UniRef90_A0A147BRC5	.	3.44	4.84	10.64	0.91	1.43	0.83	1.16	2.53	0	0	2.6	1.2	0	3.24	0	0	0	0	0.73
GIDG01.1.fsa_GIDG01022312.1_c77877_g3	ANXA4_HUMAN	UniRef90_A0A131Y406	GO:0009986,GO:0062023,GO:0005737,GO:0005829,GO:0070062,GO:0031965,GO:0005634,GO:0048471,GO:0005886,GO:0012506,GO:0005509,GO:0005544,GO:0048306,GO:0035374,GO:0008201,GO:0042802,GO:0051059,GO:0004859,GO:0030855,GO:0043066,GO:2000483,GO:0032088,GO:0007219,GO:0006357,GO:0007165	70.19	79.56	37.77	119.59	116.92	92.11	62.5	100.57	31.69	20.36	21.41	22.77	15.37	16.83	14.93	17.91	20.56	25.4	15.4
GIDG01.1.fsa_GIDG01022347.1_c77884_g7	.	UniRef90_A0A6B0U192	.	15.54	17.79	17.6	15.86	15.75	17.07	16.61	15.63	3.41	3.12	2.56	1.79	5.46	6.67	3.4	0.92	1.67	3.03	3.8
GIDG01.1.fsa_GIDG01022390.1_c77892_g2	SH3G3_DROVI	UniRef90_A0A224YST0	GO:0005737,GO:0005829,GO:0016020,GO:0061174,GO:0042171,GO:0005543,GO:0000045,GO:0009267,GO:0150007,GO:0097753,GO:0097749,GO:0097320,GO:0050803,GO:0048488,GO:0005515	24.2	54.16	24.01	74.44	78.46	75.89	34.52	65.67	0.71	1.53	0.94	0.12	0.26	2.7	1.31	0.68	2.04	3.23	1.15
GIDG01.1.fsa_GIDG01022393.1_c77892_g2	SH3G3_DROVI	UniRef90_A0A224YST0	GO:0005737,GO:0005829,GO:0016020,GO:0061174,GO:0042171,GO:0005543,GO:0000045,GO:0009267,GO:0150007,GO:0097753,GO:0097749,GO:0097320,GO:0050803,GO:0048488,GO:0005515	42.08	34.53	10.75	71.48	73.72	58.94	35.78	55.88	2.07	1.09	2.09	0.76	0.59	4.14	0.71	0	3.84	1.1	0.75
GIDG01.1.fsa_GIDG01022394.1_c77892_g2	SH3G2_CHICK	UniRef90_A0A224YST0	GO:0005737,GO:0016020,GO:0008289,GO:0006897,GO:0005515	8.03	33.05	16.48	12.96	12.96	9.91	3.8	9.83	0	0	1	1.75	2.35	0	2.76	0	1.68	1.09	1.76
GIDG01.1.fsa_GIDG01022395.1_c77892_g2	SH3G3_DROVI	UniRef90_B7Q054	GO:0005737,GO:0005829,GO:0016020,GO:0061174,GO:0042171,GO:0005543,GO:0000045,GO:0009267,GO:0150007,GO:0097753,GO:0097749,GO:0097320,GO:0050803,GO:0048488,GO:0005515	79.53	70.28	62.55	33.34	25.13	34.04	13.75	33.35	7.16	3.47	8.19	7.88	6.06	9.26	8.09	7.74	4.05	7.6	11.93
GIDG01.1.fsa_GIDG01022403.1_c77895_g2	COXM1_HUMAN	UniRef90_A0A4D5S0Q9	GO:0005739,GO:0046872	80.01	126.64	43.51	85.97	101.87	65.94	51.71	88.76	4.33	0	0	0	0	0	1.14	0	0.09	0	0.97
GIDG01.1.fsa_GIDG01022451.1_c77903_g4	CFA97_XENTR	UniRef90_B7PN08	.	2.34	5.05	0.76	22.9	23.78	27.97	25.81	21.23	0	0.66	2.08	0.29	1.65	0	0	0	0	0.33	0
GIDG01.1.fsa_GIDG01022454.1_c77903_g6	.	UniRef90_B7PVL9	.	64.1	67.82	46.55	51.05	64.13	51.93	37.74	56.27	21.1	17.21	21.91	22.92	12.44	11.79	4.01	9.73	8.33	7.99	8.92
GIDG01.1.fsa_GIDG01022492.1_c77911_g3	.	UniRef90_A0A147BLG0	.	6.16	6.68	8.15	6.34	5.38	5.79	2.51	6.86	2.06	0	0	4.54	2.55	1.92	0	0.96	0.93	0.75	1.55
GIDG01.1.fsa_GIDG01022510.1_c77915_g3	RABX5_BOVIN	UniRef90_A0A4D5RKG6	GO:0005769,GO:0055037,GO:0003677,GO:0008270,GO:0006897,GO:0015031	2.56	6.81	2.55	2.93	2.71	2.12	6.33	1.67	0	0	0	3.05	0	0	0	0.9	1.31	1.34	2.13
GIDG01.1.fsa_GIDG01022549.1_c77927_g1	CELF2_XENTR	UniRef90_A0A4D5S0E3	GO:0005737,GO:0005634,GO:1990904,GO:0003729,GO:0003723,GO:0006376,GO:0000381,GO:0003676	2.65	2.94	1.5	14.97	13.14	11.79	4.16	6.67	0.4	0	0	0.99	0.34	0.78	1.56	2.79	4.33	1.12	1.16
GIDG01.1.fsa_GIDG01022552.1_c77927_g1	CELF2_XENTR	UniRef90_A0A4D5RE15	GO:0005737,GO:0005634,GO:1990904,GO:0003729,GO:0003723,GO:0006376,GO:0000381,GO:0003676	20.55	33.34	32.56	42.16	45.07	48.01	17.85	36.67	5.78	0	1.27	5.11	21.36	7.42	9.62	11.99	3.52	6.61	5.41
GIDG01.1.fsa_GIDG01022553.1_c77927_g1	CELF2_XENTR	UniRef90_A0A4D5RE15	GO:0005737,GO:0005634,GO:1990904,GO:0003729,GO:0003723,GO:0006376,GO:0000381,GO:0003676	2.85	0.78	3.17	7.03	7.59	10.29	17.02	4.25	0.5	0	0	0	0	0	0	0	2.01	3.19	3.34
GIDG01.1.fsa_GIDG01022584.1_c77932_g1	.	UniRef90_A0A6B0UAE8	.	1.12	2.73	1.19	6.49	3.28	1.82	3.98	6.32	0	0	0	0	0	1.79	1.45	0	0	0	0
GIDG01.1.fsa_GIDG01022652.1_c77944_g3	.	UniRef90_A0A6B0TYY7	.	1.75	2.41	1.05	2.33	3.06	3.48	1.69	2.29	0.95	0.77	1.35	0.53	0	1.57	0.2	0.41	0.68	0.61	0.16
GIDG01.1.fsa_GIDG01022655.1_c77945_g2	.	UniRef90_A0A147BGR9	.	7.47	6.9	6.55	4.94	5	4.31	3.37	6.14	0.67	0	0	2.51	0	3.57	0	0	0.81	0	1.59
GIDG01.1.fsa_GIDG01022662.1_c77945_g8	.	UniRef90_A0A147BGR9	.	3.88	2.8	2.62	6.81	6.94	5.15	5.01	4.42	0	1.28	0	0	0	5.3	0	0.7	0.47	2.79	0
GIDG01.1.fsa_GIDG01022685.1_c77948_g2	PLBL2_HUMAN	UniRef90_A0A4D5RUR0	GO:0070062,GO:0043202,GO:0004620,GO:0016042	0.66	2.87	0.37	5.8	5.93	8.68	22.98	8.93	0.8	2.95	1.36	0	0	0	0	1.89	1.68	4.36	0
GIDG01.1.fsa_GIDG01022856.1_c77983_g1	.	UniRef90_B7Q8H4	.	43.72	49.68	40.15	65.28	78.16	56.63	27.43	52.53	10.19	6.08	9.86	19.1	9.71	7.74	6.14	7.87	20.38	16.12	18.5
GIDG01.1.fsa_GIDG01022906.1_c77992_g2	.	UniRef90_UPI0011615966	.	1.09	1.32	0.62	6.98	8.28	9.41	10.37	5.58	0.3	0.85	0.25	0	0.32	1.47	0.22	0	0.3	0.22	0
GIDG01.1.fsa_GIDG01022910.1_c77993_g2	EKI1_HUMAN	UniRef90_B7P7L0	GO:0005829,GO:0016020,GO:0005654,GO:0005886,GO:0005524,GO:0004305,GO:0006646	6.1	5.91	5.18	5.65	7.88	8.32	3.47	4.41	2.14	0	0	6.46	11.68	3.87	16.22	0	5.87	1.68	0
GIDG01.1.fsa_GIDG01022951.1_c77997_g9	.	UniRef90_B7P944	.	15.39	12.16	8.12	28.49	36.82	33.34	54.54	36.82	1.41	4.78	5.22	7.55	3.1	0.99	2.83	3.12	8.73	6.7	6.71
GIDG01.1.fsa_GIDG01022973.1_c77999_g1	CYLD_HUMAN	UniRef90_A0A4D5RDU8	GO:0005813,GO:0036064,GO:0097542,GO:0005829,GO:0031234,GO:0005874,GO:0048471,GO:0005819,GO:1990380,GO:0061578,GO:0070064,GO:0019901,GO:0004843,GO:0036459,GO:0008270,GO:0043369,GO:0007049,GO:0048872,GO:0045087,GO:0070266,GO:0090090,GO:0046329,GO:0032088,GO:1901223,GO:1903753,GO:0032480,GO:0070423,GO:1903829,GO:2001238,GO:0045582,GO:0050862,GO:0016579,GO:0070536,GO:1990108,GO:0045577,GO:1902017,GO:…	1.47	2.26	3.62	5.93	2.84	6.48	9.33	4.4	0	0	0	0.17	0	0	0	0.43	0	2.03	2.6
GIDG01.1.fsa_GIDG01022995.1_c78003_g8	DPYS_MOUSE	UniRef90_A0A4D5S1Q1	GO:0005829,GO:0016597,GO:0004157,GO:0016812,GO:0051219,GO:0002059,GO:0002058,GO:0008270,GO:0019482,GO:0051260,GO:0051289,GO:0006208,GO:0006210,GO:0006212,GO:0019860,GO:0016787	62.88	66.71	74.9	70.9	65.53	65.1	67.39	74.38	21.94	17.38	22.67	32.79	25.07	20.13	15.67	19.64	14.57	12.64	17.61
GIDG01.1.fsa_GIDG01023022.1_c78008_g1	ITF2_CANLF	UniRef90_A0A6B0VF06	GO:0005634,GO:0005667,GO:0043425,GO:0003700,GO:0070888,GO:0046982,GO:0042803,GO:0000978,GO:0045666,GO:0045944,GO:0046983	12.03	10.89	7.89	17.51	19.08	17.44	22.42	14.87	1.21	0.37	1.76	2.33	0.27	3.2	2.05	1.52	4.12	6.32	2.06
GIDG01.1.fsa_GIDG01023025.1_c78008_g3	SING_DROME	UniRef90_L7MAG2	GO:0015629,GO:0005737,GO:0043005,GO:0043025,GO:0003779,GO:0051015,GO:0030674,GO:0030036,GO:0051017,GO:0048800,GO:0016477,GO:0008407,GO:0035017,GO:0016358,GO:0009913,GO:0007163,GO:0046847,GO:0035099,GO:0035317,GO:0030034,GO:0048812,GO:0048477,GO:0042060	24.85	29.18	21.04	11.19	11.32	11.43	6.08	11.97	12.31	5.89	10.9	10.22	7.18	4.03	1.43	1.06	2.28	1.68	1.73
GIDG01.1.fsa_GIDG01023075.1_c78020_g1	KI21B_HUMAN	UniRef90_V5HJ08	GO:0031410,GO:0030425,GO:0030426,GO:0005871,GO:0005874,GO:0005524,GO:0016887,GO:0008017,GO:0003777,GO:0007018,GO:0005515	3.99	4.96	3.41	14.55	12.87	11.11	6.58	10.69	0.91	0.44	0.53	0.8	0	0.28	0.63	0.08	1.23	0.99	1.01
GIDG01.1.fsa_GIDG01023079.1_c78021_g5	.	UniRef90_B7PD87	.	4.8	4.53	4.01	12.1	11.58	10.79	5.14	7.04	0.29	0	0	0.29	0	0	0	0	0.65	0.35	0.79
GIDG01.1.fsa_GIDG01023142.1_c78032_g5	.	.	.	11.19	11.81	7.95	37.23	36.17	35.54	14.19	26.35	3.2	0	1.32	0	0	0	0	0	0	1.21	0.47
GIDG01.1.fsa_GIDG01023175.1_c78040_g1	LDB2_CHICK	UniRef90_A0A023FX97	GO:0005634,GO:0005667,GO:0030274,GO:0001102,GO:0003712,GO:0007275,GO:0000122,GO:0045892,GO:0045944	32.68	28.71	17.66	43.02	43.16	38.14	40.16	36.65	5.75	3.98	5.1	10.22	0.58	7.28	1.28	0	9.07	7.24	6.9
GIDG01.1.fsa_GIDG01023178.1_c78040_g5	ZGPAT_ANOGA	UniRef90_B7P636	GO:0005634,GO:0003677,GO:0046872,GO:0003676	11.57	11.84	9.17	12.92	12.03	10.1	11.06	12.9	3.8	3.35	1.86	4.19	2.41	2.29	1.25	3.16	3.06	2.65	3.83
GIDG01.1.fsa_GIDG01023222.1_c78047_g4	.	UniRef90_V5HJD1	GO:0008289,GO:0006869,GO:0042157,GO:0005576	122.69	94.19	239.17	8.01	16.46	2.39	2.79	47.19	66.7	55.02	22.82	2.81	0	0	0	2.91	0	2.98	0
GIDG01.1.fsa_GIDG01023238.1_c78051_g7	F117B_MOUSE	UniRef90_A0A4D5RUN2	.	1.53	0.89	0.57	4.1	5.11	3.26	5.09	3.38	0	0.05	0	0.42	0	0	0.65	0.84	2.71	1.29	1.16
GIDG01.1.fsa_GIDG01023286.1_c78070_g5	SPRY3_HUMAN	UniRef90_A0A6B0VAX0	GO:0005515	1.19	1.52	1.15	3.88	6.93	2.22	3.85	4.41	0.21	0.43	1.59	1.37	0	0	0.93	0	1.66	1.02	1.88
GIDG01.1.fsa_GIDG01023344.1_c78084_g1	.	UniRef90_A0A224YI72	GO:0003676,GO:0008270	49.72	52.44	24.08	67.24	83.57	87.84	107.19	75.39	4.01	4.34	3.98	23.37	4.73	10.24	3.64	12.08	31.99	20.74	19.97
GIDG01.1.fsa_GIDG01023372.1_c78090_g1	.	.	.	20.04	16.22	9.8	19.83	21.14	15.32	8.21	16.71	0.31	0.86	3.54	0	11.94	10.91	1.36	4.2	2.17	4.83	6.86
GIDG01.1.fsa_GIDG01023386.1_c78093_g4	.	UniRef90_A0A6B0U3E7	.	40.33	33.87	77.57	46.72	27.08	24.74	24.4	39.72	5.5	3.06	4.82	0	3.86	11.91	0	8.56	1.86	5.37	6.51
GIDG01.1.fsa_GIDG01023387.1_c78093_g4	.	UniRef90_A0A6B0U3E7	.	157.44	168.73	152.44	130.79	117.98	146.66	127.25	188.8	26.23	22.91	24.97	17.85	52.8	65.16	24.19	33.85	25.91	24.17	20.57
GIDG01.1.fsa_GIDG01023421.1_c78099_g7	.	.	.	50.11	39.42	13.99	95.16	84.72	100.66	52.26	58.65	0	0	0	0	0	0	3	0	0	6.48	1.26
GIDG01.1.fsa_GIDG01023439.1_c78104_g1	.	UniRef90_B7QA05	.	0.57	0.07	0.03	8.96	7.75	1.24	0.83	7.61	0.44	0.41	0.24	0.14	0.93	1.08	0	1.57	0.15	0	0
GIDG01.1.fsa_GIDG01023443.1_c78106_g3	.	.	.	1.31	0.96	0.42	3.24	2.33	1.96	1.39	3.06	1.04	0	1.29	0.98	8.55	0	0	0.1	1.06	0	0
GIDG01.1.fsa_GIDG01023456.1_c78106_g9	GPAT4_HUMAN	UniRef90_A0A4D5RWD4	GO:0005783,GO:0005789,GO:0016021,GO:0016020,GO:0004366,GO:0102420,GO:0006637,GO:0016024,GO:0046339,GO:0006631,GO:0002071,GO:0007595,GO:0008610,GO:0006654,GO:0006656,GO:0040014,GO:0019432,GO:0016746	6.68	4.61	5.95	9.93	10.74	12.11	10.14	14.29	1.3	4.44	2.38	5.09	0.97	0	2.35	2.88	13.15	12.42	4.38
GIDG01.1.fsa_GIDG01023464.1_c78108_g2	.	.	.	3.43	5.09	4.41	2.36	2.41	3.39	1.17	2.29	0	0	0	0	0	0	0	0	0	0	0
GIDG01.1.fsa_GIDG01023479.1_c78112_g3	.	.	.	10.21	15.22	12.18	17.08	18.5	19.66	11.14	18.25	3.27	0.68	5.64	0.12	16.31	12.43	3.43	7.25	2.43	2.16	4.42
GIDG01.1.fsa_GIDG01023481.1_c78112_g3	.	.	.	11.3	5.7	6.18	8.84	11.84	5.17	6.08	12.38	1.73	0	0.69	0	0	1.16	0	0	0.49	0.95	0
GIDG01.1.fsa_GIDG01023493.1_c78114_g3	SLO_DROME	UniRef90_UPI001161B98C	GO:0016021,GO:0016020,GO:0043005,GO:0043025,GO:0005886,GO:0045211,GO:0015269,GO:0060072,GO:0005244,GO:0048512,GO:0007623,GO:0045433,GO:1900074,GO:0006813,GO:0034765,GO:0008582,GO:0042493,GO:0005216,GO:0006811,GO:0055085	17.3	13.44	11.16	21.66	21.65	20.46	21.78	19.8	1.02	0.34	1.67	0	5.51	0	1.43	4.99	2.2	1.23	1.23
GIDG01.1.fsa_GIDG01023496.1_c78114_g3	SLO_DROME	UniRef90_A0A224YJ24	GO:0016021,GO:0016020,GO:0043005,GO:0043025,GO:0005886,GO:0045211,GO:0015269,GO:0060072,GO:0005244,GO:0048512,GO:0007623,GO:0045433,GO:1900074,GO:0006813,GO:0034765,GO:0008582,GO:0042493,GO:0005216,GO:0006811,GO:0055085	15.86	13.88	5.01	44.56	45.76	36.7	38.84	28.48	0.28	0.16	0	0	2.61	2.13	0	0	0.54	0	0
GIDG01.1.fsa_GIDG01023508.1_c78116_g3	.	UniRef90_B7PFA2	.	2.45	3.82	0.15	10.86	5.56	8.1	7.56	29.49	0	0	0	0.08	0.65	7.73	10.62	4.6	1.01	1.5	0.28
GIDG01.1.fsa_GIDG01023521.1_c78118_g1	.	.	.	19.63	14.12	24.15	17.2	23.14	28.56	22.01	19.93	0	0	0	0	15.58	16.35	1.27	2.65	2.7	0.68	0
GIDG01.1.fsa_GIDG01023523.1_c78118_g2	.	.	.	10.25	15.35	17.22	28.8	20.9	18.04	21.43	22.84	1.79	0	1.63	0	8.62	13.67	5.07	5.46	0	1.21	0.54
GIDG01.1.fsa_GIDG01023575.1_c78129_g8	.	.	.	14.07	6.12	4.01	9.4	12.65	6.48	13.77	6.99	0	0	0.4	0	0.71	0.17	0	0	0	0	0
GIDG01.1.fsa_GIDG01023576.1_c78129_g8	.	.	.	26.11	48.02	22.8	27.92	37.36	37.99	26.83	30.01	4.36	1.8	1.9	0.42	2.81	5.1	0.42	4.29	4.81	3.03	3.29
GIDG01.1.fsa_GIDG01023583.1_c78131_g1	TMOD_CAEEL	UniRef90_A0A4D5RZR5	GO:0005737,GO:0030016,GO:0005865,GO:1990357,GO:0051015,GO:0005523,GO:0009792,GO:0040011,GO:0071689,GO:0030239,GO:0030835,GO:0002119,GO:0051694,GO:0045214,GO:0005515	83.34	88.87	90.72	50.24	52.54	38.45	20.51	59.98	24.01	20.14	13.54	23.43	7.85	6.03	3.42	7.57	10.74	9.15	12.39
GIDG01.1.fsa_GIDG01023642.1_c78141_g7	CTNL1_HUMAN	UniRef90_A0A147BX68	GO:0005856,GO:0005829,GO:0005886,GO:0051015,GO:0045296,GO:0007155,GO:0007266	6.42	8	3.73	22.75	23.81	22.07	18.24	17.52	1.92	0	1.53	0.22	0	0.45	0	0	0	0.67	0
GIDG01.1.fsa_GIDG01023648.1_c78143_g2	MEC2_CAEEL	UniRef90_A0A131XWS6	GO:0016021,GO:0043005,GO:0032589,GO:0005886,GO:0015485,GO:0050976,GO:0007638,GO:1905789,GO:1905792,GO:0009612	13.85	12.04	5.93	33.25	35.48	28.33	24.36	22.81	0.09	0.7	0.19	0	0.21	0.64	0	0	0.18	0.54	0.41
GIDG01.1.fsa_GIDG01023676.1_c78148_g2	DDX17_HUMAN	UniRef90_B7PA03	GO:0005737,GO:0005829,GO:0016020,GO:0016607,GO:0005730,GO:0005654,GO:0005634,GO:1990904,GO:0005524,GO:0003723,GO:0003724,GO:0008186,GO:0003713,GO:0000380,GO:0030521,GO:0051607,GO:0001837,GO:0031047,GO:0030520,GO:0010586,GO:0045445,GO:0045944,GO:0000381,GO:2001014,GO:0006357,GO:0006396,GO:0006364	2.99	4.86	3.29	10.96	10.27	9.91	3.42	5.82	0	0.47	0	4.9	1.18	2.5	0.83	0.8	1.37	2.14	1.72
GIDG01.1.fsa_GIDG01023690.1_c78150_g3	.	UniRef90_B7PDD9	GO:0003676	5.38	2.35	3.44	4.23	4.05	4.91	3.92	2.04	0.22	0.36	0.75	0	0	1.65	0	0	0.25	0	0
GIDG01.1.fsa_GIDG01023757.1_c78168_g2	KCD16_MOUSE	UniRef90_UPI001161ABC3	GO:0030054,GO:0045211,GO:0042734,GO:0043235,GO:0051260,GO:0008277	21.46	21.72	14	36.86	41.51	34.87	28.76	29.26	1.05	0.31	1.47	0.4	0.07	0.43	0	0.31	0.4	0.87	0.48
GIDG01.1.fsa_GIDG01023849.1_c78185_g1	MAX_CHICK	UniRef90_V5H2A7	GO:0071339,GO:0000790,GO:0005634,GO:0032993,GO:0090575,GO:0003700,GO:0001227,GO:0070888,GO:0042803,GO:0045944,GO:0046983	8.26	7.79	3.85	32.28	27.37	44.76	70.91	22.96	0.53	0.29	0.53	0	0.21	0	0.29	3.5	6.88	4.69	1
GIDG01.1.fsa_GIDG01023874.1_c78189_g4	.	.	.	0.92	0.83	0.26	6.43	7.19	7.98	2.59	2.76	0	0	0	0	0	0.51	0	0	0	3.01	0.42
GIDG01.1.fsa_GIDG01023991.1_c78212_g5	.	UniRef90_UPI0011616050	.	6.21	3.6	6.2	4.68	4.38	2.48	2.75	2.7	1.97	1.04	0.41	0.72	0.52	1.29	0.37	1.13	0.75	1.29	0.58
GIDG01.1.fsa_GIDG01024076.1_c78230_g2	NFKB1_HUMAN	UniRef90_B7PWC5	GO:0005737,GO:0005829,GO:0005576,GO:0033256,GO:0005739,GO:0000790,GO:0005654,GO:0005634,GO:0034774,GO:0035580,GO:0042805,GO:0003682,GO:0001228,GO:0003700,GO:0000981,GO:0001227,GO:0019899,GO:0042802,GO:0046982,GO:0042803,GO:0000980,GO:0000977,GO:0001225,GO:0008134,GO:0044212,GO:0000976,GO:0006915,GO:1904385,GO:0071359,GO:0071347,GO:0071354,GO:0071222,GO:0071260,GO:0071316,GO:0071356,GO:0038095,GO:…	39.02	47.63	17.98	57.44	53.47	57.86	56.19	63.74	2.65	5.2	4.37	4.95	0.22	1.83	0.25	1.1	6.21	3.66	2.68
GIDG01.1.fsa_GIDG01024159.1_c78248_g3	.	UniRef90_A0A4D5S7E9	GO:0005515,GO:0007165	3.25	2.94	1.49	5.56	5.63	5.57	11.48	5.64	0.5	0.94	0	1.95	0	0.35	1.74	0.17	1.59	1.31	0.16
GIDG01.1.fsa_GIDG01024163.1_c78251_g3	RBTN1_BOVIN	UniRef90_A0A4D5S3K2	GO:0005634,GO:0046872	35.43	36.68	40.23	35.62	33.63	32.57	38.6	42.67	10.78	12.05	12.93	8.83	12.04	10.98	2.91	3.74	7.91	7.26	6.13
GIDG01.1.fsa_GIDG01024164.1_c78251_g4	RBTN1_BOVIN	UniRef90_A0A147BRZ6	GO:0005634,GO:0046872	5.65	4.79	2.46	17.97	15.49	19.33	23.5	14.99	0.45	0	0	0	0	0	0	0	0	0.72	0
GIDG01.1.fsa_GIDG01024165.1_c78251_g4	RBTN1_BOVIN	UniRef90_A0A147BRZ6	GO:0005634,GO:0046872	11.84	19.34	9.73	31.65	34.46	35.73	29.85	30.3	1.22	0	0.67	0.68	0	0	0	0	0.6	0	0
GIDG01.1.fsa_GIDG01024179.1_c78254_g2	.	UniRef90_A0A6B0UG36	.	11.08	15.53	9.57	22.98	23.24	20.44	14.01	18.13	1.96	2.17	1.68	2.95	1.32	2.45	1.84	1.1	1.94	1.64	2.01
GIDG01.1.fsa_GIDG01024305.1_c78281_g3	.	UniRef90_A0A6B0U9B7	.	10.36	11.86	10.04	7.63	8.56	8.37	6.81	5.66	0.99	2.04	0	0	0	0	0	0	0	0	0
GIDG01.1.fsa_GIDG01024365.1_c78296_g3	RFX1L_DANRE	UniRef90_V5HPV8	GO:0005737,GO:0005634,GO:0003729,GO:0003723,GO:0048739,GO:0003015,GO:0006397,GO:0007399,GO:0000381,GO:0043484,GO:0008380,GO:0048741,GO:0003676	15.56	17.37	12.69	15.62	19.69	15.28	19.76	12.63	2.15	1.62	3.53	0.91	13.14	12.57	1.13	0.69	4.49	1.11	1.24
GIDG01.1.fsa_GIDG01024393.1_c78300_g6	.	.	.	10.26	21.77	23.31	39.17	21.08	23.65	47.73	31.21	1.48	2.58	1.83	0	8.99	13.98	3.3	5.65	3.01	1.96	0
GIDG01.1.fsa_GIDG01024495.1_c78326_g7	.	.	.	16.52	88.15	14.2	72.63	121.44	24.19	58.61	21.45	0	0	0	0	0	0	0	0	0	5.04	0
GIDG01.1.fsa_GIDG01024510.1_c78330_g3	.	.	.	10.88	6.98	6.32	5.56	4.13	7.84	12.91	5.71	3.8	2.36	0	0	0	0	5.6	2.16	0	2.43	2.97
GIDG01.1.fsa_GIDG01024512.1_c78330_g3	.	.	.	17.95	28.4	9.14	20.75	30.19	17.62	18.53	16.84	5.42	10.83	4.14	3.43	4.8	6.01	0	2.08	5.49	6.01	5.84
GIDG01.1.fsa_GIDG01024531.1_c78334_g2	.	UniRef90_A0A4D5RYH2	GO:0003676	12.88	8.26	6.38	21.51	20.47	18.13	29.98	17.13	3.31	2.32	5.47	2.7	2.33	3.18	0.41	3.79	2.8	4.97	1.63
GIDG01.1.fsa_GIDG01024541.1_c78336_g1	.	.	.	49.36	59.46	37.93	60.54	58.64	56.72	35.04	52.26	5.39	3.95	5.74	0.83	4.23	9.34	2.53	3.44	3.58	2.59	5.29
GIDG01.1.fsa_GIDG01024585.1_c78343_g5	CD22_HUMAN	UniRef90_UPI0011619C47	GO:0009986,GO:0005737,GO:0005769,GO:0070062,GO:0016021,GO:0032809,GO:0005886,GO:0055037,GO:0030246,GO:0042609,GO:0001791,GO:0019903,GO:0033691,GO:0005102,GO:0042113,GO:0007155,GO:0050859,GO:0050849,GO:0051025,GO:0030888,GO:0030100,GO:0050776	5.19	9.01	4.76	18.52	16.02	16.94	10.05	16.39	0.76	0.27	0.32	0	1.42	1.41	1.14	0.88	2.24	1.14	0.45
GIDG01.1.fsa_GIDG01024604.1_c78346_g1	MET7B_RAT	UniRef90_A0A4D5RP59	GO:0005789,GO:0005811,GO:0008168	11.04	16.71	13.13	6.4	5.46	2.49	1.9	4.85	1.21	3.06	0	6.35	0	2.47	0	5.99	0	1.61	0.23
GIDG01.1.fsa_GIDG01024614.1_c78348_g11	.	UniRef90_A0A147BMB9	.	19.08	15.41	7.13	29.93	28.69	33.55	21.43	26.88	3.43	2.7	1.6	1.43	2.06	1.02	4.79	1.49	1	0.74	2.32
GIDG01.1.fsa_GIDG01024718.1_c78366_g1	.	UniRef90_A0A4D5RJQ5	GO:0003676	7.56	9.01	6.81	13.86	15.19	14.3	12.21	13.57	0.57	2.14	0.79	1.21	1.52	1.89	0.28	0.72	4.77	3.3	1.99
GIDG01.1.fsa_GIDG01024763.1_c78377_g1	.	UniRef90_A0A147BQ36	.	7.41	7.14	5.16	7.52	7.17	5.14	7.94	8.05	0	0.28	1.33	0	3.41	2.7	3.58	0.62	0.82	0	1.91
GIDG01.1.fsa_GIDG01024775.1_c78379_g4	.	UniRef90_A0A6B0U4Z3	.	1.3	0.17	0	3.81	4.15	3.21	3.07	1.52	0	2.79	0	3.43	0	0	0	0	0	0	0
GIDG01.1.fsa_GIDG01024778.1_c78380_g2	.	.	.	63.02	57.99	66.77	64.71	67.95	69	82.22	62.08	9.36	6.15	9.75	5.51	74.62	44.93	37.07	42.76	12.3	12.31	17.4
GIDG01.1.fsa_GIDG01024840.1_c78395_g5	.	.	.	4.31	4.13	2.68	12.83	17.99	12.1	11.37	10.43	0.24	0.34	0	0	0.26	1.02	1.09	0	1.47	1.82	1.72
GIDG01.1.fsa_GIDG01024906.1_c78405_g11	TDG_HUMAN	UniRef90_A0A4D5RTH3	GO:0005654,GO:0005634,GO:0005886,GO:0016605,GO:0005524,GO:0031404,GO:0003684,GO:0003677,GO:0019104,GO:0003690,GO:0043739,GO:0000287,GO:0030983,GO:0019904,GO:0042803,GO:0005080,GO:0043621,GO:0008263,GO:0031402,GO:0032183,GO:0003712,GO:0008134,GO:0004844,GO:0006284,GO:0006285,GO:0006325,GO:0045008,GO:0080111,GO:0006298,GO:0035562,GO:0032091,GO:0000122,GO:0035511,GO:1902544,GO:0045995,GO:0040029	1.73	2.92	1.35	10.51	12.81	8.77	12.92	7.58	0.4	0.57	1.67	0.4	0.64	0.42	0.3	0	1.43	2.71	0.71
GIDG01.1.fsa_GIDG01024910.1_c78406_g2	.	UniRef90_B7PZ96	GO:0003676	23.14	18.65	11.76	40.66	45.43	44.58	34.45	46.64	8.65	2.86	0	35.48	0	3.46	2.16	0	11.72	7.13	6.4
GIDG01.1.fsa_GIDG01024912.1_c78406_g4	.	UniRef90_A0A6B0ULB2	.	8.64	6.67	4.38	17.51	19.87	15.55	9.76	11.1	1.18	2.07	2.05	0.88	0	0.51	0.16	0.61	1.68	2.27	0.62
GIDG01.1.fsa_GIDG01024956.1_c78414_g1	.	.	.	11.62	14.63	7.82	8.69	11.86	8.78	6.12	6.04	0.82	1.03	4.17	0	0	0.62	0	0	0.24	0.29	0
GIDG01.1.fsa_GIDG01024967.1_c78415_g4	NRK1_RAT	UniRef90_B7PSA6	GO:0005524,GO:0016301,GO:0046872,GO:0050262,GO:0009435	4.49	5.07	1.83	6.21	6.55	6.88	5.52	5.51	1.14	2.88	2.27	3.13	0	0.24	0	0	0.46	1.37	0
GIDG01.1.fsa_GIDG01024998.1_c78422_g3	.	UniRef90_V5HVE3	.	4.68	4.54	3.01	14.65	17.15	18.72	20.14	16.08	3.39	0.89	1.54	1.93	0	2.12	0	0.31	6.94	3.87	3.16
GIDG01.1.fsa_GIDG01025013.1_c78426_g1	.	.	.	22.92	15.94	11.84	14.65	23.12	23.83	23.46	19.2	0	0	0	0	0	0	0	0	0.25	0	0.88
GIDG01.1.fsa_GIDG01025032.1_c78430_g2	.	.	.	9.53	6.72	3.4	13.55	15.13	13.21	14.83	11.06	0	0.68	0	0	0	0	0	0	1.5	1.86	0
GIDG01.1.fsa_GIDG01025067.1_c78436_g3	PCBP3_HUMAN	UniRef90_A0A4D5RG79	GO:0005829,GO:0070062,GO:0005634,GO:1990829,GO:0001227,GO:0003690,GO:0003723,GO:0016071	2.8	1.69	1.63	16.61	17.27	16.73	18.6	9.25	2.19	0.92	0	0	1.27	1.61	0.45	0.96	2.66	1.27	0.58
GIDG01.1.fsa_GIDG01025068.1_c78436_g3	PCBP3_HUMAN	UniRef90_A0A4D5RG79	GO:0005829,GO:0070062,GO:0005634,GO:1990829,GO:0001227,GO:0003690,GO:0003723,GO:0016071	13.33	16.16	9.31	60.87	61.17	64.2	45.92	45.17	2.9	2.34	2.02	1.56	2.83	8.11	0	3.96	9.01	6.86	6.37
GIDG01.1.fsa_GIDG01025090.1_c78440_g2	WNT1_BOMMO	UniRef90_A0A147BFR3	GO:0005576,GO:0005102,GO:0007275,GO:0016055	9.19	9.19	9.68	3.21	3.42	3.06	1.9	2.95	1.01	0.67	1.41	0.08	0.08	1.16	0.12	0.38	0.55	0.51	0
GIDG01.1.fsa_GIDG01025122.1_c78445_g7	.	.	.	12.2	14.31	4.62	13.85	9.77	5.9	8.45	5.63	0.91	0.61	2.51	0	2.71	2.39	0	0	0	0.3	0.87
GIDG01.1.fsa_GIDG01025182.1_c78457_g12	SPP2B_RAT	UniRef90_A0A4D5RHU9	GO:0015629,GO:0005813,GO:0010008,GO:0000139,GO:0030660,GO:0071458,GO:0071556,GO:0005765,GO:0016020,GO:0005654,GO:0005886,GO:0042500,GO:0042803,GO:0006509,GO:0031293,GO:0033619,GO:0050776	0.99	2.11	0.33	8.81	9.39	9.68	8.88	10.5	0.39	0	0	0	0	0	0	0	0.25	0	0.63
GIDG01.1.fsa_GIDG01025206.1_c78461_g4	.	.	.	55.34	45.32	26.21	104.52	121.47	83.15	86.07	71.09	0.25	0.63	0.88	0	0	0.85	0	1.82	0	0.4	1.26
GIDG01.1.fsa_GIDG01025327.1_c78479_g3	.	.	.	5.1	3.17	2.2	5.29	5.27	4.98	7.24	3.42	1.03	3.47	0	0.2	0.87	1.14	0	0	1.36	0	0.24
GIDG01.1.fsa_GIDG01025338.1_c78482_g1	.	.	.	12.83	12.59	10.24	18.53	17.23	19.19	21.71	15.93	0.34	0.95	0.56	1	2.06	3.21	0	2.59	0	0	0.8
GIDG01.1.fsa_GIDG01025369.1_c78485_g4	SWAHC_MOUSE	UniRef90_A0A4D5RBN1	GO:0005515	1.3	0.87	0.44	3.11	3	2.55	3.87	2.74	0.43	0.54	0.98	1.78	0	0.22	0	0.77	0.34	0.28	0.89
GIDG01.1.fsa_GIDG01025375.1_c78488_g2	.	UniRef90_A0A4D5RGX6	.	17.53	23.04	5.29	80.57	77.3	70.81	83.33	79.07	0	3.63	0	0	0	0	0	0	0	2.08	0
GIDG01.1.fsa_GIDG01025381.1_c78488_g2	.	UniRef90_A0A4D5RGX6	.	52.85	57.29	31.47	67.85	57.81	64.59	56.79	64.88	0	0	0	0.57	0	0	0	0	0	1.15	0
GIDG01.1.fsa_GIDG01025383.1_c78488_g2	.	UniRef90_A0A4D5RGX6	.	6.65	4.32	3.92	11.72	14.01	8.74	8.01	13.63	0	0	0	3.04	0	0	0	0	0	0.26	0.8
GIDG01.1.fsa_GIDG01025408.1_c78492_g3	.	UniRef90_A0A6B0UMT8	.	2.33	3.18	2.91	2.95	3.16	3.7	3.71	2.92	0.35	0	0.29	0	2.59	1.11	0.54	0	0.35	0	0.61
GIDG01.1.fsa_GIDG01025480.1_c78505_g8	PINK1_HUMAN	UniRef90_A0A4D5S5K4	GO:0097449,GO:0030424,GO:0044297,GO:0000785,GO:0005737,GO:0005856,GO:0005829,GO:0030426,GO:0031307,GO:0097413,GO:0016020,GO:0005743,GO:0005758,GO:0005741,GO:0005739,GO:0005634,GO:0048471,GO:0005524,GO:0055131,GO:0010857,GO:0016301,GO:0000287,GO:0016504,GO:0002020,GO:0004672,GO:0043422,GO:0004674,GO:0044877,GO:1904841,GO:0031625,GO:0032148,GO:0000422,GO:1904881,GO:0071456,GO:0034599,GO:0097237,GO:…	21.34	24.04	20.53	35.13	32.24	49.28	30.27	36.37	3.42	6.04	5.24	6.99	4.51	4.26	6.36	17.05	10.4	12.75	10.11
GIDG01.1.fsa_GIDG01025555.1_c78522_g1	RED1_MOUSE	UniRef90_B7PL25	GO:0005737,GO:0005829,GO:0005730,GO:0005654,GO:0005634,GO:0003726,GO:0003725,GO:0046872,GO:0042803,GO:0003723,GO:0008251,GO:0006382,GO:0016553,GO:0021610,GO:0021618,GO:0060384,GO:0061744,GO:0097049,GO:0016556,GO:0006397,GO:0035264,GO:0060415,GO:0030336,GO:0008285,GO:0044387,GO:0050884,GO:0007274,GO:0050685,GO:0045070,GO:0051726,GO:0006396,GO:0021965,GO:0004000	63.52	70.13	54.9	70.76	67.95	72.43	44.44	62.53	27.29	20.63	18	19.88	18.53	13.21	8.34	10.21	26.23	19.68	19.5
GIDG01.1.fsa_GIDG01025573.1_c78526_g2	AMOT_HUMAN	UniRef90_A0A4D5RV31	GO:0005884,GO:0005923,GO:0030054,GO:0009986,GO:0005737,GO:0031410,GO:0005829,GO:0030139,GO:0009897,GO:0016021,GO:0030027,GO:0005634,GO:0001726,GO:0001725,GO:0043532,GO:0038023,GO:0030036,GO:0001525,GO:0043534,GO:0042074,GO:0007043,GO:0034613,GO:0006935,GO:0003365,GO:0001702,GO:0035329,GO:0001701,GO:0016525,GO:0034260,GO:0043116,GO:0043536,GO:0045793,GO:0040019,GO:0051496,GO:0030334,GO:0051056,GO:…	9.34	10.04	8.16	20.79	21.66	20.9	15.51	16.12	5.09	1.74	2.76	4.61	3.53	3.52	1.92	2.72	9.74	6.86	2.1
GIDG01.1.fsa_GIDG01025597.1_c78529_g1	LASP1_CAEEL	UniRef90_A0A4D5RDT3	GO:0030054,GO:0005925,GO:0055120,GO:0051015,GO:0046872,GO:0005515	4.29	4.51	4.41	6.13	6.31	6.23	3.57	5.68	3.4	3.43	3.16	3.52	0	0.68	0.5	1.04	1.72	0.26	0.99
GIDG01.1.fsa_GIDG01025666.1_c78544_g1	.	UniRef90_UPI000AC87EC8	.	37.17	49.64	20.59	30.31	33.53	19.26	8.97	23.29	1.55	0	1.03	0.3	5.96	13.2	2.85	1.42	0.94	0.47	0
GIDG01.1.fsa_GIDG01025668.1_c78544_g2	.	UniRef90_A0A6B0UI01	.	26.14	36.47	16.76	19.44	21.81	14.38	5.25	22	0.28	0	0.47	0	0.56	2.72	0	0	0.29	0.43	0
GIDG01.1.fsa_GIDG01025695.1_c78550_g1	.	.	.	2.5	4.96	2.67	5.12	6.98	3.01	3.27	3.97	0.29	0	0.89	0.79	0	0	0	0	0	0	0
GIDG01.1.fsa_GIDG01025712.1_c78551_g3	.	UniRef90_A0A6B0UU29	.	5.56	4.37	6.33	2.56	2.03	2.19	5.18	1.88	0	0.31	2.58	0	1.64	0.11	0	0	1.15	0	0
GIDG01.1.fsa_GIDG01025729.1_c78554_g5	.	UniRef90_B7PWX2	.	18.95	15.38	17.82	32.68	29.78	37.93	44.48	35.43	1.11	0	2.85	2.58	0.9	3.45	0	2.09	4.7	4.02	1.57
GIDG01.1.fsa_GIDG01025737.1_c78558_g2	.	UniRef90_UPI000BE1BE80	.	2.31	2.58	2.73	7.17	7.57	6.38	10.17	5.25	0.73	0.81	0.54	0.4	0.95	0.77	1.1	0.88	1.98	0.67	1.53
GIDG01.1.fsa_GIDG01025799.1_c78570_g3	MO4L1_RAT	UniRef90_A0A2R5LJP8	GO:0000123,GO:0035267,GO:0016580,GO:0006342,GO:0000724,GO:0016573,GO:0016575,GO:0043968,GO:0043967,GO:0040008	22.58	25.25	15.31	21.11	19.95	23.79	11.75	24.98	4.14	7.66	1.54	8.19	0.32	1.7	0	0	5.36	5.17	8.71
GIDG01.1.fsa_GIDG01025820.1_c78572_g1	RD23B_BOVIN	UniRef90_B7Q760	GO:0005829,GO:0005654,GO:0000502,GO:0071942,GO:0003684,GO:0031593,GO:0070628,GO:0043130,GO:0006289,GO:0043161	17.08	18.7	10.74	31.85	35.29	32.47	32.42	22.41	1.2	1.92	2.71	1.79	0.63	2.01	1.12	0.69	1.66	1.82	0.93
GIDG01.1.fsa_GIDG01025821.1_c78572_g2	.	.	.	22.65	25.29	20.55	28.37	38.2	23.16	13.16	23.89	1.66	0	3.28	0	3.03	7.72	2.26	5.55	5.09	3.12	2.39
GIDG01.1.fsa_GIDG01025837.1_c78577_g1	.	UniRef90_A0A6B0U7D5	.	1.96	3.42	8.37	3.16	3.21	2.96	1.66	3.42	0	0	0.61	0	0.5	0.37	0	0	0	0	0
GIDG01.1.fsa_GIDG01025844.1_c78579_g4	SH2B1_HUMAN	UniRef90_UPI0011618D05	GO:0005829,GO:0005634,GO:0005886,GO:0005068,GO:0007596,GO:0035556,GO:0030032,GO:0045840,GO:2000278	3.94	3.66	4.65	21.1	15.17	17.53	7.66	14.92	0.9	0	0	2.17	0	0	1.02	0	1.72	0	0.41
GIDG01.1.fsa_GIDG01025849.1_c78579_g5	.	UniRef90_A0A090XBY9	GO:0003676	1.9	2.48	1.69	2.99	4.24	3.95	1.84	2.97	0	0	0	0	0	0	0.25	1.36	0	0	0
GIDG01.1.fsa_GIDG01025875.1_c78585_g4	POL5_DROME	UniRef90_A0A131YR50	GO:0005634,GO:0004519,GO:0003676,GO:0008233,GO:0003964,GO:0015074,GO:0006313	4.62	5.09	3.07	4.73	4.66	2.83	1.71	3.75	2.5	0.47	0.52	0.98	0	0	0.5	0	0	0	0.2
GIDG01.1.fsa_GIDG01026097.1_c78632_g1	TRC8_DROME	UniRef90_L7MD84	GO:0012505,GO:0005783,GO:0005789,GO:0016021,GO:0061630,GO:0004842,GO:0008270,GO:0036503,GO:0045926,GO:0016567,GO:0007418,GO:0046872	9.84	8.84	5.58	9.68	9.27	12.41	12.97	7.92	0	0	0.49	1.14	0.31	0.13	0.12	2.19	3.5	2.64	2.19
GIDG01.1.fsa_GIDG01026155.1_c78642_g4	EPHB2_CHICK	UniRef90_A0A147BCU0	GO:0030424,GO:0030425,GO:0005887,GO:0005886,GO:0043235,GO:0005524,GO:0004713,GO:0004714,GO:0005005,GO:0001525,GO:0007411,GO:0007413,GO:0021952,GO:0060996,GO:0060997,GO:0048013,GO:0018108,GO:0051965,GO:0021963,GO:0007169,GO:0005515,GO:0004672,GO:0006468	18.43	16.93	11.93	20.73	21.13	18.94	19.97	16.92	3.59	2.2	4.01	3.22	15.09	12.07	3.79	4.6	3.31	2.88	3.46
GIDG01.1.fsa_GIDG01026167.1_c78644_g3	ARMC8_MOUSE	UniRef90_L7LUA5	GO:0005737,GO:0034657,GO:0005634,GO:0000151,GO:0043161,GO:0005515	39.84	38.08	35.96	49.24	48.57	53.39	40.19	51.94	3.33	5.16	7.84	13.46	12.97	11.04	5.87	4.67	26.68	21.96	21.6
GIDG01.1.fsa_GIDG01026186.1_c78649_g3	.	UniRef90_A0A2R5LC15	.	6.33	7.95	3.36	6.75	6.57	7.61	14.51	5.43	0	0.22	0.48	0.48	0.19	0.35	2.68	3.75	3.06	2.23	3.76
GIDG01.1.fsa_GIDG01026190.1_c78651_g2	LRP1_CHICK	UniRef90_A0A131XYP4	GO:0005905,GO:0016021,GO:0016964,GO:0005509,GO:0005515	5.01	3.65	2.13	34.39	38.21	34.38	19.6	19.81	1.12	0	1.21	0.79	1.87	2.88	1.09	1.23	1.22	2.39	1.6
GIDG01.1.fsa_GIDG01026192.1_c78652_g2	.	UniRef90_A0A4D5RCM1	.	35.72	32.74	48.5	10.94	10	11	3.6	11.22	8.6	9.78	4.86	13.87	2.83	4.41	1.63	1.69	3.51	2.29	4.18
GIDG01.1.fsa_GIDG01026212.1_c78657_g9	COQ6_DANRE	UniRef90_A0A147BUC9	GO:0042995,GO:0031314,GO:0005794,GO:0005739,GO:0071949,GO:0016491,GO:0016709,GO:0016712,GO:0006744	24.5	23.28	25.8	14.12	17.58	12.41	5.08	11.57	7.91	5.27	6.45	9.11	3.34	3.39	3.4	2.4	4.11	1.87	0.74
GIDG01.1.fsa_GIDG01026219.1_c78659_g1	.	.	.	2.19	1.99	1.44	5.57	7.61	6.73	57.47	44.6	0.52	0.24	1.44	1.53	0	0.55	4.16	5.57	5.27	3.37	5.31
GIDG01.1.fsa_GIDG01026259.1_c78666_g2	RUNX3_MOUSE	UniRef90_UPI0011616A9A	GO:0016513,GO:0005737,GO:0005829,GO:0043231,GO:0000790,GO:0005730,GO:0005654,GO:0005634,GO:0005524,GO:0003677,GO:0000981,GO:0042826,GO:0000977,GO:0046332,GO:0007411,GO:0048469,GO:0002062,GO:0031069,GO:0030097,GO:0032609,GO:0042789,GO:0043371,GO:0045786,GO:0050680,GO:0000122,GO:0030182,GO:0031175,GO:0043378,GO:2001238,GO:0045944,GO:0045893,GO:0006468,GO:0071559,GO:0003700,GO:0006355	17.2	13.37	15.68	26.72	21.17	22.43	20.5	25.8	1.18	1.17	2.41	0.76	19.68	7.45	5	2.68	2.36	2.23	2.23
GIDG01.1.fsa_GIDG01026264.1_c78667_g1	.	.	.	41.5	42.21	40.92	33.36	34.16	30.81	28.88	38.46	6.17	4.45	7.54	1	57.2	45.08	14.57	18.53	6.15	4.88	10.5
GIDG01.1.fsa_GIDG01026266.1_c78667_g2	.	.	.	40.05	44.86	19.14	42.69	43.87	32.67	35.53	40.69	1.29	0.26	2.14	0	2	0.97	0	0.43	1.21	0.21	0.65
GIDG01.1.fsa_GIDG01026305.1_c78675_g2	.	UniRef90_A0A6B0USS5	.	3.57	4.63	4.76	1.69	1.1	1.15	0.85	1.28	0	2.23	5.12	0.19	2.61	1.46	0	1.91	0	0	0.72
GIDG01.1.fsa_GIDG01026306.1_c78675_g2	S35C2_HUMAN	UniRef90_V5H9P6	GO:0005801,GO:0005793,GO:0033116,GO:0005794,GO:0016021,GO:0005654,GO:0015297,GO:0022857,GO:0010629,GO:0045747,GO:0036066,GO:0015786	8.11	7.87	6.03	7.9	8.06	10.14	4.56	7.15	3.98	4.21	4.01	5.42	1.42	3.87	0.4	0	2.9	2.47	2.21
GIDG01.1.fsa_GIDG01026307.1_c78675_g2	.	UniRef90_A0A6B0USS5	.	1.66	1.87	2.39	1.29	1.43	1.21	2	0.69	1.87	0	1.56	0.28	0	0.23	2.29	0	0.16	0.72	1.06
GIDG01.1.fsa_GIDG01026363.1_c78691_g5	.	.	.	10.54	7.81	15.92	1.99	2.62	4.74	1.1	3.56	0	0	0	0	0	0	0	0	0	0	0
GIDG01.1.fsa_GIDG01026364.1_c78692_g6	.	.	.	10.03	10.47	5.54	10.47	11.53	9.16	8.21	6.6	1.49	0.32	0.2	0.11	0.48	0.84	2.05	1.89	0.79	0.89	0.56
GIDG01.1.fsa_GIDG01026378.1_c78693_g1	NIF3L_RAT	UniRef90_UPI00116190ED	GO:0005737,GO:0005739,GO:0005634,GO:0042802,GO:0008134,GO:1903507,GO:0030182,GO:0045893	18.59	13.72	16.13	13.18	12.16	14.83	9.32	15.89	20.29	31.15	14.9	8.69	2.93	3.8	6.04	2.68	1.12	0.62	0
GIDG01.1.fsa_GIDG01026433.1_c78703_g2	.	UniRef90_A0A4D5S397	.	2.23	1.5	1.85	4.57	3.86	4.95	6.32	3.92	0.98	0.39	0	0	0	0.46	0	0	0	1.81	0
GIDG01.1.fsa_GIDG01026470.1_c78712_g1	.	.	.	13.69	15.39	15.68	5.29	6.28	5.22	2.99	6.95	0.73	0.8	0	1.89	8.89	3.28	0	1.71	0.56	0.75	2.06
GIDG01.1.fsa_GIDG01026473.1_c78713_g5	JOS1_HUMAN	UniRef90_A0A131XSP0	GO:0005829,GO:0016020,GO:0005886,GO:0004843,GO:0016579	11.29	8.14	2.54	10.5	7.26	9.37	26.57	9.28	1.51	0.68	2.73	2.45	0.84	4.84	0.73	0	2.96	3.76	6.24
GIDG01.1.fsa_GIDG01026519.1_c78720_g2	.	UniRef90_A0A6B0UML8	.	43.09	24.19	32.33	49.19	40.18	70	31.98	50.78	9.6	0	0	0	15.57	12.1	6.44	8.47	1.37	1.75	1.36
GIDG01.1.fsa_GIDG01026524.1_c78721_g2	.	.	.	9.31	14.5	14.91	8.36	9.02	12.15	9.06	8.54	4.41	3.16	6.53	1.36	0	2.66	0	0	1.56	1.26	0
GIDG01.1.fsa_GIDG01026525.1_c78721_g2	.	.	.	9.72	4.53	10.72	18.14	20.44	10.06	2.71	11.76	0.66	0	0	0	0	0	0	0.7	0	0	2.07
GIDG01.1.fsa_GIDG01026712.1_c78762_g1	GNAO_GEOCY	UniRef90_B7P7J1	GO:0031683,GO:0005525,GO:0003924,GO:0046872,GO:0007186,GO:0019001	1.27	0.64	1.98	1.14	2.09	1.61	1.67	1.52	2.33	0	0	0	0	0	0	0	1.36	0.86	0.46
GIDG01.1.fsa_GIDG01026719.1_c78763_g6	.	.	.	42.1	59.22	31.26	104.65	108.7	87.08	115.21	87.85	2.32	3.92	6.22	1.01	8.56	5.88	3.34	4.51	5.23	6.11	3.38
GIDG01.1.fsa_GIDG01026788.1_c78778_g1	.	.	.	9.31	12.47	5.04	21.71	26.9	22.42	18.78	16.06	0.24	1.67	0.79	1.17	3.52	1.25	0.71	2.18	1.21	1.61	1.4
GIDG01.1.fsa_GIDG01026791.1_c78779_g1	GLT10_CAEBR	UniRef90_V5H789	GO:0005794,GO:0000139,GO:0016021,GO:0030246,GO:0046872,GO:0004653,GO:0006486	6.08	7	3.26	16.63	16.59	15.41	19.14	11.39	1.19	1.65	0.34	0	0	0.98	0	1.42	0.19	0.25	0
GIDG01.1.fsa_GIDG01026807.1_c78784_g6	.	UniRef90_A0A6B0U9T1	.	9.52	9.47	7.13	9.68	8.66	9.53	5.75	11.04	0.85	0.85	0	0	0.38	0.8	0.18	0.19	0.5	0.18	0.2
GIDG01.1.fsa_GIDG01026903.1_c78801_g2	DEK_HUMAN	UniRef90_V5HKF4	GO:0043292,GO:0005654,GO:0005634,GO:0003677,GO:0042393,GO:0003723,GO:0006325,GO:0045815,GO:2000779,GO:2001032,GO:0006357,GO:0007165,GO:0006366,GO:0019079	164.58	174.33	104.78	179.5	193.75	186.72	184.36	184.39	21.79	22.19	21.66	31.52	8.73	8.33	5.62	14.11	32.38	31.07	13.95
GIDG01.1.fsa_GIDG01026927.1_c78804_g5	.	UniRef90_UPI001161AB67	.	1.1	1.75	4.83	1.58	1.51	1.59	1.93	0.82	0.3	0	0	0	0	0.87	2.89	0	0.61	0.56	1.19
GIDG01.1.fsa_GIDG01026960.1_c78810_g3	.	.	.	10.99	16.78	9.17	27.08	26.19	22.53	19.05	23.38	6.1	3.29	2.65	3.34	2.93	2.14	1.95	4.07	8.32	5.88	3.74
GIDG01.1.fsa_GIDG01027118.1_c78841_g3	.	UniRef90_A0A131XW64	.	3.23	5.64	5.82	4.17	6.16	13.62	4.57	1.84	1.35	1.11	1.72	1.46	1.87	1.76	1.37	1.35	0.74	0.44	0.28
GIDG01.1.fsa_GIDG01027128.1_c78843_g2	.	UniRef90_UPI0011619611	.	14.42	16.51	6.91	36.05	36.7	37.98	49.45	29.71	3.29	1.6	1.93	2.39	1.67	3.03	1.56	1.83	3.39	2.03	1.35
GIDG01.1.fsa_GIDG01027154.1_c78850_g1	.	UniRef90_L7MKH4	.	13	10.67	3.63	34.42	38.82	62.01	48.96	38.77	10.59	2.14	10.57	4.16	0	8.94	0	0	11.23	4.23	7.91
GIDG01.1.fsa_GIDG01027182.1_c78855_g1	.	.	.	10.88	10.66	9.71	5.36	5.17	3.11	6.15	11.41	0	2.1	6.22	0.82	8.92	2.92	0	0	0	0	0
GIDG01.1.fsa_GIDG01027287.1_c78877_g4	.	UniRef90_A0A6B0TWV1	.	6.72	20.59	17.56	34.81	49.85	23.79	15.6	46.29	0	0	0	0	0	0	0	0	0	0	0
GIDG01.1.fsa_GIDG01027330.1_c78886_g1	GSK3B_HUMAN	UniRef90_A0A293N1W2	GO:0030424,GO:0030877,GO:0005813,GO:0005737,GO:0005829,GO:0030425,GO:0098978,GO:0005739,GO:0005654,GO:0005634,GO:0005886,GO:0098794,GO:1990909,GO:0005524,GO:0008013,GO:0034452,GO:0016301,GO:0051059,GO:0002039,GO:0002020,GO:0034236,GO:0004672,GO:0019901,GO:0004674,GO:0001085,GO:0048156,GO:0050321,GO:0031625,GO:1904885,GO:1904886,GO:1904646,GO:0036016,GO:0007623,GO:0007212,GO:0001837,GO:0006983,GO:…	32.84	31.12	23.21	64.61	63.96	66.7	48.59	76.06	0	0	0.85	2.99	3.76	0.54	0	7.92	1.58	0.62	0.37
GIDG01.1.fsa_GIDG01027335.1_c78889_g2	.	.	.	6.41	5.15	5.46	4.37	5.26	4.6	3.9	3.42	1.08	1.84	1.03	0.16	0.98	2.49	0.14	0.19	1.81	1.44	0.31
GIDG01.1.fsa_GIDG01027353.1_c78891_g1	S17A5_HUMAN	UniRef90_A0A147BE89	GO:0030054,GO:0005829,GO:0016021,GO:0005887,GO:0005765,GO:0005764,GO:0016020,GO:0005886,GO:0030672,GO:0005351,GO:0015136,GO:0015538,GO:0006865,GO:0006820,GO:0006811,GO:0009617,GO:0015739,GO:0022857,GO:0055085	1.34	2.41	1.05	3.56	3.39	4.1	2.41	4.12	0.42	0.28	0	1.66	0	0.47	0.32	0.27	0.36	0.21	0.25
GIDG01.1.fsa_GIDG01027417.1_c78904_g1	.	UniRef90_V5HET6	.	70.35	68.8	57.01	94.51	98.18	100	98.94	108.46	6.47	6.62	6.04	1.36	4.38	5.31	2.37	2.39	9.85	10.15	8.77
GIDG01.1.fsa_GIDG01027422.1_c78906_g3	SYAP1_MOUSE	UniRef90_B7Q0C8	GO:0030424,GO:0030054,GO:0005829,GO:0030425,GO:0031234,GO:0005794,GO:0030426,GO:0005654,GO:0005634,GO:0043204,GO:0048471,GO:0045211,GO:0042734,GO:0030154,GO:0071364,GO:0032869,GO:1990314,GO:0036120,GO:0045600,GO:0090073,GO:0071902,GO:0038203	34.18	44.33	28.94	67.54	53.97	47.81	21.88	67.23	3.95	0.88	1.55	4.34	8.85	7.98	4.36	10.39	9.5	11.46	5.46
GIDG01.1.fsa_GIDG01027438.1_c78912_g1	.	.	.	25.14	20.33	22.41	13.59	13.65	9.09	9.36	13.28	2.97	0	5.77	2.23	39.34	17.41	1.71	4.32	3.7	1.53	1.74
GIDG01.1.fsa_GIDG01027442.1_c78914_g1	.	.	.	5.78	4.88	2.9	7.58	7.9	6.71	2.67	6.09	0.87	0	0	0	0.47	0.47	0	0	0	0	0
GIDG01.1.fsa_GIDG01027469.1_c78919_g2	MIA40_MOUSE	UniRef90_A0A4D5RHP9	GO:0005758,GO:0005739,GO:0015035,GO:0051084,GO:1990830,GO:0034599,GO:0072655,GO:0043504,GO:0018171,GO:1901857,GO:0045041,GO:0022417,GO:0046825	21.53	8.88	12.76	14.07	17.87	22.4	23.22	12.36	0	0	0	0.91	0	1.87	4.7	6.89	10.39	11.05	9.19
GIDG01.1.fsa_GIDG01027474.1_c78921_g3	UBTD1_XENLA	UniRef90_B7PAW3	GO:0005515	47.03	52.97	42.52	70.53	82.91	66.8	40.31	63.25	4.14	5.06	1.48	13.65	21.43	14.14	10.96	23.95	15.97	12.02	11.74
GIDG01.1.fsa_GIDG01027519.1_c78931_g11	.	.	.	18.52	15.09	22.92	8.76	7.67	10.97	7.57	7.91	6.47	5.11	5.3	1.36	10.2	0.48	0	0	1.9	0.35	0
GIDG01.1.fsa_GIDG01027578.1_c78945_g4	.	UniRef90_A0A090XFB5	.	18.79	33.04	17.51	28.08	27.63	24.28	12.48	25.96	3.93	3.69	1.81	3	0	2.76	1.96	4.34	2.43	1.47	1.8
GIDG01.1.fsa_GIDG01027579.1_c78945_g6	PWP2A_HUMAN	UniRef90_A0A131XDA1	GO:0005634,GO:0003682,GO:0042393	6.04	5.63	5.39	11.12	12.45	11.44	6.69	11.42	2.35	1.75	2.08	3.49	0.06	2.39	0.55	1.94	1.57	1.59	2.26
GIDG01.1.fsa_GIDG01027618.1_c78950_g3	MAD1_XENTR	UniRef90_V5HRL2	GO:0005634,GO:0003677,GO:0046983,GO:0000122	9.51	8.05	5.03	15.14	18.76	18.35	14.53	17.83	0.22	0.59	0	0.67	2.55	0	2.52	16.01	1.05	1.43	0.86
GIDG01.1.fsa_GIDG01027636.1_c78953_g4	.	.	.	101.86	123.45	127.93	59.72	61.64	55.11	40.05	71.04	19.18	8.04	21.15	1.47	120.96	72.16	33.33	52.91	5.56	5.23	8.6
GIDG01.1.fsa_GIDG01027652.1_c78957_g4	EVI5L_HUMAN	UniRef90_A0A1E1XJV9	GO:0005623,GO:0005096,GO:0017137,GO:0090630,GO:0006886,GO:1902018,GO:0043547	21.68	25.84	18.16	31.04	30.02	29.55	44.29	28.26	6.31	4.2	3.95	5.65	5.41	6.31	3.25	12.31	11.32	7.2	10.91
GIDG01.1.fsa_GIDG01027696.1_c78965_g1	.	.	.	5	3.27	3.01	1.98	1.83	1.46	1.85	1.8	0	0	0	0	4.59	0	0	1.62	0	0	0
GIDG01.1.fsa_GIDG01027710.1_c78967_g2	.	UniRef90_A0A6B0UG23	.	5.56	7.15	5.43	8.6	8.72	6.88	7.02	9.18	0.18	0.13	0.67	0.09	2.87	2.36	0.28	0.85	1.27	0.45	0.52
GIDG01.1.fsa_GIDG01027774.1_c78975_g5	.	UniRef90_B7PJ98	.	11.84	12.67	15.64	14.19	16.29	11.65	12.28	11.22	0.36	0.18	0.59	0.49	2.22	4.28	0	1.42	0.45	0.22	1.74
GIDG01.1.fsa_GIDG01027778.1_c78975_g5	.	UniRef90_B7PJ97	.	18.97	19.85	12.62	36.2	34.99	30.94	21.88	28.68	1.38	1.03	1.25	0.47	7.83	5.74	1.55	3.05	2.39	2.05	2.43
GIDG01.1.fsa_GIDG01027797.1_c78978_g1	.	UniRef90_A0A6B0VAA4	.	191.44	216.49	236.67	198.12	191.64	175.13	118.62	197.18	29.7	16.19	34.69	6.98	152.36	125.93	37.03	52.81	26.47	26.69	39.17
GIDG01.1.fsa_GIDG01027824.1_c78984_g1	NOGG2_DANRE	UniRef90_B7PHR4	GO:0005615,GO:0051216,GO:0009953,GO:0030514,GO:0045596,GO:0001649	5.99	4.09	5.84	2.29	2.94	2.77	0.85	1.16	2.2	0.64	0.43	0	0	1.2	0.36	0.18	0.36	0	0.19
GIDG01.1.fsa_GIDG01027825.1_c78984_g1	.	.	.	3.81	5.34	2.98	1.12	1.6	1.29	0.8	0.38	0	0.86	0.33	0	0	0.52	0	0	0	0	0.05
GIDG01.1.fsa_GIDG01027854.1_c78989_g1	CP1A1_RABIT	UniRef90_B7QA86	GO:0005789,GO:0005743,GO:0008391,GO:0070330,GO:0101020,GO:0101021,GO:0020037,GO:0030544,GO:0051879,GO:0005506,GO:0016829,GO:0070576,GO:0009308,GO:0071407,GO:0008210,GO:0006631,GO:0046483,GO:0050665,GO:0002933,GO:0009636,GO:0042572,GO:0006694,GO:0009404,GO:0016705,GO:0055114	6.62	5.37	6.45	18.46	19.51	17.56	7.37	18.69	4.02	6.06	0.65	3.19	0.41	2.6	2.34	0.2	1.71	0.39	1.22
GIDG01.1.fsa_GIDG01028061.1_c79033_g1	.	.	.	17.97	21.49	6.96	24.12	16.94	30.54	16.06	28.78	0.54	0.74	1.75	0	2.82	4.47	0.04	0	2.85	0.81	0.64
GIDG01.1.fsa_GIDG01028118.1_c79044_g5	PRDM1_HUMAN	UniRef90_A0A131XZC5	GO:0005737,GO:0005654,GO:0005634,GO:0031490,GO:0003700,GO:0000981,GO:0001227,GO:0042826,GO:0046872,GO:0008168,GO:1990841,GO:0000978,GO:0000977,GO:0043565,GO:0002250,GO:0035904,GO:0048844,GO:0045165,GO:0060976,GO:0042462,GO:0007281,GO:0003170,GO:0045087,GO:0060576,GO:0001893,GO:0001763,GO:0000122,GO:0010628,GO:0009791,GO:0042127,GO:0033082,GO:0032823,GO:0051136,GO:1990654,GO:0060707,GO:0003281,GO:…	1.05	0.82	0.91	4.44	4.74	4.18	2.77	3.79	1.48	0.81	0.76	1.01	0.85	1.12	0.11	0	0.23	0.34	0.4
GIDG01.1.fsa_GIDG01028132.1_c79048_g1	.	.	.	19.91	22.74	10.67	31.59	38.83	29.46	23.1	30.41	1.58	1.35	1.96	0.34	1.54	3.57	0.74	1.11	1.74	1.52	1.8
GIDG01.1.fsa_GIDG01028168.1_c79055_g3	IGFBP_CUPSA	UniRef90_A0A4D5RBJ1	GO:0005576,GO:0005520,GO:0004867,GO:0001558,GO:0005515	103.28	91.66	350.04	77.46	90.59	36.38	15.63	119.67	9.11	19.47	7.9	14.48	0	0	2.85	0	0	0	0
GIDG01.1.fsa_GIDG01028169.1_c79055_g5	AQP7_MILTA	UniRef90_UPI00116158DB	GO:0016021,GO:0005886,GO:0015267,GO:0055085,GO:0016020	17.52	29.1	18.95	21.15	21.87	22.02	27.85	22.88	6.1	6.88	3.16	3.04	2.32	2.92	2.25	3.27	4.45	2	3.34
GIDG01.1.fsa_GIDG01028218.1_c79068_g1	.	.	.	9.17	7.89	5.43	8.91	9.24	6.64	5.82	9.53	0	0	0	0	0	0	0	0	0	0	0
GIDG01.1.fsa_GIDG01028313.1_c79086_g3	.	.	.	28.79	27.78	10.93	20.47	21.96	18.78	21.3	19.9	0.56	1	0.36	0.79	0.23	0.84	0	0	0.42	0.1	1.17
GIDG01.1.fsa_GIDG01028316.1_c79086_g4	.	.	.	26.16	21.19	21.07	11.68	11.26	9.86	11.11	9.13	0.29	2.38	0.9	0	11.52	4.45	0.32	3.13	1.68	2.81	1.31
GIDG01.1.fsa_GIDG01028333.1_c79091_g1	ATLA3_RAT	UniRef90_A0A147BPR7	GO:0005783,GO:0005789,GO:0071782,GO:0098826,GO:0016021,GO:0005525,GO:0003924,GO:0042802,GO:0007029,GO:0007030,GO:1903373,GO:0051260	7.69	5.02	9.82	11.52	7.54	2.56	0.9	12.07	1.3	0.21	0	2.64	0.92	3.72	5.92	3.78	1.03	1.34	2.22
GIDG01.1.fsa_GIDG01028351.1_c79095_g2	.	.	.	5.32	3.99	4.45	3.35	2.43	3.04	2.39	2.69	2.39	1.82	0.65	0.85	0.55	0.56	0.19	0	0.31	0.4	0.98
GIDG01.1.fsa_GIDG01028355.1_c79095_g4	.	.	.	17.01	14.82	14.09	21.78	32.7	22.44	20.69	14.71	0.43	0.27	0	0	4.85	0.71	0	0	0.17	0	0.36
GIDG01.1.fsa_GIDG01028362.1_c79096_g1	BAFA_XENLA	UniRef90_A0A023G9P2	GO:0005694,GO:0005635,GO:0003677	120.96	129.5	120.77	82.16	80.96	73.31	83.87	132.13	23.27	63.21	59.94	29.23	0.98	15.3	5.79	41.23	9.57	9.21	9.16
GIDG01.1.fsa_GIDG01028402.1_c79108_g1	.	.	.	3.26	1.47	0	0.28	1.63	15.01	3.34	0.98	0	0	0	0	0	0	0	0	0	0	0
GIDG01.1.fsa_GIDG01028403.1_c79108_g1	.	.	.	29.07	34.6	16.45	17.59	23.66	19.77	10.94	21.43	7.4	6	6.27	2.5	6.49	7.11	0.35	0.85	5.96	4.56	7.44
GIDG01.1.fsa_GIDG01028413.1_c79111_g5	.	UniRef90_A0A6B0UUQ8	.	129.86	134.9	63.8	97.74	108.12	96.8	126.15	106.05	7.27	4.79	6.78	1.34	19.07	14.73	7.8	5.21	7.14	3.06	5.66
GIDG01.1.fsa_GIDG01028428.1_c79115_g1	PP16A_HUMAN	UniRef90_A0A4D5RNL4	GO:0005886,GO:0019888,GO:0005515	25.85	26.75	14.74	24.29	24.5	29.41	16.66	20.85	5.83	4.34	5.35	8.49	4.9	2.42	1.74	3.16	11.99	6.71	6.67
GIDG01.1.fsa_GIDG01028444.1_c79117_g8	CADN_DROME	UniRef90_A0A224YTP5	GO:0030424,GO:0005911,GO:0030425,GO:0016021,GO:0005887,GO:0005886,GO:0008013,GO:0045296,GO:0005509,GO:0042803,GO:0048675,GO:0048846,GO:0007411,GO:0007412,GO:0007413,GO:0016339,GO:0098609,GO:0044331,GO:0007156,GO:0050774,GO:0016318,GO:0045467,GO:0045463,GO:0048841,GO:0048814,GO:0031290,GO:0016020	18.02	15.93	8.51	19.35	22.62	17.47	15.38	11.96	3.17	1.83	3.09	3.16	2.7	2.85	0.75	0.78	3.14	1.92	1.87
GIDG01.1.fsa_GIDG01028481.1_c79126_g2	FXRD1_XENLA	UniRef90_B7P1V4	GO:0016021,GO:0005743,GO:0005747,GO:0016491,GO:0032981,GO:0055114	11.87	12.25	6.05	15.45	16.92	15.95	8.82	10.77	10.02	8.78	7.65	9.24	0.79	1.13	0.64	1.31	4.86	2.79	2.76
GIDG01.1.fsa_GIDG01028482.1_c79126_g3	.	.	.	7.18	6.94	2.98	7.68	8.84	7.08	3.21	7.27	1.59	1.37	2.44	1.94	0	0	0	0	0	0	0
GIDG01.1.fsa_GIDG01028488.1_c79128_g4	.	.	.	5	5.74	8.95	3.51	2.89	3.19	2.63	2.8	0	0	0	0.64	3.69	0	1.39	0	1.64	0.2	0
GIDG01.1.fsa_GIDG01028505.1_c79132_g3	.	UniRef90_A0A6B0V038	.	7.26	8.67	3.49	2.58	2.92	2.23	2.73	2.56	0	0	0	0	5.3	4.73	0.58	0	0	0	1.35
GIDG01.1.fsa_GIDG01028516.1_c79134_g2	FREQ_DROME	UniRef90_UPI0010BE14EE	GO:0016020,GO:0098793,GO:0005509,GO:0008048,GO:0007268,GO:0007528,GO:0007269,GO:0046928	138.32	182.69	71	311.36	307.33	313.19	278.9	233.14	0.69	1.49	2.3	0.45	12.27	9.99	1.38	5.65	1.64	2.25	4.63
GIDG01.1.fsa_GIDG01028517.1_c79134_g4	.	.	.	18.73	14.57	9.53	18.42	15.66	22.07	11.07	15.64	1	3.74	2.76	0	3.53	4.17	0.5	0	3.4	0.5	1.19
GIDG01.1.fsa_GIDG01028523.1_c79135_g5	.	.	.	5.5	7.84	3.15	4.14	2.69	4.65	7.17	3.51	1.8	0.85	1.68	1.47	0.89	2.4	0	0.85	0.42	1.14	1.69
GIDG01.1.fsa_GIDG01028541.1_c79137_g5	.	.	.	4.62	1.56	6.01	3.29	3.99	5.44	2.66	3.18	0	0	0	0	0	0.71	0.5	0	1.03	0	0.4
GIDG01.1.fsa_GIDG01028570.1_c79143_g4	LENG8_XENLA	UniRef90_A0A131XWY4	.	9.49	12.36	7.94	15.04	8.88	14.86	9.93	12.55	0	0	0	0	0	0	0	0	0	0	0
GIDG01.1.fsa_GIDG01028703.1_c79164_g2	TM2D3_MOUSE	UniRef90_A0A4D5RJZ7	GO:0016021	16.66	18.03	8.1	22.32	26.21	21.61	22.44	27.36	1.6	1.33	3.75	4.82	0	2.47	0	0	3.16	1.71	1.48
GIDG01.1.fsa_GIDG01028788.1_c79183_g5	TAF4_DROME	UniRef90_A0A4D5RRC6	GO:0005634,GO:0005669,GO:0003677,GO:0003700,GO:0046982,GO:0001092,GO:0008134,GO:0045944,GO:0006355,GO:0006366,GO:0006367,GO:0006352	0.78	0.19	0.6	1.45	1.11	1.18	3.98	0.31	0	0	1.18	0.25	0	0	0	0	1.07	0	0
GIDG01.1.fsa_GIDG01028810.1_c79188_g7	.	.	.	15.25	15.81	11.98	15.61	17.19	13.32	13.77	22.83	0.52	0	0	1.01	8.16	2.7	5.33	1.57	3.16	1.18	0
GIDG01.1.fsa_GIDG01028861.1_c79200_g1	6PGL_BOVIN	UniRef90_V5HK14	GO:0005737,GO:0017057,GO:0005975,GO:0009051	8.66	5.42	12.64	3.02	4.7	2.43	2.97	4.68	1.86	2.07	4.22	1.02	0	0.07	0	0	0.85	0.31	1.47
GIDG01.1.fsa_GIDG01028883.1_c79203_g5	AKTIP_PONAB	UniRef90_A0A4D5RIB5	GO:0005829,GO:0070695,GO:0030897,GO:0005886,GO:0006915,GO:0045022,GO:0007032,GO:0008333,GO:0007040,GO:0032092,GO:0001934,GO:0015031	32.79	35.02	30.14	68.06	73.83	66.58	28.88	55.06	5.67	4.83	0.55	8.25	5.34	2.5	3.2	2.09	15.1	13.11	7.17
GIDG01.1.fsa_GIDG01028921.1_c79215_g2	.	.	.	9.76	8.29	7.59	3.66	4.41	2.68	2.45	3.39	0	0	0	0	0	0.1	0	0	0	0	0.12
GIDG01.1.fsa_GIDG01028954.1_c79220_g3	.	UniRef90_A0A6B0U8F5	.	1.97	4.38	2.02	3.56	4.64	5.33	12.45	5.5	0.82	0.4	1.61	0.61	1.64	2.75	0	0.34	0	0	0.7
GIDG01.1.fsa_GIDG01029014.1_c79232_g1	ADRO_HUMAN	UniRef90_A0A4D5RGD8	GO:0005743,GO:0005759,GO:0005739,GO:0004324,GO:0015039,GO:0006700,GO:0008203,GO:0006091,GO:0055114,GO:0006694,GO:0016125,GO:0006744,GO:0016491	7.01	4.74	5.18	5.02	5.81	6.67	5.34	5.3	4.21	0.96	0	8.15	0	3.29	0	2.18	2.13	0.66	0.95
GIDG01.1.fsa_GIDG01029172.1_c79265_g2	.	UniRef90_A0A6B0UC82	GO:0003676	6.81	10.45	5.02	6.79	5.87	6.34	3.89	2.23	3.4	1.06	1.45	2.99	0	0.8	0	0	1.17	0.31	0.45
GIDG01.1.fsa_GIDG01029183.1_c79269_g4	.	UniRef90_UPI0011616CAB	.	2.04	2.3	1.29	6.25	7.07	6.87	4.93	4.18	0.84	0.58	0.49	1.12	0.41	0.5	0.73	0.95	1.17	1.48	0.61
GIDG01.1.fsa_GIDG01029235.1_c79280_g2	.	UniRef90_B7P8M8	.	7.47	6.46	14.81	3.06	2.55	4.37	1.51	5.46	2.35	0	0	0.9	10.56	2.45	0	0	0.41	0	0.49
GIDG01.1.fsa_GIDG01029250.1_c79283_g2	.	UniRef90_A0A147BMP7	.	1.02	1.2	1.47	1.16	0.69	0.72	1.6	0.56	0.75	0.33	0.13	0.62	0	0.52	0.09	0	0.15	0.24	0.81
GIDG01.1.fsa_GIDG01029297.1_c79292_g1	.	.	.	7.81	7.55	4.11	13.45	16.65	12.19	17.18	12.37	3.36	1.09	2.54	2.31	1.62	4.47	1.88	2.5	4.42	3.97	3.83
GIDG01.1.fsa_GIDG01029360.1_c79307_g3	.	UniRef90_A0A6B0U9X9	.	44.96	51.38	52.22	22.62	22.84	23.87	24.12	26.98	4.58	3.01	3.91	3.95	13.36	14.64	6.52	1.71	4.07	4.69	1.87
GIDG01.1.fsa_GIDG01029377.1_c79309_g4	.	UniRef90_A0A6B0UCA5	.	24.4	37.27	22.73	16.04	14	15.36	7.63	11.31	0	7.23	6.14	4.35	5.61	3.7	0	0	7.2	0.69	6.46
GIDG01.1.fsa_GIDG01029381.1_c79309_g4	.	UniRef90_A0A6B0UCA5	.	14.85	18.3	11.23	12.44	11.32	13.28	8.21	9.6	0	2.93	3.24	2.59	0	0	0	0	1.17	2.41	0
GIDG01.1.fsa_GIDG01029388.1_c79311_g1	.	.	.	73.92	78.85	77.71	49.92	50.8	53.31	69.81	72.77	11.93	6.41	16.61	2.3	112.22	77.56	26.08	42.47	8.53	11.96	12.41
GIDG01.1.fsa_GIDG01029390.1_c79311_g2	.	.	.	53.08	43.35	40.72	70.94	71.16	61.18	79.41	70.07	5.08	3.07	3.67	0.49	10.55	11.27	2.66	5.16	2.03	1.02	3.82
GIDG01.1.fsa_GIDG01029531.1_c79343_g2	.	.	.	29.8	30.93	22.11	22.3	20.93	16.82	10.71	22.39	3.48	2.75	4.24	4.25	1.6	2.82	4.38	0.49	2.75	1.66	0.63
GIDG01.1.fsa_GIDG01029532.1_c79343_g4	.	UniRef90_A0A6B0UN68	.	22.97	26.99	34.83	8.1	8.48	6.95	4.9	9.42	2.22	4.15	3.39	1.64	6.24	7.03	1.61	5.39	0.55	0.61	2.23
GIDG01.1.fsa_GIDG01029546.1_c79345_g2	.	UniRef90_B7PU66	.	14.21	14.78	13.06	7.5	9.6	8.09	11.39	7.07	0.31	0.49	1.06	0	4.78	2.15	4.04	0.31	0.68	0.99	0
GIDG01.1.fsa_GIDG01029596.1_c79353_g1	.	UniRef90_A0A6B0TVL7	.	160.19	129.61	179.05	28.51	36.44	33.74	21.81	32.54	0	0	0	0	0	0	0	0	0	0	0
GIDG01.1.fsa_GIDG01029643.1_c79362_g12	.	UniRef90_A0A1E1XE53	.	15.94	30.85	23.39	37.04	26.71	29.69	43.78	22.68	1.31	1.52	1.44	0.18	1.73	1.27	0.55	0.46	0.25	2.42	3.29
GIDG01.1.fsa_GIDG01029645.1_c79362_g12	GPRS_DROME	UniRef90_B7Q6B9	.	9.35	21.85	1.66	58.69	41.68	44.31	41.29	41.1	0	0	0	0	1.99	0.29	0.51	0	0.44	0.48	0
GIDG01.1.fsa_GIDG01029671.1_c79367_g2	HUNB_CLOAL	UniRef90_UPI0011617E79	GO:0005634,GO:0003677,GO:0000981,GO:0046872,GO:0040034,GO:0035282,GO:0003676	0.34	0.19	0.38	1.33	1.14	1.15	0.61	0.67	0	0.12	0	0.51	0	0	0	0.33	0.6	0.12	0.32
GIDG01.1.fsa_GIDG01029677.1_c79368_g3	ITPK1_XENLA	UniRef90_B7QI04	GO:0005524,GO:0047325,GO:0000825,GO:0052726,GO:0052725,GO:0016853,GO:0000287,GO:0032957,GO:0070266	12.3	11.41	8.29	16.7	18.09	15.04	12	15.15	4.38	2.48	2.04	2.83	0.56	3.16	0.44	1.85	1.91	1.97	2.19
GIDG01.1.fsa_GIDG01029710.1_c79374_g3	.	UniRef90_A0A6B0URY4	.	10.39	8.56	5.45	4.54	4.43	5.64	3.64	3.99	0.85	1.11	0	1.87	0	1.38	0.92	3.68	0.91	0	0
GIDG01.1.fsa_GIDG01029715.1_c79375_g9	.	.	.	18.76	31.23	22.92	24.39	26.93	24.03	11.2	17.29	0	1.12	0	0	0	2.57	0	0	0.85	0.64	0
GIDG01.1.fsa_GIDG01029722.1_c79376_g4	.	UniRef90_A0A4D5RD85	.	3.5	1.3	2.27	10.67	9.32	10.71	9.02	9.48	1.4	2.33	1.54	0	1.34	0	0	0	0	0	0.56
GIDG01.1.fsa_GIDG01029776.1_c79386_g1	KAPC3_DROME	UniRef90_A0A147BKV2	GO:0005952,GO:0005524,GO:0004691,GO:0007476,GO:0018105,GO:0006468,GO:0007165,GO:0004672	2.39	3.02	0.83	6.29	4.18	6.14	10.05	4.09	0	1.4	0	0	0	0	0.52	0	0.66	0.39	0
GIDG01.1.fsa_GIDG01029786.1_c79388_g4	.	.	.	29.49	38.91	10.24	59.1	60.81	46.04	30.08	53.89	1.22	0.29	0.58	3.25	9.19	4.77	0	1.92	1.79	2.93	6.55
GIDG01.1.fsa_GIDG01029787.1_c79389_g1	.	.	.	17.71	3.88	21.13	9.03	3.71	11.92	7.43	10.1	4.6	1.84	2.71	0	0	0	0	0	0	0	0
GIDG01.1.fsa_GIDG01029790.1_c79389_g2	.	UniRef90_UPI0011616422	.	6.53	1.81	4.84	8.1	2.77	5.8	5.04	6.01	1.12	0.99	1.64	1.24	0.15	1.04	0.63	2.79	0	0.1	0.66
GIDG01.1.fsa_GIDG01029804.1_c79391_g2	.	UniRef90_B7PEM5	.	25.42	32.58	22.68	54.91	51.63	32.26	30.27	29.35	1.62	0.87	1.02	0	0	1.95	0	0	4.08	2.56	0.73
GIDG01.1.fsa_GIDG01029833.1_c79398_g1	MP2K4_MOUSE	UniRef90_B7QLZ3	GO:0030424,GO:0005737,GO:0005829,GO:0032839,GO:0005634,GO:0043204,GO:0005524,GO:0008545,GO:0004708,GO:0031435,GO:0004674,GO:0004713,GO:0007257,GO:0000187,GO:0032147,GO:0006915,GO:0061049,GO:0071260,GO:0072709,GO:0007254,GO:0000165,GO:2000672,GO:0043065,GO:0045740,GO:0043525,GO:0051770,GO:0001934,GO:0034393,GO:0006468,GO:0009611,GO:0023014,GO:0004672	20.07	20.83	14.99	54.69	58.58	63.34	43.81	50.7	4.65	3.33	2.45	6.45	4.78	3.24	7.58	4.51	13.84	9.13	8.78
GIDG01.1.fsa_GIDG01029869.1_c79404_g4	.	UniRef90_A0A6B0UGY5	.	22.92	27.91	71.04	21.56	31.58	25.81	35.45	21.72	2.48	4.31	3.47	3.99	5.85	6.98	0	0	0	0	0
GIDG01.1.fsa_GIDG01029876.1_c79404_g10	.	UniRef90_A0A6B0UU08	.	13.39	16.85	36.95	7.9	10.52	10.94	8.43	9.94	6.54	3.26	6.25	2.49	3.23	3.79	0	1.17	0.84	2.29	0
GIDG01.1.fsa_GIDG01029942.1_c79418_g2	ATP7A_HUMAN	UniRef90_B7PNU7	GO:0016324,GO:0016323,GO:0031526,GO:0031252,GO:0005829,GO:0005783,GO:0005794,GO:0016021,GO:0005770,GO:0016020,GO:0045121,GO:0005902,GO:0043005,GO:0043025,GO:0005634,GO:0043204,GO:0048471,GO:0030670,GO:0005886,GO:0030141,GO:0005802,GO:0030140,GO:0005524,GO:0051087,GO:0005507,GO:0005375,GO:0043682,GO:0032767,GO:1903136,GO:0048365,GO:0016532,GO:0019730,GO:0001568,GO:0001974,GO:0051216,GO:0006584,GO:…	2.59	3.37	2.89	5.76	7.04	3.67	2.43	8.63	0.7	1.78	0.95	1.17	0.85	0.24	0.47	0	0.12	0.26	0.81
GIDG01.1.fsa_GIDG01029979.1_c79424_g3	.	.	.	5.31	6.21	1.27	6.15	6.15	9.54	6.97	6.17	0	0.42	0	0	4.79	4.72	4.68	2.88	0	0	1.49
GIDG01.1.fsa_GIDG01029980.1_c79424_g4	.	UniRef90_A0A147BD01	.	1.05	1.87	4.42	0.96	1.29	0.4	0.14	0.86	0	0.49	0	0	1.85	2.94	0	0	0	0	0
GIDG01.1.fsa_GIDG01030000.1_c79426_g11	RAB8A_BOVIN	UniRef90_A0A131YHA6	GO:0005814,GO:0005813,GO:0036064,GO:0097546,GO:0043197,GO:0005768,GO:0005794,GO:0030496,GO:0097730,GO:0045335,GO:0030670,GO:0005886,GO:0055038,GO:0008021,GO:0030140,GO:0019003,GO:0005525,GO:0003924,GO:0031489,GO:0017137,GO:0006914,GO:0007409,GO:0032869,GO:0060271,GO:0048210,GO:0006886,GO:0098969,GO:0072659,GO:0009306,GO:0032482,GO:0010506,GO:0017157,GO:0006904	102.17	121.17	32.6	153.37	203.75	139.14	105.65	146.58	11.89	14.31	6.87	58.43	6.71	2.22	4.62	6.47	23.24	4.17	9.11
GIDG01.1.fsa_GIDG01030011.1_c79429_g1	.	UniRef90_B7PSB0	.	33.11	20.25	14.92	16.47	13.62	15.9	11.29	18.3	3.74	1.13	2.77	0.33	14.19	7.86	6.14	0.75	1.26	2.21	0.09
GIDG01.1.fsa_GIDG01030052.1_c79438_g5	.	.	.	6.54	6.5	15.24	5.8	4.83	4.64	3.39	2.38	1.35	0.46	0	0.31	0	0.98	0.46	0.47	1	1.68	1.2
GIDG01.1.fsa_GIDG01030077.1_c79443_g2	.	UniRef90_B7PVV1	.	67.34	56.72	56.58	95.6	87.17	108.24	99.34	102	4.31	0	3.12	0.47	13.72	15.32	6.31	2.17	6.79	4.9	6.13
GIDG01.1.fsa_GIDG01030106.1_c79450_g1	RG190_DROME	UniRef90_A0A4D5RT78	GO:0005829,GO:0005525,GO:0005096,GO:0003924,GO:0030215,GO:0007415,GO:0016319,GO:0045792,GO:0050770,GO:0007266,GO:0007165	24.82	24.07	16.41	18.2	15.48	15.78	32.88	17.93	2.45	0.75	0.87	2.19	0.62	3.27	1.62	0.39	3.39	2.77	2.73
GIDG01.1.fsa_GIDG01030127.1_c79455_g1	.	.	.	1.8	3.48	4.56	3.12	2.74	2.89	0.64	6.05	2.97	2.26	0.65	0.09	0	0.36	0.84	0	0	0.16	0
GIDG01.1.fsa_GIDG01030170.1_c79466_g1	.	.	.	24.94	21.51	10.81	20.84	17.73	12.28	19.07	19.43	2.38	5.01	3.41	1.76	3.04	2.77	0.89	5.1	3.37	2.79	0.88
GIDG01.1.fsa_GIDG01030177.1_c79467_g2	EP15R_HUMAN	UniRef90_A0A4D5RC25	GO:0030132,GO:0005829,GO:0016020,GO:0005634,GO:0005886,GO:0045296,GO:0005509,GO:0006897,GO:0061024,GO:0042059,GO:0005515	2	2.01	1	9.81	9.07	7.91	5.39	7.02	0.37	1.08	1	2.92	0	0.53	1.34	0	2.71	2.75	1.73
GIDG01.1.fsa_GIDG01030236.1_c79479_g1	.	.	.	0.84	0.7	0.63	1.27	1.52	1.96	2.39	1.78	0	0	0.21	0.13	0	0.68	0	0	1.51	0.51	0
GIDG01.1.fsa_GIDG01030255.1_c79484_g1	ASATR_DROME	UniRef90_A0A4D5RC88	GO:0005737,GO:0005634,GO:0005819,GO:0005524,GO:0004674,GO:0018105,GO:0004672,GO:0006468	10.2	11.9	7.22	22.62	22.91	18.17	20.47	21.62	1.57	0.39	0.82	0.27	1.29	2.07	0.15	0	2.41	2.96	3.43
GIDG01.1.fsa_GIDG01030322.1_c79502_g2	BNIP3_HUMAN	UniRef90_A0A0K8RLQ6	GO:0005737,GO:0030425,GO:0005783,GO:0031307,GO:0031966,GO:0005741,GO:0005739,GO:0005635,GO:0005654,GO:0005634,GO:0014069,GO:0051020,GO:0042802,GO:0046982,GO:0042803,GO:0006915,GO:0048102,GO:0050873,GO:0010659,GO:0008219,GO:0071279,GO:0070301,GO:0071456,GO:0071260,GO:0021987,GO:0051607,GO:0008626,GO:0097193,GO:1990144,GO:0043653,GO:0097345,GO:0035694,GO:0043066,GO:0060548,GO:0045837,GO:0010637,GO:…	19.19	18.31	14.94	67.52	75.4	78.1	88.59	55.06	3.23	3.21	2.95	10.02	9.96	5.58	4.62	5.17	10.56	20.3	4.87
GIDG01.1.fsa_GIDG01030331.1_c79503_g1	ZF64B_HUMAN	UniRef90_A0A4D5RLN5	GO:0005634,GO:0003677,GO:0046872,GO:0003676	1.58	1.73	0.93	4.87	3.79	3.47	4.57	2.65	0	0.89	0.53	1.71	0	0	0	0	1.34	0.37	1.24
GIDG01.1.fsa_GIDG01030332.1_c79503_g1	ZF64B_HUMAN	UniRef90_A0A4D5RLN5	GO:0005634,GO:0003677,GO:0046872,GO:0003676	2.79	1.62	3.49	6.81	7.07	7.6	8.32	5.83	1.02	0	1.53	0.59	0.4	1.63	0.54	0	1.1	0.8	0
GIDG01.1.fsa_GIDG01030368.1_c79510_g5	.	.	.	7.85	9.78	9.6	7.83	3.06	6.38	2.2	8.61	0	0.33	2.26	0	11.58	5.76	1.07	4.37	0	0.87	0.28
GIDG01.1.fsa_GIDG01030376.1_c79514_g4	.	UniRef90_A0A4Y5T8B5	GO:0005179,GO:0005576	240.53	231.17	147.91	186.81	181.06	141.26	119	129.62	5.3	4.53	6.71	4.39	8.59	9.39	7.08	4.35	9.54	4	6.77
GIDG01.1.fsa_GIDG01030435.1_c79526_g3	.	.	.	70.93	45.36	50.29	4.79	4.57	4.09	5.43	5.11	0	0	0	0	0	0	0	0	0	0	0
GIDG01.1.fsa_GIDG01030483.1_c79539_g3	.	.	.	7.91	4.34	5.09	2.02	3.78	1.57	1.1	4.59	0	0	0	0	0	0	0	0	0	0	0
GIDG01.1.fsa_GIDG01030506.1_c79546_g2	.	UniRef90_B7QFX6	.	11.95	15.3	10.49	32.32	30.91	39.64	45.93	35.59	0.84	0.97	0.37	2.43	0	0.24	0	2.02	3.03	4.28	4.28
GIDG01.1.fsa_GIDG01030539.1_c79551_g4	.	UniRef90_A0A6B0UFK1	.	17.09	18.68	17	10.99	13.25	14.37	8.46	13.47	0.39	0.98	0	2.53	1.08	2.77	0.66	0.94	2.76	2.6	0.48
GIDG01.1.fsa_GIDG01030584.1_c79558_g6	.	UniRef90_A0A6B0UTD5	.	26.72	29.15	26.29	32.97	35.58	31.33	21.65	27.36	4.33	3.07	5.16	2.85	26.24	22.59	1.54	2.4	3.79	4.43	3.79
GIDG01.1.fsa_GIDG01030653.1_c79574_g2	.	UniRef90_A0A6B0UPW0	.	5.3	12.3	7	4.45	4.82	4.13	3.92	6.04	0.42	1.08	1.12	1.27	0	0	0	0	0	1.19	0
GIDG01.1.fsa_GIDG01030688.1_c79577_g2	.	.	.	1.17	5.51	2.06	11.17	9.78	3.83	3.57	3.32	0	0	0.39	0	2.93	0.31	0.42	0.36	0.24	0	0
GIDG01.1.fsa_GIDG01030723.1_c79589_g1	.	UniRef90_A0A6B0UDG0	.	12.52	6.53	8.92	13.29	11.23	10.64	10.2	10.77	1.51	1.4	1.21	0	0	0.3	0	0	2.85	0	0.42
GIDG01.1.fsa_GIDG01030739.1_c79593_g1	FSH_DROME	UniRef90_A0A131XWK9	GO:0016021,GO:0005634,GO:0048813,GO:0045892,GO:0032968,GO:0007362	15.79	14.84	6.28	20.15	20.1	18.71	13.95	16.24	8.26	6.97	5.51	4.65	2.73	4.54	0.23	3.02	2.06	2.43	0.98
GIDG01.1.fsa_GIDG01030748.1_c79593_g6	TOLIP_HUMAN	UniRef90_A0A4D5RQX5	GO:0035578,GO:0005737,GO:0005829,GO:0070062,GO:0005576,GO:0045323,GO:0045092,GO:0016604,GO:0048471,GO:0035580,GO:0005150,GO:0019900,GO:0032183,GO:0035325,GO:0043130,GO:0031624,GO:0031625,GO:0006914,GO:0007267,GO:0030855,GO:0006954,GO:0045087,GO:0070498,GO:0035556,GO:0045321,GO:0043312,GO:0016310,GO:0033235,GO:0036010,GO:0007165,GO:0006511,GO:0005515	43.05	47.36	46.08	38.58	33.39	47.05	67.86	40.25	7.75	8	6.3	13.82	3.58	6.72	10.89	7.45	21.05	11.82	16.5
GIDG01.1.fsa_GIDG01030749.1_c79593_g6	.	UniRef90_A0A6B0U071	.	1.69	3.14	10.98	1.05	0.99	1.23	1.42	0.77	0	1.01	0	0	0	0	0	11.27	0	4.82	2.22
GIDG01.1.fsa_GIDG01030753.1_c79594_g1	.	UniRef90_UPI0011618E7C	.	28.24	23.39	30.19	15.3	14.54	14.8	9.31	17.36	1.38	3.58	3.49	0.25	38.3	14.35	9.17	9.07	2.29	0.68	3.7
GIDG01.1.fsa_GIDG01030766.1_c79599_g1	SPT5H_HUMAN	UniRef90_V5HKE0	GO:0032044,GO:0005654,GO:0005634,GO:0003682,GO:0019899,GO:0003729,GO:0046982,GO:0003723,GO:0006370,GO:0032785,GO:1900364,GO:0000122,GO:0032786,GO:0016239,GO:0045944,GO:0050434,GO:0006357,GO:0006366,GO:0006368	19.19	17.7	10.18	42.8	41.49	45.22	40	45.77	5.21	4.37	6.22	7.52	2.12	5.38	3	7.82	14.53	12	8.6
GIDG01.1.fsa_GIDG01030808.1_c79607_g6	PMVK_BOVIN	UniRef90_A0A6B0V6H8	GO:0005829,GO:0005777,GO:0005524,GO:0004631,GO:0006695,GO:0019287,GO:0005737	17.74	18.01	16.91	18.41	14.97	23.06	11.37	18.46	2.47	3.54	0	4.69	2.42	1.18	4.93	9.03	2.08	2.13	1.21
GIDG01.1.fsa_GIDG01030846.1_c79612_g12	.	.	.	37.94	33.69	22.12	32.34	20.4	39.19	20.4	27.69	1.35	0	1.72	0	2.31	0	0	0	4.56	0	5.59
GIDG01.1.fsa_GIDG01030872.1_c79616_g3	.	.	.	6.98	10.04	12.56	11.47	6.12	6.16	4.14	7.31	0	1.54	6.22	0	1.01	0	0	1.2	0	0	0
GIDG01.1.fsa_GIDG01030902.1_c79622_g10	KATL2_XENTR	UniRef90_UPI001161C42E	GO:0005737,GO:0005874,GO:0005634,GO:0005819,GO:0000922,GO:0005524,GO:0016887,GO:0016853,GO:0008017,GO:0008568,GO:0031122,GO:0009378,GO:0006281,GO:0006310	21.06	22.51	16.09	23.36	25.6	19.03	13.66	20.46	1.8	1.51	3.46	1.18	4.21	5.4	1.55	5.38	1.16	3.65	2.47
GIDG01.1.fsa_GIDG01030920.1_c79626_g2	.	UniRef90_B7PNT2	.	0.36	1.03	1.91	6.84	7.34	0.89	1.62	7.46	0.71	0.24	0.26	1.66	2.43	0.68	0.32	0.5	0.22	0	0
GIDG01.1.fsa_GIDG01030956.1_c79635_g6	.	UniRef90_A0A6B0UZG9	.	2.12	3.92	2.58	6.08	7.03	6.32	3.5	4.82	1.22	0.85	0.5	0.6	2.58	0	0.91	0	0.93	0	0.36
GIDG01.1.fsa_GIDG01031003.1_c79645_g3	.	UniRef90_A0A6B0UNT4	.	94.31	104.94	112	116.13	114.24	104.46	79.14	117.54	21.23	18.39	25.05	12.06	19.19	39.67	6.54	13.49	30.64	18.31	18.17
GIDG01.1.fsa_GIDG01031030.1_c79648_g2	TMTC1_MOUSE	UniRef90_A0A147BMK6	GO:0005783,GO:0016021,GO:0005739,GO:0004169,GO:0000030,GO:0035269,GO:0006396,GO:0005515,GO:0042802	15.68	15.02	11.89	17.92	17.07	17.75	12.87	15.92	0.89	0.76	0.69	0.06	3.02	2.13	0.27	0.36	1.44	0.57	0.63
GIDG01.1.fsa_GIDG01031046.1_c79651_g2	.	.	.	2.65	2.23	1.23	5.16	10.41	5.35	4.1	6.81	0	0.89	0.52	0.31	0	1.33	1.41	1.45	1.59	0.24	0
GIDG01.1.fsa_GIDG01031050.1_c79651_g5	.	.	.	5.63	6.78	3.12	18.17	19.7	15.45	13.05	13.81	1.6	1.98	1.86	2.41	0	1.18	1.17	0.64	3.75	1.4	3.39
GIDG01.1.fsa_GIDG01031083.1_c79663_g1	.	.	.	2.37	2.76	0.1	5.67	5.81	3.96	4.23	3.96	0.21	0	1.03	0.61	0.22	1.53	0.62	0	1.05	0.98	0
GIDG01.1.fsa_GIDG01031090.1_c79665_g1	.	UniRef90_A0A6B0UUQ8	.	28.35	23.38	13.92	15.08	18.37	16.28	8.84	12.23	10.2	6.79	5.37	1.2	0.86	1.94	0	2.48	4.39	3.69	0.97
GIDG01.1.fsa_GIDG01031109.1_c79668_g1	ACSA_HUMAN	UniRef90_A0A090XD66	GO:0005737,GO:0005829,GO:0043231,GO:0005759,GO:0005654,GO:0003987,GO:0016208,GO:0005524,GO:0050218,GO:0019413,GO:0019427,GO:0006069,GO:0008610,GO:0019542,GO:0003824	12.99	12.42	5.92	77.44	77.81	62.4	56.36	63.49	3.27	1.46	0.66	1.37	1.48	1.24	0.44	0.22	1.85	2.13	1
GIDG01.1.fsa_GIDG01031147.1_c79677_g1	.	.	.	22.33	20.52	20.18	13.15	14.84	9.39	11.11	15.37	4.04	1.4	0.9	1.78	2.1	2.83	6.97	9.85	9.05	6.87	1.48
GIDG01.1.fsa_GIDG01031159.1_c79679_g2	.	UniRef90_B7PYG5	.	4.58	4.89	2.1	14.67	14.55	14.34	18.41	10.7	0	0.17	0.3	1.35	0.96	0.32	0.82	0.09	2.91	2.09	2.52
GIDG01.1.fsa_GIDG01031167.1_c79680_g5	NFIA_HUMAN	UniRef90_B7PGC5	GO:0030054,GO:0000790,GO:0005654,GO:0005634,GO:0003682,GO:0001228,GO:0003700,GO:0000981,GO:0000978,GO:0008134,GO:0006260,GO:0000122,GO:0045944,GO:0006355,GO:0060074,GO:0072189,GO:0019079,GO:0005622	9.03	6.4	3.8	14.97	15.72	14.57	7.52	16.22	0	0	1.99	0.69	0	0	0	0	1.94	3.61	0.77
GIDG01.1.fsa_GIDG01031177.1_c79681_g6	.	UniRef90_V5HM84	.	5.91	4.99	2.41	13.3	11.38	12.08	5.79	10.51	0	1.91	0	0.59	0	1.42	0	0.93	2.82	2.16	0.43
GIDG01.1.fsa_GIDG01031202.1_c79684_g3	PGBD4_HUMAN	UniRef90_UPI0011616D44	.	3.88	2.93	2.24	1.75	1.44	1.6	0.75	2.16	0.16	0.12	0	0	0.26	0	0.25	0.38	0	0.18	0.1
GIDG01.1.fsa_GIDG01031204.1_c79685_g1	.	UniRef90_B7PPV6	GO:0003700,GO:0006355	446.4	444.46	521.7	214.67	195.52	219.33	285.61	244.27	22.75	127.41	79.75	33.88	51.83	36.56	34.21	24.13	36.29	14.82	5.83
GIDG01.1.fsa_GIDG01031297.1_c79704_g1	ARHGH_HUMAN	UniRef90_B7PMH7	GO:0005829,GO:0005085,GO:0005089,GO:0030036,GO:0007186,GO:0043065,GO:0035023,GO:0051056	38.87	56.77	29.49	50.53	51.36	57.93	62.39	51.88	6.57	3.48	4.76	4.25	13.79	15.44	6.01	7.85	12.47	8.97	6.93
GIDG01.1.fsa_GIDG01031351.1_c79713_g2	.	.	.	5.92	6.29	1.68	18.9	19.82	21.19	11.96	11.48	0	1.13	2.42	2.41	4.14	5.14	0	0	3.01	2.98	5.26
GIDG01.1.fsa_GIDG01031372.1_c79715_g3	.	UniRef90_A0A131Y646	.	46.24	45.41	31.16	38.29	43.11	36.23	24.77	33.38	2.57	1.74	2.92	0.1	1.32	5.16	0.29	0.3	3.02	2.45	2.98
GIDG01.1.fsa_GIDG01031391.1_c79718_g1	.	.	.	13.06	7.91	5.14	6	7.37	4.47	6.16	5.73	0.49	2.05	0.4	0	0	0.38	0	0	0	0.36	0
GIDG01.1.fsa_GIDG01031403.1_c79720_g2	.	UniRef90_A0A6B0UXP1	.	19.81	19.38	24.44	23.41	9.56	19.99	8.38	13.43	1.42	0	6.18	0	2.48	3.45	3.49	2.87	0	0	1.68
GIDG01.1.fsa_GIDG01031465.1_c79732_g6	.	.	.	6.7	8.73	4.59	9.12	9.37	5.09	3.94	6.68	0.77	1.6	0	3.37	6.86	2	2.27	0	1.56	0.29	2.72
GIDG01.1.fsa_GIDG01031480.1_c79738_g3	.	UniRef90_A0A4D5RNF3	.	3.25	5.55	2.94	17.78	12.54	13.21	11.92	12.43	0.29	0.41	0	0.58	0	0.31	0	2.01	1.21	1.99	3.13
GIDG01.1.fsa_GIDG01031481.1_c79739_g2	.	.	.	9.4	10.8	9.17	8.51	9.2	7.9	4.08	6.77	0.7	0	1.57	0.36	3.09	0.13	0	0.93	1.28	0.48	0.61
GIDG01.1.fsa_GIDG01031534.1_c79748_g5	POL4_DROME	UniRef90_A0A147BAZ1	GO:0004190,GO:0004519,GO:0003676,GO:0003964,GO:0015074	7.61	1.72	0.98	0.94	1.19	0.74	1.11	0.73	0.17	0.4	0	0.55	0.39	0.22	0.13	0	0.12	0.15	0.81
GIDG01.1.fsa_GIDG01031540.1_c79749_g1	.	UniRef90_A0A6B0U689	.	83.96	115.22	91.19	91.3	103.54	85.49	67.68	92.79	30.9	22.37	21.86	23.62	48.51	38.5	13.54	18.62	12.79	15.03	14.69
GIDG01.1.fsa_GIDG01031569.1_c79759_g2	PDPK1_HUMAN	UniRef90_A0A4D5RG81	GO:0042995,GO:0005737,GO:0031410,GO:0005829,GO:0005925,GO:0005634,GO:0043204,GO:0005886,GO:0014069,GO:0004676,GO:0005524,GO:0005158,GO:0016004,GO:0043274,GO:0019901,GO:0004674,GO:0030036,GO:0032148,GO:0019722,GO:0016477,GO:1990416,GO:0071364,GO:0032869,GO:0007173,GO:0097191,GO:0038095,GO:0048041,GO:0006972,GO:0035556,GO:0010667,GO:2000352,GO:0043524,GO:0006469,GO:0034122,GO:0030512,GO:0018105,GO:…	8.53	8.76	6.28	9.02	7.87	10.8	11.27	7.62	2.11	3.21	1.1	3.78	0.2	0.78	1.1	0.55	7.54	3.72	3.41
GIDG01.1.fsa_GIDG01031581.1_c79762_g2	.	UniRef90_A0A6B0VFQ1	.	4.92	3.75	4.28	10.36	7.5	10.77	2.52	9.45	0.73	0.53	0.93	0.64	1.94	2.5	0.75	0.87	1.03	1.35	0.89
GIDG01.1.fsa_GIDG01031585.1_c79762_g2	.	UniRef90_A0A6B0UQ86	.	2.67	1.4	2.14	4.72	3.35	6.82	1.7	2.11	0.22	0	1.49	1.32	0	0	0	0	0	0.17	0
GIDG01.1.fsa_GIDG01031741.1_c79795_g2	HOIL1_DICLA	UniRef90_UPI0011618FB4	GO:0071797,GO:0046872,GO:0016740,GO:0043130,GO:0043123,GO:0097039,GO:0005515	0.78	0.23	0.05	2.32	2.55	1.69	0.28	2.4	0.15	0	0	0.11	0	0	0	0	0	0	0
GIDG01.1.fsa_GIDG01031851.1_c79819_g2	.	UniRef90_B7QHF2	.	22.63	20.77	18.9	36.44	40.78	29.42	24.62	34.3	1.38	2.25	1.77	0.63	1.09	2.67	0.8	0.49	2.69	1.25	2.25
GIDG01.1.fsa_GIDG01031895.1_c79827_g4	.	UniRef90_B7PNF6	.	8.7	12.85	6.57	11.21	15.01	13.66	7.99	9.35	3.15	0.34	6.02	3.09	2.3	1.27	0	0.74	1.72	1.27	0.86
GIDG01.1.fsa_GIDG01031914.1_c79831_g2	.	UniRef90_B7PBD5	.	45.64	35.07	40.56	16.45	20.35	20.05	9.57	20.61	0	0	0	5.75	11.25	15.19	0	11.51	9.06	5.22	14.62
GIDG01.1.fsa_GIDG01031939.1_c79837_g4	TAF6L_MOUSE	UniRef90_A0A147BPA4	GO:0005654,GO:0005634,GO:0000124,GO:0046695,GO:0030914,GO:0005669,GO:0046982,GO:0003713,GO:0006325,GO:0043966,GO:1904672,GO:0006357,GO:0006355,GO:0051123,GO:0006366,GO:0006352,GO:0006367	4.65	4.17	3.26	7	6.54	6.56	3.01	5.48	1.16	0.28	2.43	1.05	0.62	1.02	0.88	0.3	0.91	1.01	0.91
GIDG01.1.fsa_GIDG01031961.1_c79839_g1	ANM3_HUMAN	UniRef90_A0A4D5RKE3	GO:0005737,GO:0005829,GO:0005634,GO:0046872,GO:0008168,GO:0003676,GO:0016274,GO:0043022,GO:0031397,GO:0006479	7.24	9.05	9.86	8.67	7.18	9.61	5.66	8.79	0	0	0	0.62	1.39	2.35	2.09	7.94	0	1.78	5.3
GIDG01.1.fsa_GIDG01031975.1_c79841_g1	.	.	.	21.83	13.68	12.66	19.73	21.9	21.83	10.91	23.64	4.18	2.25	2.69	0	6.15	11.08	0	9.8	3.96	1.18	0.08
GIDG01.1.fsa_GIDG01031994.1_c79843_g15	PARD3_HUMAN	UniRef90_A0A4D5RFK2	GO:0005912,GO:0043296,GO:0016324,GO:0044295,GO:0005923,GO:0005938,GO:0030054,GO:0005913,GO:0005911,GO:0005737,GO:0005856,GO:0005829,GO:0012505,GO:0033269,GO:0043025,GO:0005886,GO:0032991,GO:0042802,GO:0035091,GO:0005547,GO:0032266,GO:0005546,GO:0019903,GO:0008356,GO:0007409,GO:0070830,GO:0007155,GO:0007049,GO:0030010,GO:0051660,GO:0090162,GO:0007163,GO:0045197,GO:0000226,GO:0022011,GO:0010801,GO:…	1.44	0.56	2	0.83	1.41	1.54	1.83	0.73	0	0	1.69	0	0	1.04	0	0.82	1.22	1.9	0.53
GIDG01.1.fsa_GIDG01032014.1_c79848_g7	RAC1_BOVIN	UniRef90_B7Q5P0	GO:0005938,GO:0042995,GO:0005737,GO:0005829,GO:0043197,GO:0030027,GO:0042470,GO:0016020,GO:0005886,GO:0005525,GO:0003924,GO:0019901,GO:0051022,GO:0030036,GO:0007015,GO:0048870,GO:0030031,GO:0043652,GO:0007163,GO:0008045,GO:0001764,GO:0001934,GO:0016601,GO:0032956,GO:0030334,GO:0008360,GO:1902622,GO:0007266,GO:0071526	52.93	50.68	24.24	86.27	100.58	79.73	64.92	90.79	7.1	10.19	5.83	14	5.75	2.81	1.16	1.52	13.82	11.18	9.98
GIDG01.1.fsa_GIDG01032016.1_c79848_g7	PI42A_CHICK	UniRef90_A0A1E1X9R5	GO:0005737,GO:0005634,GO:0005886,GO:0016309,GO:0005524,GO:0016307,GO:0046488	24.55	35.71	17.07	72.11	69.25	81.4	71.7	74.62	3.59	3.79	3.2	1.6	4.81	6	1.2	1.69	4.38	3.93	4.14
GIDG01.1.fsa_GIDG01032017.1_c79848_g7	RAC1_BOVIN	UniRef90_A0A6B0UTH9	GO:0005938,GO:0042995,GO:0005737,GO:0005829,GO:0043197,GO:0030027,GO:0042470,GO:0016020,GO:0005886,GO:0005525,GO:0003924,GO:0019901,GO:0051022,GO:0030036,GO:0007015,GO:0048870,GO:0030031,GO:0043652,GO:0007163,GO:0008045,GO:0001764,GO:0001934,GO:0016601,GO:0032956,GO:0030334,GO:0008360,GO:1902622,GO:0007266,GO:0071526	1.68	1.96	3.02	1.39	0.48	2.24	1.31	1.11	0	0	3.27	1.2	0	0	0	0.08	0.63	0	0.36
GIDG01.1.fsa_GIDG01032063.1_c79858_g9	CBPD_DROME	UniRef90_V5H289	GO:0005615,GO:0016021,GO:0043231,GO:0005634,GO:0048471,GO:0005886,GO:0005802,GO:0004181,GO:0051721,GO:0044877,GO:0004185,GO:0008270,GO:0071352,GO:0006518,GO:0016485,GO:0006508,GO:0012505,GO:0005576,GO:0004180,GO:0042302,GO:0007476,GO:0007616,GO:0001933,GO:0030838,GO:0016788	11.18	11.05	8.89	27	26.39	26.96	20.48	24.44	3.1	1.79	2.2	3.99	2.75	4.48	2.67	1.5	5.27	5.22	5.53
GIDG01.1.fsa_GIDG01032078.1_c79863_g1	ZASP_DROME	UniRef90_V5I225	GO:0015629,GO:0045177,GO:0045178,GO:0016323,GO:0031252,GO:0005913,GO:0031941,GO:0005925,GO:0005927,GO:0001725,GO:0030018,GO:0005915,GO:0003779,GO:0042805,GO:0046872,GO:0051371,GO:0030036,GO:0061061,GO:0030239,GO:0001952,GO:0005515	16.29	10.11	10.91	5.74	7.16	5.23	13.4	6.4	1.83	2.33	2.43	0.31	4.8	0.56	1.05	1.1	4.61	4.44	0
GIDG01.1.fsa_GIDG01032090.1_c79864_g7	.	.	.	1.67	2.89	1.88	1.49	2.08	2.74	1.95	1.93	0.26	0	0	0	1.13	1.12	1.06	0	0.13	0	0
GIDG01.1.fsa_GIDG01032119.1_c79871_g1	.	.	.	28.41	35.48	24.8	35.84	40.04	33.48	24.55	46.3	1.42	0.65	3.16	0.32	6.7	9.78	2.67	6.2	1.29	1.21	1.8
GIDG01.1.fsa_GIDG01032201.1_c79888_g1	WDR47_MOUSE	UniRef90_A0A4D5RK62	GO:0005737,GO:0005874,GO:0007275,GO:0005515	16.51	15.99	17.79	14.25	11.96	12.3	8.98	12.39	3.97	3.37	2.65	5.66	1.71	2.06	1.5	1.7	5.29	4.52	3.86
GIDG01.1.fsa_GIDG01032207.1_c79890_g2	.	.	.	190.49	155.1	215.04	85.7	97.84	82.64	69.8	91.02	22.5	13.9	23.49	4.68	124.31	83.79	40.67	48.59	15.89	18.51	25.2
GIDG01.1.fsa_GIDG01032226.1_c79895_g1	GABT_MOUSE	UniRef90_B7PUE8	GO:0032144,GO:0005759,GO:0005739,GO:0043005,GO:0047298,GO:0003867,GO:0034386,GO:0051536,GO:0046872,GO:0042803,GO:0030170,GO:0032145,GO:0007568,GO:0048148,GO:0021549,GO:0007620,GO:0035640,GO:0009449,GO:0009450,GO:0007626,GO:0045776,GO:0033602,GO:0014053,GO:0090331,GO:1904450,GO:0045964,GO:0031652,GO:0097151,GO:0032024,GO:1902722,GO:0070474,GO:0042220,GO:0042493,GO:0045471,GO:0001666,GO:0010039,GO:…	44.55	49.53	37.59	42.14	45.97	26.33	33.9	59.92	11.38	7.93	11.74	4.87	5.54	2.69	2.37	7.86	4.98	3.18	2.89
GIDG01.1.fsa_GIDG01032254.1_c79903_g1	ABCA5_RAT	UniRef90_A0A131YI76	GO:0005794,GO:0000139,GO:0016021,GO:0043231,GO:0005770,GO:0031902,GO:0005765,GO:0005524,GO:0016887,GO:0042626,GO:0005319,GO:0030301,GO:0006869,GO:0015918	11.36	10.71	12.55	23.16	21.2	19.14	9.37	20.94	0.67	0.76	1.41	1.36	3.94	3.62	6.17	13.11	3.5	3.57	4.64
GIDG01.1.fsa_GIDG01032255.1_c79903_g1	ABCAH_RAT	UniRef90_A0A147BQT9	GO:0005789,GO:0016021,GO:0043231,GO:0005524,GO:0016887,GO:0042626,GO:0005319,GO:0006869,GO:0006638	2.44	3.29	0.91	23.81	23.56	23.01	7.93	17.5	0	0	0	0	0	0	0.29	0	0	0	0
GIDG01.1.fsa_GIDG01032290.1_c79911_g3	.	.	.	6.54	7.33	2.23	6.68	8.14	9.27	3.65	7.76	1.1	0.59	1.21	0.36	1.16	0.77	0	0	0.75	2.99	0.87
GIDG01.1.fsa_GIDG01032334.1_c79917_g1	CD2B2_MOUSE	UniRef90_A0A6B0V8R7	GO:0005829,GO:0001650,GO:0016607,GO:0005654,GO:0005634,GO:0005682,GO:0043021,GO:0006397,GO:0010923,GO:0008380,GO:0005515	48.08	56.69	37.56	45.92	45.33	45.46	27.5	59.17	15.07	21.29	15.07	15.69	6.91	9.74	4.65	13.36	8.99	8.21	9.61
GIDG01.1.fsa_GIDG01032374.1_c79927_g1	ZC21A_DANRE	UniRef90_A0A147BC18	GO:0046872,GO:0003676	8.12	8.1	4.96	10.44	11.41	9.95	3.42	9.46	2.84	3.25	2.58	3.16	1.31	1.3	0.74	0.38	1.25	1.1	1.88
GIDG01.1.fsa_GIDG01032404.1_c79932_g2	.	UniRef90_A0A293LLA5	.	4.06	4.52	4.71	21.76	17.56	24.12	12.87	17.71	1.48	0	0	0	0	1.03	1.45	0	1.51	1.12	0.59
GIDG01.1.fsa_GIDG01032407.1_c79933_g1	.	UniRef90_B7P4U8	.	9.2	14.03	35.48	10.93	11.81	15.35	2.81	16.29	2.23	0.2	0.46	0.69	0.74	0	0.21	0	2.96	0.31	0
GIDG01.1.fsa_GIDG01032411.1_c79935_g1	PTP69_DROME	UniRef90_UPI0011616D7D	GO:0030424,GO:0016021,GO:0005886,GO:0004725,GO:0005001,GO:0007411,GO:0007155,GO:0007415,GO:0048813,GO:0097155,GO:0008045,GO:0035335,GO:0006470,GO:0016201,GO:0005515	6.9	8.69	2.4	10.34	12.3	11.86	12.15	7.98	0.52	0.32	0.32	0.8	1.15	1.1	0.14	0.76	1.23	0.54	1.07
GIDG01.1.fsa_GIDG01032449.1_c79943_g2	.	.	.	3.09	2.49	2.2	3.36	3.03	2.93	7.41	4.04	1.64	0	0.94	1.18	2.27	1.07	0	0	0.66	0.92	0
GIDG01.1.fsa_GIDG01032458.1_c79944_g5	.	UniRef90_A0A6B0V2Y9	.	4.28	5.85	1.38	28.45	29.38	38.43	25.7	29.78	0	3.19	3.05	3.1	0	0	0	0	0.92	2.88	2.07
GIDG01.1.fsa_GIDG01032459.1_c79944_g5	.	UniRef90_A0A6B0V2Y9	.	3.74	0.79	1.75	28.42	22.77	39.47	47.66	19.92	0	0	0	0	4.84	0	0	16.35	2.36	0.61	0
GIDG01.1.fsa_GIDG01032487.1_c79947_g4	OTUD3_HUMAN	UniRef90_B7PDT5	GO:0005737,GO:0005829,GO:0004843,GO:0036459,GO:0051898,GO:0016579,GO:0035871,GO:1990167,GO:0071108,GO:0044313,GO:0050821	4.44	0.54	0	10.63	10.41	6.05	13.56	8.14	0	0	0	0	0	0	0	14.62	2.54	1.12	0
GIDG01.1.fsa_GIDG01032495.1_c79949_g2	.	UniRef90_A0A6B0U891	.	128.14	123.17	135.17	150.43	162.14	129.74	85.01	148.65	14.05	12.42	19.82	4.43	180.32	135.12	52.73	65.8	32.9	28.76	40.15
GIDG01.1.fsa_GIDG01032499.1_c79949_g4	.	UniRef90_B7QFE9	.	96.53	123.76	65.27	291.63	312.46	287	185.58	282.36	3.27	2.3	6.11	0.8	13.41	9.26	3.06	3.75	9.32	7.81	9.4
GIDG01.1.fsa_GIDG01032518.1_c79951_g7	EMAL1_HUMAN	UniRef90_A0A4D5S415	GO:0005829,GO:0005874,GO:0005875,GO:1990023,GO:0097431,GO:0048471,GO:0005509,GO:0008017,GO:0015631,GO:0007420,GO:0002244,GO:0000226,GO:0007052,GO:0007405,GO:0005515	1.32	1.8	1.21	2.23	2.66	1.35	2.55	1.5	0.29	1.3	1.11	1.17	0	0.68	0	0.32	1.77	0.69	0
GIDG01.1.fsa_GIDG01032529.1_c79954_g1	.	UniRef90_B7QNW1	.	65.67	72.64	82.43	47.25	54.12	45.3	37.79	56.38	9.39	10.49	10.1	11.02	16.3	11.26	9.41	10.16	5.47	7.14	10.84
GIDG01.1.fsa_GIDG01032559.1_c79961_g3	.	.	.	8.24	8.5	12.34	5.14	6.42	4.27	3.53	3.7	2.18	0.88	0.59	3.98	0.5	2.41	3.92	0.78	1.06	1.21	0
GIDG01.1.fsa_GIDG01032620.1_c79971_g6	.	UniRef90_A0A4D5RD13	.	10.02	10.88	11.18	18.05	17.65	9.78	6.1	25.02	3.33	2.23	0	7.81	0	2.19	1.3	0.89	8.06	5.89	3.08
GIDG01.1.fsa_GIDG01032647.1_c79975_g2	.	UniRef90_A0A6B0URA8	.	17.59	15.37	8.77	16.32	18.42	14.23	13.53	14.58	3.73	0.85	3.73	1.76	0.48	0.95	0.9	0	0.61	0.11	0.7
GIDG01.1.fsa_GIDG01032666.1_c79979_g1	LIN28_DROME	UniRef90_B7QH57	GO:0005829,GO:0003729,GO:0008270,GO:2000632,GO:0048477,GO:0046628,GO:2000648,GO:0098724,GO:0003676	15.6	17.44	9.18	19.05	20.27	17.84	9.43	14.15	1.03	0.62	1.07	0.27	1.01	0.45	0.99	0.48	1.26	1.48	1.04
GIDG01.1.fsa_GIDG01032833.1_c80018_g1	.	UniRef90_V5HEX8	.	15.7	19.39	14.13	22.11	23.85	19.51	12.34	18.53	0.93	0	0	0.54	0	0	0	0	0.2	0.61	0.64
GIDG01.1.fsa_GIDG01032836.1_c80018_g2	TYSY_HUMAN	UniRef90_B7P7E2	GO:0005737,GO:0005829,GO:0005743,GO:0005759,GO:0005739,GO:0005730,GO:0005634,GO:0048037,GO:0005542,GO:0000166,GO:0042803,GO:1990825,GO:0004799,GO:0000900,GO:0007568,GO:0051216,GO:0007623,GO:0048589,GO:0071897,GO:0006231,GO:0006235,GO:0046078,GO:0019088,GO:0060574,GO:0097421,GO:0017148,GO:0015949,GO:0000083,GO:0034097,GO:0045471,GO:0051593,GO:0051384,GO:0046683,GO:0032570,GO:0033189,GO:0035999,GO:…	33.47	42.46	27.94	57.27	53.36	64.24	22.21	58.82	8.2	8.07	12.26	4.84	7.59	11.66	1.23	4.25	3.53	6.3	2.74
GIDG01.1.fsa_GIDG01032860.1_c80022_g6	.	.	.	15.7	14.09	12.04	9.65	8.55	8.77	6.31	7.37	1.56	0.54	1.28	0.38	4.92	7.35	0.58	0	0.76	0.31	2.34
GIDG01.1.fsa_GIDG01032868.1_c80025_g1	OSBL1_HUMAN	UniRef90_A0A6B0VE71	GO:0005829,GO:0070062,GO:0043231,GO:0005770,GO:0016020,GO:0015485,GO:0008289,GO:0005543,GO:0032934,GO:0019886,GO:0006699,GO:0008203,GO:0006869,GO:0016192	16.49	21.09	7.39	52.68	57.56	35.22	50.32	57.74	2.65	0	0.41	0	0.19	1.01	1.12	0.58	2.32	1	0.22
GIDG01.1.fsa_GIDG01032872.1_c80026_g1	.	UniRef90_A0A6B0UK31	.	33.75	38.24	29.75	24.59	23.97	21.16	17.61	23.7	5.15	2.39	5.58	0.38	20.39	18.85	6.29	9.99	3.54	1.56	5.15
GIDG01.1.fsa_GIDG01032887.1_c80029_g4	.	.	.	20.05	7.07	16.47	4.86	3.84	6.86	5.95	5.85	0	0	0	0.66	3.59	0.49	0	0	0	0.51	0
GIDG01.1.fsa_GIDG01033019.1_c80054_g2	.	.	.	1.66	1.34	0.45	2.2	2.57	1.56	0.93	1.3	0.15	0	0.31	0.13	0	0	0	0.76	0	0.66	0.86
GIDG01.1.fsa_GIDG01033030.1_c80056_g3	.	.	.	26.73	41.63	18.24	36.97	43.2	40.8	52.66	31.59	1.91	2.59	4.11	0.62	3.99	0	0.94	5.74	4.47	1.45	1.51
GIDG01.1.fsa_GIDG01033073.1_c80061_g6	.	.	.	2.08	2.14	2.88	2.52	2.38	1.42	2.33	2.02	0	0	0	0.2	0	0.57	0	0	0	0	0.64
GIDG01.1.fsa_GIDG01033075.1_c80061_g8	.	UniRef90_V5HU80	GO:0016780,GO:0008654,GO:0016020	1.91	2.12	1.49	2.33	2.06	1.59	1.56	2.74	1.24	0	0.74	0	0	0.11	0	0	0.33	0.61	0.16
GIDG01.1.fsa_GIDG01033103.1_c80072_g1	.	UniRef90_B7PGQ7	.	18.14	43.91	9.99	57.42	13.09	35.76	55.08	34.56	1.84	4.19	1.99	6.57	8.99	1.27	1.79	0.93	19.36	0	0
GIDG01.1.fsa_GIDG01033130.1_c80076_g3	.	UniRef90_B7P0S4	.	10.21	14.26	9.77	20.18	20.97	17.9	18.08	20.22	4.39	0.38	0	3.41	0.74	1.81	0.78	1.94	2.46	1.47	2.38
GIDG01.1.fsa_GIDG01033134.1_c80078_g1	.	UniRef90_A0A6B0U4L3	.	8.59	7.38	6.92	5.43	7.42	5.54	6.82	6.76	0.94	0.54	0.39	0.76	6.72	7.24	1.03	1.35	1.22	1.09	0.59
GIDG01.1.fsa_GIDG01033163.1_c80084_g1	.	UniRef90_UPI001161A0A7	.	34.05	40.24	17.2	21.34	19.76	18.91	8.2	22.53	10.83	16.1	8.24	3.89	4.84	8.54	1.23	7.18	3.65	4.04	0.63
GIDG01.1.fsa_GIDG01033169.1_c80084_g7	DGK1_ARATH	UniRef90_B7P5R7	GO:0005737,GO:0005856,GO:0005829,GO:0005768,GO:0098978,GO:0016363,GO:0016607,GO:0005634,GO:0005886,GO:0098794,GO:0098793,GO:0012506,GO:0033613,GO:0005524,GO:0004143,GO:0019900,GO:0046872,GO:0003951,GO:0043274,GO:0030297,GO:0019933,GO:0046339,GO:0007186,GO:0046486,GO:0035556,GO:0046834,GO:0010629,GO:0010801,GO:0018105,GO:0006654,GO:0010628,GO:0050731,GO:0070528,GO:0007205,GO:0090181,GO:2000064,GO:…	2.01	1.56	0.93	4.84	5.9	4.51	5.91	4.33	0.21	0.36	0.74	1.15	0.98	0.15	0	1.42	0.81	0.83	0.12
GIDG01.1.fsa_GIDG01033257.1_c80098_g1	.	.	.	6.77	2.53	11.62	0.67	0.46	0.57	6.13	2.46	0	0	0	0	0	0	0	0	0	0	0
GIDG01.1.fsa_GIDG01033338.1_c80116_g1	PDIA5_RAT	UniRef90_V5GM30	GO:0005788,GO:0015037,GO:0003756,GO:0045454	22.74	23.71	18.45	13.71	14.66	11.41	5.45	12.7	8.59	10.52	7.9	7.2	1.73	2.63	0.68	0.95	4.88	3.26	3.1
GIDG01.1.fsa_GIDG01033354.1_c80122_g5	.	UniRef90_B7PJX4	.	12.06	14.64	15.48	7.42	8.76	7.42	7.1	9.25	4.2	1.3	0	1.38	5.77	2.96	2.58	0.54	1.33	0.89	2.87
GIDG01.1.fsa_GIDG01033376.1_c80127_g9	ROGDI_DROME	UniRef90_A0A4D5RLZ7	GO:0005635,GO:0005634,GO:0043291,GO:0048149,GO:0032502,GO:0007035	35.99	42.82	20.07	68.75	72.28	60.49	14.5	66.42	5.88	8.25	2.66	18.89	2.26	4.49	3.98	0	10.03	3.96	6.63
GIDG01.1.fsa_GIDG01033397.1_c80130_g1	CPNE8_HUMAN	UniRef90_A0A023GLD8	GO:0070062,GO:0005886,GO:0005544,GO:0071277	22.16	70.37	18.36	77.95	143.01	136.61	135.54	110.8	0	0	0	1.22	1.54	0	0	6.23	7.39	1.72	1.9
GIDG01.1.fsa_GIDG01033403.1_c80130_g1	CPNE8_MOUSE	UniRef90_L7MGI1	GO:0005886,GO:0005544,GO:0071277	66.7	72.96	76.1	137.33	127.93	114.89	91.42	110.18	9.58	8.76	10.96	10.58	40.01	42.88	28.95	35.16	51.62	48.53	44.93
GIDG01.1.fsa_GIDG01033415.1_c80134_g1	PHOP1_DANRE	UniRef90_A0A4D5RNT3	GO:0046872,GO:0016791,GO:0030500	9.07	18.15	6.84	8.37	9.98	4.95	6.34	5.37	0	0	0	0	0	0	0	0	0.35	0	1.23
GIDG01.1.fsa_GIDG01033634.1_c80181_g3	.	UniRef90_A0A147BMQ5	.	5.03	4.27	4.3	4.56	5.23	3.65	1.99	3.62	1.05	0	1.51	0	1.19	0.88	0.52	0.61	0.85	0.47	1.92
GIDG01.1.fsa_GIDG01033665.1_c80184_g3	.	.	.	0.4	0.76	0.3	29.75	25.9	0.71	0.18	49.52	0.56	0.79	0.47	0.83	0	0	4.6	0	0	0	0.33
GIDG01.1.fsa_GIDG01033675.1_c80185_g8	CAB32_DROME	UniRef90_A0A0K8R6A5	GO:0005829,GO:0030425,GO:0043005,GO:0005634,GO:0045202,GO:0061175,GO:0097467,GO:0005509,GO:1903035,GO:1900271,GO:0099509	338.77	342.87	247.04	247.49	256.96	209.91	178.04	258.61	18.91	14.44	27.21	8.97	84.44	60.82	27.72	29.85	13.33	14.64	16.68
GIDG01.1.fsa_GIDG01033684.1_c80186_g2	.	UniRef90_A0A4D5RFG8	.	5.62	2.73	5.6	8.55	12.43	7.96	4.3	8.18	1.07	0	2.63	0	0	0	0	2.44	0.55	0	0
GIDG01.1.fsa_GIDG01033721.1_c80194_g3	.	UniRef90_A0A6B0UJ25	.	4.48	4.84	3.05	6.37	5.8	3.25	3.91	4.75	1.26	0.12	0.3	0.08	2.52	1.57	1.98	0.38	1.35	1.09	2.05
GIDG01.1.fsa_GIDG01033741.1_c80196_g1	ELAV_DROME	UniRef90_UPI00077F93D8	GO:0015030,GO:0005634,GO:1990904,GO:0003729,GO:0008266,GO:0003723,GO:0000900,GO:0007417,GO:0009792,GO:0007281,GO:0031441,GO:0007319,GO:0007399	84.15	83.31	35.02	257.13	379.81	346.06	170.39	168.81	5.39	2.62	5.87	17.75	9.37	10	2.43	7.04	14.27	10.36	4.77
GIDG01.1.fsa_GIDG01033742.1_c80196_g1	.	.	.	44.86	51.48	44.44	166.07	213.38	181.13	101.32	85.99	5.15	3.99	11.91	50.2	38.85	17.12	27.69	25.54	18.03	12.69	6.21
GIDG01.1.fsa_GIDG01033766.1_c80201_g7	.	UniRef90_A0A6B0UDW3	.	2.35	3.22	2.59	2.07	1.12	1.53	0.89	1.41	0.24	0	1	1.82	0	0.61	0.77	0.18	0.58	0	1.04
GIDG01.1.fsa_GIDG01033816.1_c80209_g2	.	UniRef90_B7PTI9	.	20.31	18.81	18.02	17.95	15.89	13.93	11.28	17.76	3.05	0.78	0.46	0.82	1.47	4.27	0.83	4.66	0.84	1.88	2.29
GIDG01.1.fsa_GIDG01033891.1_c80227_g1	.	UniRef90_B7PYA8	.	9.05	9.09	11.7	5.43	6.96	6.34	6.7	3.29	0	0	0	0.96	1.69	0	0	0	1.82	0	0
GIDG01.1.fsa_GIDG01033902.1_c80229_g1	SC6A5_HUMAN	UniRef90_B7QKT1	GO:0098690,GO:0016021,GO:0099056,GO:0005886,GO:0015375,GO:0046872,GO:0007268,GO:1903804,GO:0060012	3.66	4.35	1.95	30.25	36.79	33.01	29.93	21.44	0	0	0	0	0	0.44	0.42	0	0	0.14	0
GIDG01.1.fsa_GIDG01033908.1_c80229_g7	.	.	.	15.09	29.63	6.06	25.76	35.14	41.44	45.24	28.42	0.74	0	0	0	0.78	3.49	0.55	0	0	0	0
GIDG01.1.fsa_GIDG01033964.1_c80241_g4	.	UniRef90_B7PG01	GO:0005515	13.36	11.78	11.65	13.35	11.43	11.07	5.18	16.4	1.07	1.16	1.83	0.66	3.94	2.54	1.95	5.9	2.36	2.28	2.56
GIDG01.1.fsa_GIDG01033976.1_c80246_g1	ICMT_XENLA	UniRef90_A0A1Z5KU97	GO:0005789,GO:0016021,GO:0004671,GO:0006481	11.66	10.39	9.21	10.32	8.6	11.29	14.7	9.03	3.13	1.93	3.79	8.93	1.26	0.24	1.44	0	7.61	7.51	0.34
GIDG01.1.fsa_GIDG01034014.1_c80252_g2	.	.	.	0.64	0.58	0.46	2.63	2.25	2.53	1.55	1.69	0.38	1.08	0	0.77	0	0	0	0	0.77	0.66	1.4
GIDG01.1.fsa_GIDG01034102.1_c80271_g3	.	UniRef90_A0A4D5RZZ7	.	4.75	4.18	1.83	8.79	9.32	8.08	9.31	7.41	1.69	2.39	0.78	2.03	1.12	1.56	1.72	0	1.89	3.14	1.51
GIDG01.1.fsa_GIDG01034286.1_c80315_g2	MED1_AEDAE	UniRef90_B7PD89	GO:0016592,GO:0003712,GO:0006357	4.91	3.58	2.03	13	10.86	11.93	9	9.65	0.69	0.4	1.27	0.25	0.17	1.98	0.42	0.62	2.86	1.11	0.41
GIDG01.1.fsa_GIDG01034322.1_c80321_g1	.	UniRef90_A0A1Z5LEI5	.	8.24	2.45	2	14.06	13.58	12.9	10.64	9.54	1.46	0	0.22	0.51	1.4	1.12	1.4	0.61	3.62	4.75	2.81
GIDG01.1.fsa_GIDG01034329.1_c80323_g4	.	.	.	118.68	131.17	59.7	134.37	129.58	120.07	86.22	126.85	11.62	11.28	16.96	16.91	48.86	53.38	12.77	14.21	14.67	11.58	15.01
GIDG01.1.fsa_GIDG01034397.1_c80331_g4	.	UniRef90_A0A147BHD2	.	0.74	3.74	0.41	14.29	7.88	12.8	8.49	9.68	0	0	0	0	0	0	0	0	0	0	0
GIDG01.1.fsa_GIDG01034500.1_c80355_g1	.	UniRef90_B7P2N2	.	6.11	4.74	7.54	7.2	7.89	7.98	7.4	5.52	0	0	0.36	0	0	1.41	0.96	0	0	0.36	1.31
GIDG01.1.fsa_GIDG01034503.1_c80356_g2	T2FA_DROME	UniRef90_A0A131Z8R2	GO:0005634,GO:0005674,GO:0003677,GO:0001096,GO:0016740,GO:0045944,GO:0032968,GO:0006368,GO:0006367	54.51	67.2	41.42	66.08	71.7	66.86	104.47	78.55	9.45	10.63	12.5	18.27	12.47	12.29	15.42	18.03	38.15	33.31	38.76
GIDG01.1.fsa_GIDG01034508.1_c80357_g1	MTND_BRAFL	UniRef90_V5IJ14	GO:0005737,GO:0005634,GO:0010309,GO:0005506,GO:0019509,GO:0006555,GO:0055114,GO:0006355	4.79	3.69	8.73	5.57	7.85	4.66	3.46	7.02	0.65	1.48	2.11	0.58	1.77	0.41	0.19	3.61	0.3	0.57	0.16
GIDG01.1.fsa_GIDG01034599.1_c80378_g3	.	UniRef90_B7Q9K3	.	24.24	40.51	15.14	45	51.75	41.41	24.9	31.88	3.85	1.68	4.05	3.7	0	0	0	0	0	1	0
GIDG01.1.fsa_GIDG01034607.1_c80379_g1	S41A2_XENLA	UniRef90_A0A4D5RP23	GO:0016021,GO:0005886,GO:0008324,GO:0006812	0.48	0.49	1.83	1.15	1.09	0.7	1.3	0.89	0	0.77	0.53	0	0	0.33	0.78	0	0.22	0.92	0
GIDG01.1.fsa_GIDG01034630.1_c80383_g4	.	.	.	5.45	3.2	4.95	3.89	5.58	5.46	2.74	3.05	0.95	0.54	0	0.47	1.6	1.02	2.75	5.07	0.27	2.32	3.89
GIDG01.1.fsa_GIDG01034649.1_c80386_g6	.	UniRef90_A0A6B0UL16	.	29.48	29.18	25.21	40.76	44.87	40.47	26.92	38.36	4.26	1.79	2.1	1.55	1.84	1.83	1.42	2.66	2.4	4.37	2.42
GIDG01.1.fsa_GIDG01034666.1_c80389_g6	RB6I2_RAT	UniRef90_UPI0011618F4F	GO:0030054,GO:0005856,GO:0098982,GO:0098978,GO:0030426,GO:0048786,GO:0098831,GO:0042734,GO:0098882,GO:0016082,GO:0005737,GO:0005829,GO:0000139,GO:0016020,GO:0005815,GO:0014069,GO:0045202,GO:0008021,GO:0030165,GO:0017137,GO:0015031,GO:0042147	7.5	8.14	5	9.3	10.69	6.88	7.73	9.42	0.14	0.61	0.73	1.12	0	0	0	0.04	1.44	0	0.19
GIDG01.1.fsa_GIDG01034696.1_c80394_g1	.	.	.	3.48	3.79	6.39	4.9	4.89	3.56	2.74	7.29	1.77	0.33	0.78	0.69	2.16	2.38	0	0	1.45	0.7	1.91
GIDG01.1.fsa_GIDG01034721.1_c80400_g9	.	.	.	18.38	13.59	3.72	9.09	11.71	11.56	5.05	5.56	7.01	0	0	0	1.61	1.4	0	4.25	5.68	6.44	0
GIDG01.1.fsa_GIDG01034766.1_c80407_g8	.	UniRef90_A0A131XER8	.	17.48	21.84	13.75	37.08	37.81	44.47	27.21	31.07	0.69	5.99	0	5.84	8.57	3.4	3.05	0	6.09	3.72	1.29
GIDG01.1.fsa_GIDG01034776.1_c80410_g2	NKD_AEDAE	UniRef90_B7PWQ5	GO:0005737,GO:0005634,GO:0005886,GO:0005509,GO:0008270,GO:0030178,GO:0014018,GO:0016055	13.04	14.53	10.81	16.25	18.66	17.76	15.07	14.58	0.68	0.6	1.18	1.44	0.16	0.45	1.99	0.72	2.26	2.02	1.47
GIDG01.1.fsa_GIDG01034803.1_c80413_g2	.	.	.	6.57	5.26	3.09	15.92	13.7	12.55	10.15	10.13	1.14	1.15	1.08	0.32	2.92	0.85	0.49	0	1.32	1.34	0.96
GIDG01.1.fsa_GIDG01034852.1_c80422_g4	CP341_MOUSE	UniRef90_A0A4D5RPY4	GO:0005789,GO:0043231,GO:0070330,GO:0032451,GO:0101020,GO:0020037,GO:0005506,GO:0016491,GO:0008401,GO:0008395,GO:0050649,GO:0070989,GO:0010468,GO:0009617,GO:0008202,GO:0016705,GO:0055114	10.55	13.94	10.44	41.64	39.39	32.12	21.64	27.38	8.03	6.96	5.75	6.57	0.44	1.43	1.65	1.12	2.74	2.1	1.23
GIDG01.1.fsa_GIDG01034861.1_c80423_g3	.	UniRef90_UPI0011615C81	.	8.8	29.04	11.42	34.16	32.59	53.89	119.07	26.6	0	0	0	0	0	0	0	0	2.49	0	0
GIDG01.1.fsa_GIDG01034893.1_c80428_g5	.	.	.	38.79	56.27	48.29	42.29	32.6	43.32	18.09	35.39	2.46	3.06	5.69	0.69	15.85	19.64	3.78	7.46	4.11	4	5.2
GIDG01.1.fsa_GIDG01034928.1_c80437_g3	IQIP1_HUMAN	UniRef90_A0A4D5S235	GO:0043194,GO:0005737,GO:0051494	94.91	102.14	46.92	82.86	52.83	67.54	67.64	77.21	1.19	2.25	1.12	1.17	0	0.54	2.21	0.27	1.29	1.3	1.18
GIDG01.1.fsa_GIDG01034932.1_c80437_g3	IQIP1_HUMAN	UniRef90_A0A4D5S235	GO:0043194,GO:0005737,GO:0051494	84.72	98.95	125.14	83.25	122.99	117.08	110.06	95.04	5.21	0	2.97	1.74	3.14	1.65	2.49	3.19	0	3.96	3.45
GIDG01.1.fsa_GIDG01034984.1_c80447_g8	.	UniRef90_A0A6B0UC04	.	2.16	2.21	2.57	3	3.76	2.2	2.96	1.94	7.25	3.3	1.93	2.85	0.2	0	0	0	0	0.62	0.81
GIDG01.1.fsa_GIDG01034991.1_c80448_g6	.	.	.	16.41	12.3	6.56	13.33	20.76	12.82	10.05	8	0	0	0	0	1.88	2.77	1.28	0	0	0	0
GIDG01.1.fsa_GIDG01035037.1_c80457_g3	.	.	.	8.15	4.71	7.9	2.61	3.7	2.33	0.99	4.17	0	0	0	0	0	0	0	0	0	0	0
GIDG01.1.fsa_GIDG01035140.1_c80480_g2	.	.	.	1.27	3.89	2.34	6.01	6.87	6.12	2.59	6.62	0	0	0	0	0	0.79	0	0	0	0.28	0.89
GIDG01.1.fsa_GIDG01035153.1_c80482_g3	.	.	.	25	26.06	14.14	40.95	38.29	26.46	22.36	29.78	1.66	0.36	0.73	0	1.84	0.47	0	0.34	0.35	1	1.25
GIDG01.1.fsa_GIDG01035155.1_c80482_g4	LFG1_BOVIN	UniRef90_A0A0K8RQG5	GO:0005783,GO:0005794,GO:0016021,GO:0044325,GO:0032469,GO:1902236	88.13	104.72	57.17	65.4	62.9	63.3	100.41	69.27	29.38	19.42	18.96	11.27	22.16	29.01	14.44	16.5	20.63	19.87	20.82
GIDG01.1.fsa_GIDG01035174.1_c80486_g1	AAKG2_MOUSE	UniRef90_UPI00116174A6	GO:0005829,GO:0005654,GO:0031588,GO:0043531,GO:0016208,GO:0004679,GO:0005524,GO:0004862,GO:0008603,GO:0008607,GO:0030295,GO:0019901,GO:0006633,GO:0005977,GO:0035556,GO:0006469,GO:0010800,GO:0045860,GO:0050790,GO:0019217,GO:0006110	6.69	36.25	10.01	32.66	27.94	20.9	49.75	33.5	0.15	1.26	0	2.2	1.58	0.38	0	0.27	1.06	0.62	0
GIDG01.1.fsa_GIDG01035181.1_c80488_g4	SGF29_HUMAN	UniRef90_A0A1E1XD13	GO:0005671,GO:0000124,GO:0070461,GO:0019899,GO:0035064,GO:0047485,GO:0001135,GO:0071169,GO:0016573,GO:0043966	9.77	8.33	4.8	21.37	23.43	23.03	22.85	21.08	4.64	1.04	0.41	9.54	2.79	0.99	1.66	0.33	12.61	15.77	14.83
GIDG01.1.fsa_GIDG01035212.1_c80494_g4	TSN17_RAT	UniRef90_UPI0011615DFA	GO:0005887,GO:0072659,GO:0051604,GO:0016021	10.61	10.71	3.91	25.89	28.87	27	17.85	23.79	0.25	1.77	0	2.74	0	0	0	1.03	1.7	3.95	2.84
GIDG01.1.fsa_GIDG01035225.1_c80497_g2	CLASR_HUMAN	UniRef90_A0A4D5RRV8	GO:0005654,GO:0005634,GO:0006397,GO:0008380	31.41	31.07	19.85	40.12	41.13	43.75	31.8	36.03	7	5.59	7.53	8.25	7.93	7.39	3.22	4.27	12.34	10.53	8.99
GIDG01.1.fsa_GIDG01035314.1_c80516_g1	.	UniRef90_A0A4D5RW77	GO:0003676	5.5	5.49	0.99	9.48	10.18	10.78	4.14	9.71	0	0	0	3.02	0	0	0	0	2.04	0.87	0
GIDG01.1.fsa_GIDG01035315.1_c80516_g1	.	UniRef90_A0A6B0VCM0	GO:0003676	2.54	2.42	1.61	8.06	8.21	5.48	3.11	7.45	0	0	0	2.09	0	0.68	0	0	1.7	0.32	0.92
GIDG01.1.fsa_GIDG01035324.1_c80517_g1	.	UniRef90_A0A6B0UMR4	.	52.71	83.31	65.44	63.29	78.62	57.81	33.62	58.04	0	0.59	1.25	4.99	2.65	1.52	1.56	5.11	3.09	1.59	2.69
GIDG01.1.fsa_GIDG01035331.1_c80518_g3	POGK_HUMAN	UniRef90_A0A147BLR1	GO:0005634,GO:0003677,GO:0007275,GO:0006355,GO:0003676	5.98	5.81	6.5	6.57	5.41	3.9	3.32	4.47	0.59	1.04	1.77	0.73	1.41	0.47	2.21	0.23	0.75	0.11	2.26
GIDG01.1.fsa_GIDG01035338.1_c80519_g1	APC_RAT	UniRef90_A0A4D5RYD9	GO:0005912,GO:0044295,GO:0030877,GO:0070852,GO:0005938,GO:0005813,GO:0005737,GO:0030425,GO:0030426,GO:0000776,GO:0030027,GO:0005874,GO:0044306,GO:0043025,GO:0031965,GO:0005634,GO:0005886,GO:0032991,GO:0032587,GO:0008013,GO:0045295,GO:0008017,GO:0051010,GO:0019887,GO:0044877,GO:0007050,GO:0001708,GO:0016477,GO:0006974,GO:1990090,GO:0007163,GO:0000281,GO:0090090,GO:0060044,GO:0008285,GO:0045736,GO:…	6.32	5.18	1.72	60.83	77.64	70.79	53.72	37.69	0.6	0	0	0.14	0.47	1.19	0.9	0.66	2.25	1.26	1.15
GIDG01.1.fsa_GIDG01035345.1_c80520_g4	RAB8A_CHICK	UniRef90_UPI000C6DB815	GO:0005813,GO:0036064,GO:0097546,GO:0043197,GO:0005768,GO:0030496,GO:0097730,GO:0045335,GO:0005886,GO:0055038,GO:0008021,GO:0030140,GO:0019003,GO:0005525,GO:0003924,GO:0031489,GO:0017137,GO:0007409,GO:0032869,GO:0060271,GO:0048210,GO:0006886,GO:0098969,GO:0072659,GO:0009306,GO:0032482,GO:0010506,GO:0017157,GO:0006904	34.36	46.53	19.86	60.66	57.39	57.87	68.21	47.63	6.36	3.5	3.1	0.82	3.99	0	0	0	2.99	4.33	2.5
GIDG01.1.fsa_GIDG01035493.1_c80548_g4	.	UniRef90_A0A6B0UL08	.	7.77	4.96	6.59	7.5	7.94	6.93	5.3	9.64	1.78	0	2.55	8.59	0	14.96	7.08	0	3.51	2.17	2.47
GIDG01.1.fsa_GIDG01035546.1_c80553_g7	CDIPT_RAT	UniRef90_B7QF50	GO:0005789,GO:0005794,GO:0000139,GO:0016021,GO:0005886,GO:0043178,GO:0030246,GO:0003881,GO:0019992,GO:0030145,GO:0046341,GO:0006661,GO:0016780,GO:0008654,GO:0016020	31.66	33.54	16.83	62.95	64.37	53.89	22.99	34.32	3.53	4.59	3.66	4.64	4.49	3.23	0.79	2.63	5.66	4.7	4.31
GIDG01.1.fsa_GIDG01035557.1_c80555_g2	MEN1_BOVIN	UniRef90_B7PJF9	GO:0000785,GO:0032154,GO:0005829,GO:0035097,GO:0000790,GO:0016363,GO:0003682,GO:0003690,GO:0000400,GO:0018024,GO:0030674,GO:0047485,GO:0070412,GO:0044212,GO:0000403,GO:0006974,GO:0000165,GO:0045786,GO:0008285,GO:0045736,GO:0043433,GO:0046329,GO:0045668,GO:0051974,GO:0000122,GO:0002076,GO:0032092,GO:0030511,GO:0010332,GO:0009411,GO:0005634	11.04	15.44	5.19	87.58	103.29	110.39	76.45	58.31	0.76	0.78	0.66	1.26	4.34	1.89	1.4	2.52	6.79	6.11	2.66
GIDG01.1.fsa_GIDG01035564.1_c80556_g1	.	UniRef90_UPI001161A695	.	136.28	159.46	159.2	202.89	211.42	226.85	236.52	234.17	5.91	5.18	9.39	1.94	47.18	31.5	15.23	15.11	6.42	6.53	9.45
GIDG01.1.fsa_GIDG01035647.1_c80573_g1	KI13A_MOUSE	UniRef90_B7QHX6	GO:0005813,GO:0010008,GO:0005871,GO:0005874,GO:0030496,GO:0032588,GO:0005524,GO:0016887,GO:0008017,GO:0003777,GO:0007049,GO:0051301,GO:0008333,GO:0043001,GO:0006886,GO:0032438,GO:0007018,GO:0072383,GO:0032465,GO:0035459	8.48	5.89	3.86	15.62	19.61	15.95	12.83	14	0.9	1.19	0.32	0	0.8	1.58	1.19	0.43	1.4	0.91	0.63
GIDG01.1.fsa_GIDG01035740.1_c80590_g1	LAR4_DROME	UniRef90_A0A4D5RFJ1	GO:0003723	10.57	7.49	2.38	14.85	18.62	12.61	13.54	11.35	5.01	2.04	3.79	7.07	2.33	1.61	0	1.12	5.07	4.33	3.6
GIDG01.1.fsa_GIDG01035788.1_c80599_g6	.	UniRef90_A0A4D5RWW2	GO:0003676	3.32	3.19	2.13	3.33	3.3	3.79	1.24	3.11	2.01	0.83	0	0.57	0.75	0.88	1.07	0.52	2.08	1.09	0.42
GIDG01.1.fsa_GIDG01035789.1_c80599_g6	.	UniRef90_A0A4D5RWW2	.	1.43	1.96	1.14	7.8	8.42	4.87	6.96	5.73	0	0	1.66	3.64	0	0	0	2.78	0.69	1.76	2.14
GIDG01.1.fsa_GIDG01035790.1_c80599_g6	.	UniRef90_A0A4D5RQA7	GO:0003676	2.23	2.34	0.97	10	8.74	8.64	6.67	7.83	0	0	0	2.34	0	0.86	0	0	0	0	0.96
GIDG01.1.fsa_GIDG01035816.1_c80603_g4	.	.	.	43.78	26.45	26.59	55.93	73.45	30.94	40.59	43.6	1.63	0	0	0	20.04	3.3	0	2.42	0	0	0
[truncated: 6,612 more rows]

## Sheet: B - Syn- genes
gene_id	sprot_BLASTX	uniref90_BLASTX	go_terms	SYN_Fed_AG	SYN_Fed_AH	SYN_Fed_AI	SYN_Unfed_AA	SYN_Unfed_AB	SYN_Unfed_AC	SYN_Unfed_AF	SYN_Unfed_AJ	WB_Fed_D	WB_Fed_E	WB_Fed_F	WB_Fed_M	WB_Unfed_A	WB_Unfed_C	WB_Unfed_G	WB_Unfed_H	WB_Unfed_J	WB_Unfed_K	WB_Unfed_L
[truncated: 5,041 more rows]

[truncated: 2 more sheets: C - Fed+ genes (Syn libraries o, D - Fed- genes (Syn libraries o]
