# Supplementary material for: Transcriptome of the synganglion in the tick Ixodes ricinus and evolution of the cys-loop ligand-gated ion channel family in ticks
Source: BMC Genomics. 2022 Jun 23;23:463. doi: 10.1186/s12864-022-08669-4 (PMC9219234; doi:10.1186/s12864-022-08669-4)
Supplement: Supplementary file 6 — Additional file 6: Table S6. GenBank accessions of the cysloop LGICs, First column, short name of each gene as used in the meta-transcriptome. All sequences were reconstructed in this study and deposited by our group, based on new synganglion assemblies, except gly-1 and gly-2 for which we used contigs sequences already published in GenBank. [file 12864_2022_8669_MOESM6_ESM.xlsx]

## Sheet: Feuille1
Table S6. GenBank accessions of the cysloop LGICs, First column, short name of each gene as used in the meta-transcriptome. All sequences were reconstructed in this study and deposited by our group, based on new synganglion assemblies, except gly-1 and gly-2 for which we used contigs sequences already published in GenBank.
Gene Name	Genbank accession
beta1	MZ027281
acr26like	MZ027282
beta2	MZ027283
alpha1	MZ027284
alpha2	MZ027285
alpha3	MZ027286
alpha4	MZ027287
alpha6	MZ027288
GABA-1-RA	MZ099581
GABA-1-RB	MZ099582
GABA-1-RC	MZ099583
GABA-2	MZ099584
GABA-3	MZ099585
GABA-4	MZ099586
GABA-5	MZ099587
Glu1	MZ099588
Glu2	MZ099589
GluCl3	MZ099590
GluCl4	MZ099591
GluCl5	MZ099592
Glu6	MZ099593
gly1	GIDG01020391.1
gly2	GIDG01020392.1
gly3	MZ099594
gly4	MZ099595
gly5	MZ099596
Ig1	MZ099597
pHCl	MZ099598
His1	MZ099599
His2	MZ099600
His3	MZ099601
His4	MZ099602
His5	MZ099603
His6	MZ099604
His7	MZ099605
His8	MZ099606
His9	MZ099607
His10	MZ099608
His11	MZ099609
His12	MZ099610
His13	MZ099611
His14	MZ099612
His15	MZ099613
His16	MZ099614
His17	MZ099615
His18	MZ099616
